# Supplementary material for: Impact of Helicobacter pylori eradication on the gastric microbiome
Source: Gut Pathog. 2021 Oct 13;13:60. doi: 10.1186/s13099-021-00460-2 (PMC8513236; doi:10.1186/s13099-021-00460-2)
Supplement: Supplementary file 1 — Additional file 1: Table S1. The examination results of each patient. [file 13099_2021_460_MOESM1_ESM.xlsx]

## Sheet: Sample metadata
Sample	Sex	Age	Group	Symptom	Endoscopic diagnosis	Pathological diagnosis	Biopsy site	C-urea breath test	Histologic examination	Hp culture
N_NA_1	0	56	Hp-negative	NA	AG C-2	CG	antrum	NA	Hp-	NA
N_NA_2	0	67	Hp-negative	NA	AG C-2	CG	antrum	NA	Hp-	NA
N_NA_3	0	67	Hp-negative	NA	AG C-2	CG	antrum	NA	Hp-	NA
N_CG_1	0	30	Hp-negative chronic gastritis	NA	CG	CG	antrum	NA	Hp-	NA
N_CG_2	0	53	Hp-negative chronic gastritis	NA	CG	CG	antrum	NA	Hp-	NA
N_CG_3	0	37	Hp-negative chronic gastritis	NA	CG	CG	antrum	NA	Hp-	NA
N_CG_4	0	59	Hp-negative chronic gastritis	NA	CG	CG	antrum	NA	Hp-	NA
N_CG_5	1	46	Hp-negative chronic gastritis	NA	CG	CG	antrum	NA	Hp-	NA
N_CG_6	1	49	Hp-negative chronic gastritis	dyspepsia	CG	CG	antrum	NA	Hp-	NA
N_CG_7	0	72	Hp-negative chronic gastritis	NA	CG	CG	antrum	NA	Hp-	NA
N_CG_8	0	61	Hp-negative chronic gastritis	NA	CG	CG	antrum	NA	Hp-	NA
N_CG_9	0	39	Hp-negative chronic gastritis	NA	CG	CG	antrum	NA	Hp-	NA
N_CG_10	1	45	Hp-negative chronic gastritis	NA	CG	CG	antrum	NA	Hp-	NA
N_CG_11	1	36	Hp-negative chronic gastritis	NA	CG	CG	antrum	NA	Hp-	NA
N_CG_12	1	43	Hp-negative chronic gastritis	NA	CG	CG	antrum	NA	Hp-	NA
N_CG_13	0	49	Hp-negative chronic gastritis	NA	CG	CG	antrum	NA	Hp-	NA
N_CG_14	1	33	Hp-negative chronic gastritis	NA	CG	CG	antrum	NA	Hp-	NA
N_AG_1	0	50	Hp-negative atrophic gastritis	NA	AG C-2	AG	antrum	NA	Hp-	NA
N_AG_2	1	60	Hp-negative atrophic gastritis	dyspepsia	AG C-2	AG	antrum	NA	Hp-	NA
N_AG_3	1	66	Hp-negative atrophic gastritis	NA	AG C-3	AG	antrum	Hp-	Hp-	NA
N_AG_4	1	66	Hp-negative atrophic gastritis	NA	AG O-2	AG	antrum	NA	Hp-	NA
N_AG_5	1	75	Hp-negative atrophic gastritis	NA	AG C-2	AG	antrum	NA	Hp-	NA
N_AG_6	0	71	Hp-negative atrophic gastritis	dyspepsia	AG C-2	AG	antrum	NA	Hp-	NA
SE_NA_1	0	43	successful-eradication	NA	AG C-3	CG	antrum	Hp-	Hp-	NA
SE_NA_2	0	33	successful-eradication	NA	AG C-2	CG	antrum	Hp-	Hp-	NA
SE_NA_3	0	59	successful-eradication	NA	AG C-2	CG	antrum	Hp-	Hp-	NA
SE_CG_1	0	36	successful-eradication chronic gastritis	NA	CG	CG	antrum	Hp-	Hp-	NA
SE_CG_2	0	48	successful-eradication chronic gastritis	NA	CG	CG	antrum	Hp-	Hp-	NA
SE_CG_3	1	41	successful-eradication chronic gastritis	NA	CG	CG	antrum	Hp-	Hp-	NA
SE_CG_4	0	48	successful-eradication chronic gastritis	NA	CG	CG	antrum	Hp-	Hp-	NA
SE_CG_5	0	44	successful-eradication chronic gastritis	dyspepsia	CG	CG	antrum	Hp-	Hp-	NA
SE_CG_6	0	59	successful-eradication chronic gastritis	NA	CG	CG	antrum	Hp-	Hp-	NA
SE_CG_7	0	51	successful-eradication chronic gastritis	NA	CG	CG	antrum	Hp-	Hp-	NA
SE_CG_8	0	67	successful-eradication chronic gastritis	NA	CG	CG	antrum	Hp-	Hp-	NA
SE_AG_1	1	60	successful-eradication atrophic gastritis	NA	AG C-2	AG	antrum	Hp-	Hp-	NA
SE_AG_2	1	72	successful-eradication atrophic gastritis	NA	AG C-3	AG	antrum	Hp-	Hp-	NA
SE_AG_3	0	72	successful-eradication atrophic gastritis	NA	AG C-3	AG	antrum	Hp-	Hp-	NA
SE_AG_4	1	53	successful-eradication atrophic gastritis	NA	AG C-2	AG	antrum	Hp-	Hp-	NA
SE_AG_5	0	57	successful-eradication atrophic gastritis	NA	AG C-2	AG	antrum	Hp-	Hp-	NA
SE_AG_6	1	56	successful-eradication atrophic gastritis	NA	AG C-3	AG	antrum	Hp-	Hp-	NA
SE_AG_7	1	76	successful-eradication atrophic gastritis	NA	AG C-2	AG	antrum	Hp-	Hp-	NA
SE_AG_8	0	55	successful-eradication atrophic gastritis	dyspepsia	AG C-2	AG	antrum	Hp-	Hp-	NA
SE_AG_9	1	48	successful-eradication atrophic gastritis	NA	AG C-2	AG	antrum	Hp-	Hp-	NA
SE_AG_10	0	73	successful-eradication atrophic gastritis	NA	AG O-2	AG	antrum	Hp-	Hp-	NA
SE_AG_11	1	55	successful-eradication atrophic gastritis	NA	AG C-2	AG	antrum	Hp-	Hp-	NA
SE_AG_12	1	62	successful-eradication atrophic gastritis	NA	AG C-2	AG	antrum	Hp-	Hp-	NA
SE_AG_13	1	69	successful-eradication atrophic gastritis	NA	AG C-3	AG	antrum	Hp-	Hp-	NA
SE_AG_14	1	66	successful-eradication atrophic gastritis	NA	AG O-1	AG	antrum	Hp-	Hp-	NA
SE_AG_15	1	67	successful-eradication atrophic gastritis	dyspepsia	AG C-2	AG	antrum	Hp-	Hp-	NA
SE_AG_16	0	58	successful-eradication atrophic gastritis	NA	AG O-3	AG	antrum	Hp-	Hp-	NA
SE_AG_17	0	58	successful-eradication atrophic gastritis	NA	AG C-2	AG	antrum	Hp-	Hp-	NA
SE_AG_18	0	61	successful-eradication atrophic gastritis	NA	AG C-3	AG	antrum	Hp-	Hp-	NA
SE_AG_19	1	42	successful-eradication atrophic gastritis	NA	AG C-1	AG	antrum	Hp-	Hp-	NA
SE_AG_20	1	74	successful-eradication atrophic gastritis	NA	AG C-2	AG	antrum	Hp-	Hp-	NA
SE_AG_21	1	54	successful-eradication atrophic gastritis	NA	AG O-2	AG	antrum	Hp-	Hp-	NA
SE_AG_22	1	67	successful-eradication atrophic gastritis	NA	AG O-1	AG	antrum	Hp-	Hp-	NA
SE_AG_23	1	69	successful-eradication atrophic gastritis	NA	AG O-2	AG	antrum	Hp-	Hp-	NA
SE_AG_24	0	66	successful-eradication atrophic gastritis	dyspepsia	AG C-3	AG	antrum	Hp-	Hp-	NA
SE_AG_25	1	67	successful-eradication atrophic gastritis	dyspepsia	AG O-2	AG	antrum	Hp-	Hp-	NA
SE_AG_26	1	64	successful-eradication atrophic gastritis	NA	AG O-1	AG	antrum	Hp-	Hp-	NA
SE_AG_27	1	63	successful-eradication atrophic gastritis	NA	AG C-3	AG	antrum	Hp-	Hp-	NA
SE_AG_28	1	68	successful-eradication atrophic gastritis	NA	AG O-2	AG	antrum	Hp-	Hp-	NA
SE_AG_29	0	48	successful-eradication atrophic gastritis	NA	AG C-2	AG	antrum	Hp-	Hp-	NA
P_1	1	61	Hp-positive	NA	CG	CG	antrum	NA	Hp+	NA
P_2	0	56	Hp-positive	NA	CG	CG	antrum	Hp+	Hp+	NA
P_3	1	55	Hp-positive	dyspepsia	CG	CG	antrum	NA	Hp+	NA
P_4	1	34	Hp-positive	NA	CG	CG	antrum	NA	Hp+	NA
P_5	1	29	Hp-positive	NA	CG	CG	antrum	Hp+	Hp+	NA
P_6	0	48	Hp-positive	NA	CG	CG	antrum	Hp+	Hp+	NA
P_7	0	53	Hp-positive	dyspepsia	CG	CG	antrum	NA	Hp+	NA
P_8	1	57	Hp-positive	NA	CG	CG	antrum	NA	Hp+	NA
P_9	1	43	Hp-positive	NA	CG	CG	antrum	NA	Hp+	NA
P_10	0	37	Hp-positive	NA	CG	CG	antrum	NA	Hp+	NA
P_11	0	31	Hp-positive	NA	CG	CG	antrum	NA	Hp+	NA
P_12	1	34	Hp-positive	NA	CG	CG	antrum	NA	Hp+	NA
P_13	0	30	Hp-positive	NA	CG	CG	antrum	NA	Hp+	NA
P_14	0	17	Hp-positive	NA	CG	CG	antrum	NA	Hp+	NA
P_15	0	28	Hp-positive	NA	CG	CG	antrum	NA	Hp+	NA
P_16	0	40	Hp-positive	NA	CG	CG	antrum	NA	Hp+	NA
P_17	1	48	Hp-positive	NA	CG	CG	antrum	NA	Hp+	NA
FE_1	1	28	failed eradication	NA	CG	CG	antrum	Hp+	Hp+	Hp+
FE_2	0	35	failed eradication	NA	CG	CG	antrum	Hp+	Hp+	Hp+
FE_3	1	51	failed eradication	dyspepsia	CG	CG	antrum	Hp+	Hp+	NA
FE_4	1	31	failed eradication	NA	CG	CG	antrum	Hp+	Hp+	NA
FE_5	1	31	failed eradication	dyspepsia	CG	CG	antrum	Hp+	Hp+	NA
FE_6	0	77	failed eradication	NA	CG	CG	antrum	Hp+	Hp+	NA
FE_7	1	52	failed eradication	NA	CG	CG	antrum	Hp+	Hp+	Hp+
FE_8	0	65	failed eradication	NA	CG	CG	antrum	Hp+	Hp+	NA
FE_9	0	63	failed eradication	NA	CG	CG	antrum	Hp+	Hp+	Hp+

## Sheet: Relative bacterial abundance
feature ID	P_1A	P_2A	P_3A	P_4A	P_5A	P_6A	P_7A	N_NA_1A	N_NA_3A	N_CG_1A	N_CG_2A	N_CG_4A	N_CG_5A	N_CG_6A	N_CG_7A	N_CG_8A	N_CG_9A	N_CG_10A	N_CG_11A	N_CG_13A	N_CG_14A	N_AG_1A	N_AG_3A	N_AG_4A	N_AG_5A	SE_NA_1A	SE_NA_2A	SE_NA_3A	SE_CG_1A	SE_CG_3A	SE_CG_4A	SE_CG_5A	SE_CG_6A	SE_CG_7A	SE_CG_8A	SE_AG_1A	SE_AG_2A	SE_AG_3A	SE_AG_4A	SE_AG_5A	SE_AG_6A	SE_AG_7A	SE_AG_8A	SE_AG_9A	SE_AG_10A	SE_AG_11A	SE_AG_12A	SE_AG_13A	SE_AG_14A
d19cb8262f3f295c97149a926f2d903b	7713	61985	62418	76663	60762	15214	60537	0	0	0	0	21	0	15	5	38	21	0	33	4	0	0	67	0	0	48	0	38	0	11	38	7	39	0	0	0	0	0	19	14	3	0	0	0	33	46	52	27	8
677e743fde6ac074d42177cdf93ed555	16	22	0	8	0	0	0	17	0	0	2466	8	0	31	44	0	18	0	94	2761	33781	0	13	1153	49391	10	35	50	0	4577	85	0	31	55	988	4512	0	339	21	0	13	17777	32719	291	90	7	31	29	23
6a51d2cc439b4e8b68afc1ffcdb87239	58	36	0	11	0	4	0	61	6	23	37	39	0	50	57	21	67	0	48	0	123	28	4870	158	1114	29	12	104	0	0	50	0	5212	75	132	3223	0	351	29	16	46	1631	2393	90	0	23	58	46	58
cc743ce3ca338a944775cc9ef87c6ef1	5066	58	259	155	59	3490	6	2426	0	2098	953	1668	0	3881	1017	6298	1419	4	3553	0	381	11468	342	163	9	2913	4718	5648	0	0	3369	6	109	7074	758	272	6	27	3870	2792	4809	103	34	106	5273	137	5161	6	2322
f1aaa6335078099e93632bbe9a42b255	16	0	0	0	0	0	0	20	0	0	8481	16	0	24	32	0	21	0	0	0	6902	0	5215	27038	17382	0	0	41	0	0	0	0	2979	0	35648	4412	0	0	0	0	33	52	192	54	0	0	16	0	13
8ec05512c8c6b5c2af1f53fccd4c1ae8	686	258	310	46	567	621	1306	3981	0	5563	0	9746	0	313	2913	2976	4957	0	1327	0	0	671	0	0	0	487	2283	1067	3	0	561	2	5	1659	0	0	0	0	4678	4317	1604	0	0	0	1237	8395	2025	3	1682
1e2c889b85743d34abef253bc1107b67	2281	1415	3	80	13	904	3	2284	0	2389	0	4376	0	564	8432	1095	4110	0	886	0	7	3853	5	0	0	2139	1590	11327	7	0	1021	0	3	9929	0	0	0	0	5211	2923	2226	0	0	0	149	4813	2202	4	1229
fadf1b2afb6687c51510a6ee7de8ed89	211	54	100	15	373	161	362	3651	0	0	0	7320	0	91	1697	2497	2561	0	1077	2	0	336	2	0	0	459	0	684	0	0	311	2	0	9	0	0	0	0	2649	1955	1015	0	0	0	829	6856	0	2	777
5120166b9f21f5b00b016c99685fc54a	828	826	0	35	29	384	21	2754	0	2313	0	4119	0	446	7276	1562	3196	0	413	0	0	2069	0	0	0	1928	1405	6440	0	0	628	0	4	5841	0	0	0	0	2394	5317	1734	0	0	0	225	6183	2324	9	1576
87860af8ca62dc47acac14b3da3c2eda	693	55	23	12	0	20	0	656	0	0	15936	432	0	7184	346	193	42	0	184	0	7163	1448	106	6843	36	359	1684	743	0	0	4508	0	77	1326	8062	3391	0	362	307	618	72	342	269	197	2116	0	839	0	98
a52870b8cb845bbf798a8d5e8090131c	6	0	0	0	0	4	0	0	0	0	2765	0	0	5	3	0	8	0	27	0	31	0	2178	27	0	0	0	14	0	0	19	0	1442	20	153	11199	0	3194	0	0	2	132	24648	12250	0	0	6	0	6
877ef0e3ccc4dd66dd5491e66adb3271	0	0	0	0	0	6	0	0	0	0	1454	4	0	0	2	0	4	0	0	0	38	0	9163	33	227	0	2	7	0	0	0	0	5936	4	345	3071	0	188	0	0	0	2483	1409	2307	0	0	4	0	0
00978f47ca957dca09995f41fcd4d934	46	27	26	29	8	189	0	448	0	1181	0	198	0	377	214	8143	1586	0	2274	0	0	492	0	0	0	2888	372	232	0	0	1154	0	0	441	0	0	0	0	2092	623	1454	0	0	0	2078	61	978	0	6501
f74bbd2fe5918b1e1301bf7d6ff93336	2781	13	89	42	6	1487	0	1217	0	647	0	692	0	1876	480	955	520	0	3415	0	0	1191	0	0	0	607	1759	1506	0	0	4724	0	0	755	0	0	0	0	1091	708	2559	0	0	0	1838	80	4603	5	3562
fffa634ab2732620990bd1958dc305bd	0	0	0	0	0	0	0	0	0	0	0	0	0	0	0	0	0	0	0	4029	0	0	0	0	0	0	0	0	0	1351	0	0	9	0	0	0	0	0	0	0	0	0	0	0	3	0	0	0	0
cf4c44576128a6f8237df5144d52ff4f	232	31	44	44	23	381	0	332	0	954	23	346	0	400	204	3219	593	0	1677	0	12	777	136	0	0	156	2215	277	0	0	887	0	131	32	0	0	0	22	1657	630	2325	0	0	0	745	52	4052	4	1573
b228e20616a0a4c9165abf62df11eea5	111	118	168	12	575	133	688	0	0	1333	0	4262	0	45	2233	629	2057	0	157	0	0	76	0	0	0	203	934	427	0	0	296	0	0	183	0	0	0	0	1697	1972	631	0	0	0	823	2303	293	0	686
8fcc892e764f1b57cc53b7a9de43db91	283	370	0	16	15	204	0	1357	0	1408	7	1914	0	267	2244	816	1824	0	909	0	0	872	0	0	0	549	935	2478	0	0	514	7	0	2127	0	0	0	0	1560	2562	562	0	0	0	225	3427	985	0	861
47002301a5ba218f96d00c9ae8482129	0	0	0	0	0	0	0	0	0	0	0	0	0	0	0	0	0	0	0	22949	0	0	0	0	0	0	0	0	0	10691	0	0	12	0	0	0	0	0	0	0	0	0	0	0	0	0	0	0	0
964543ccf8e19b5991335cf70270eaad	371	362	0	24	0	329	38	938	0	599	0	1288	0	216	2108	558	1144	0	573	0	0	1009	0	0	0	885	1136	2321	0	0	491	0	0	1893	0	0	0	0	923	1971	593	0	0	0	100	2276	872	0	728
c8c159119e1bd80c8f54820b8b8b1306	0	5	0	0	0	0	0	13	0	6	15	11	0	0	0	0	12	0	12	0	30	0	1496	15	21	4	0	0	0	0	26	0	1721	0	126	71	0	29	7	0	11	204	182	3269	0	6	0	0	0
c379228632e3b1b46cc0de5c686a434d	156	256	0	7	11	194	28	902	0	911	0	949	0	134	2955	526	796	35	1077	0	0	495	0	0	0	404	1383	1561	3	0	644	528	0	1446	0	0	0	0	994	2510	406	0	0	0	158	2087	654	0	524
92519be1b19d5ca2c58edb332dc2bf11	12	14	0	9	0	35	0	0	5491	0	0	14	0	12	0	0	21	13173	0	0	0	0	0	0	0	0	0	15	0	0	0	20	0	0	0	0	2022	0	0	15	0	0	0	0	0	72	12	38	0
3c010cc914f865ae0e347f0202dfb21e	0	0	0	0	0	3	0	0	0	0	20	0	0	7	0	0	0	0	17	0	18	0	290	20	23	0	0	9	0	0	15	0	290	6	404	407	0	1095	0	0	0	261	0	7023	0	0	0	0	0
2bd365e602eda7876af2f447aea1b5eb	0	0	0	0	0	0	0	0	0	0	20	0	0	3	4	0	11	0	10	0	43	0	0	22	15	0	6	12	0	0	0	0	0	14	91	17	0	40	0	3	5	8612	25	463	0	0	0	2	0
fb8646187420606a0353e1b1fa3aeaa7	0	0	0	0	0	0	0	0	0	0	0	0	0	9	13	0	0	0	8	0	0	0	0	5	0	0	0	0	0	0	0	0	0	0	0	0	0	0	0	0	0	0	21	9	0	0	0	0	0
c3db7e830fad9d9c3074daee43d6eb5d	0	0	0	0	0	0	0	0	0	0	273	6	0	6	3	0	0	0	0	0	210	0	184	13	157	0	0	0	0	0	8	0	714	0	291	1449	0	2381	0	0	0	1175	12	2821	0	0	0	0	2
c2c6fe557802e257b8ace96c8067866a	4	0	0	0	0	0	0	4	0	0	31	0	0	0	0	0	10	0	0	1161	3715	0	128	4628	8	0	0	0	0	1858	0	0	39	0	0	33	0	0	0	0	3	0	16	30	0	0	0	0	0
082be776281b7f446558d313c08140c3	1104	6	25	36	39	848	0	228	0	340	7	585	0	2415	169	1303	366	0	649	0	37	3986	7	0	0	223	111	471	0	0	987	2	2	527	9	2	0	0	896	228	1356	0	0	5	2005	5	1419	0	883
ebecab5de9b22f29c271c8478db05b77	0	14	126	53	61	520	0	0	0	0	0	118	0	205	0	5368	170	0	341	0	0	2678	0	0	0	0	2286	137	0	0	586	0	0	32	0	0	0	0	375	339	23	0	0	0	219	65	8	0	33
c8bcc56e6abdc273d3abe5bab55aae65	0	18	0	6	0	0	0	0	0	0	10	5	0	32	23	3	5	4	20	0	22	0	0	0	0	0	23	16	8158	0	8	5	0	6	12	0	0	0	4	8	3	0	0	0	0	13	3	3593	7
b166a33fb360c7e2934916537d6f753b	0	0	0	0	0	0	0	205	0	58	0	119	0	117	2425	214	203	0	404	0	0	12	0	0	0	1645	0	969	0	0	13	0	0	0	0	0	0	0	664	0	8020	0	0	0	54	0	2222	0	903
db09227be1044825388825bcb3e46e2a	22	0	0	5	0	0	5	8	0	0	0	29	0	53	2987	7	13	0	9	0	3	4	0	0	0	11	3	0	0	0	9816	0	0	5	0	0	0	0	0	13	0	0	0	0	0	0	15	0	0
ff4f9078e2dcbbfa802923af469038d5	8	255	0	0	0	11	0	289	0	144	0	73	0	165	57	104	247	0	897	0	0	74	0	0	0	15122	146	312	0	0	91	0	0	91	0	0	0	0	13	5	367	0	0	0	0	88	188	0	12
f6bee6cdd4e14dddf09004b01a3612bc	0	0	0	0	0	0	0	0	0	0	0	0	0	0	0	0	0	0	0	0	0	0	0	0	0	0	0	0	0	0	0	0	0	0	34	0	0	0	0	0	0	0	11	0	0	0	0	0	0
88c3da23d3fb358a5c4d85be6d4d2710	39	0	22	29	11	206	0	1013	0	213	0	113	0	480	0	794	111	0	185	0	25	181	23	0	0	1004	2083	1002	0	0	905	0	0	805	30	0	0	0	614	153	2588	30	0	0	804	37	501	0	228
b94d94c5a1222e1986f91bed13d3cc52	2924	0	43	57	40	353	0	721	0	84	33	144	0	262	111	138	156	0	230	0	134	1054	28	14	0	656	680	778	0	0	717	0	8	622	152	58	5	0	967	212	550	0	0	0	5574	4	348	0	75
84455e10cb910cc2c87c6aec784b3a1e	0	0	0	0	0	0	0	0	9	0	0	0	0	0	0	0	0	0	45	0	50	0	0	0	0	0	63	0	14463	0	72	0	0	0	0	0	0	0	0	0	21	24	0	0	0	0	0	0	12
2d0318aff68dda58b65644315d9d1339	3475	6	24	10	0	47	0	1128	0	0	1249	530	0	314	55	0	0	0	0	0	710	184	0	612	0	429	1456	1392	0	0	846	0	0	310	51	0	0	0	197	0	0	20	44	16	3861	0	0	0	0
5cedcde6d8615f2fc0b7cc839fff959a	3	65	0	0	0	0	0	0	0	0	175	4	0	3	830	0	0	0	0	10	989	0	206	12	0	22	49	0	5421	8	37	0	194	5	1223	253	0	0	0	0	4	3293	181	42	18	0	28	8769	0
98242d7813dd140665f4df385f6f1ce3	14	29	0	13	0	8	0	0	0	7	49	13	0	25	34	18	19	3	25	0	36	19	11	14	7	9	9	31	13	0	9	10	0	3	40	22	0	3	13	12	3	26	28	18	0	24	34	4269	7
7958e4d3d6901c2195cbcd07fedc36b4	0	0	0	0	0	0	0	0	0	0	0	11	0	0	0	0	0	0	15	0	0	0	0	18	0	0	0	23	0	0	12	0	0	17	0	0	0	34502	0	0	15	17	18	0	0	0	0	0	0
e33c2c3fb7efd0d6daa3ce02719e23c7	0	12	0	0	0	0	0	44	0	0	165	0	0	0	0	0	0	0	0	0	0	0	0	63	0	0	0	0	0	0	0	0	0	0	16	0	0	0	0	0	0	253	0	24	0	0	0	10	0
146343dfd9f06d93f9878f4559a6e753	66	141	33	4	98	95	245	460	15	408	3	571	10	73	958	131	771	41	396	0	0	153	0	6	0	308	271	410	0	3	221	22	0	726	0	6	20	0	418	321	286	0	0	8	265	919	321	18	148
cbc007c4795db213a0f0004e0e0beb69	0	29	0	0	0	0	0	0	0	0	168	0	0	4	0	0	0	0	0	0	26	0	9	122	0	0	0	0	0	0	0	0	0	0	28	19	0	6	0	0	0	341	14	109	0	16	0	10	0
3b91857674aea7633ec5948ffc0efdd9	0	8	0	0	0	0	0	0	151	0	0	4	108	0	3	4	0	1169	2	0	0	11	0	0	0	0	2	3	0	0	0	125	0	7	0	0	242	0	0	3	0	0	0	0	0	0	0	4	0
822d946a870018d90d224039bc9b8672	0	0	0	0	0	0	0	0	4	0	367	0	0	0	9	0	0	0	0	0	32	0	76	309	1258	0	9	5	0	0	0	0	24	10	25	3691	0	2330	0	0	0	31	486	40	0	0	0	14	3
81f87297df1a887dfe531351ecc45931	0	0	0	0	0	0	0	0	0	0	0	0	0	0	0	0	0	0	0	0	0	0	0	0	0	0	0	0	0	0	0	0	0	0	0	0	0	0	0	0	0	0	0	0	0	0	0	0	0
f54d637dbea76a97d3ca6ebf90089e79	46	0	0	0	0	129	0	166	0	164	97	504	0	0	133	628	0	0	314	0	70	112	82	0	0	858	162	712	0	0	409	0	0	131	539	167	0	0	1833	233	461	50	0	0	3485	0	347	0	399
6f677c418a4546ed1f1a85b79f1ad914	0	0	0	0	0	0	0	0	0	0	0	0	0	0	0	0	0	0	0	0	0	0	0	0	0	0	0	0	0	0	0	0	0	0	0	0	0	0	0	0	0	0	0	0	0	0	0	0	0
ff7c9b93dd0aa010eb8e153cb3614226	920	0	6	0	0	525	0	1900	0	0	0	232	0	820	134	0	50	0	89	0	0	428	0	0	0	226	951	688	0	0	1627	0	0	550	0	0	0	0	369	163	48	0	0	0	48	101	194	0	72
34fcb3862a47ade926d5e1881ee8b5df	13	0	0	0	0	0	0	0	200	0	0	0	0	0	0	0	0	0	0	0	0	0	0	0	0	0	10	0	0	0	0	339	0	0	0	0	30603	0	0	0	0	0	0	0	0	0	0	0	0
4caa7a239764b87ced599956bc0d4879	0	0	0	0	0	0	0	0	0	0	519	0	0	0	0	0	0	0	0	0	10	0	458	12	164	0	0	0	0	0	0	0	588	0	96	3227	0	122	0	0	0	636	38	1359	0	0	0	0	0
354ff8d813e8e93d9a5413a3992b50e3	0	0	0	0	0	0	0	0	0	0	0	0	0	0	71	0	0	0	0	0	0	29	0	0	0	0	0	0	0	0	0	0	0	0	0	0	0	0	0	0	12	0	0	0	0	29	0	0	0
b134fdf5fa03fb67aabc851fbd427a5a	0	0	0	0	0	0	0	0	0	0	170	0	0	0	0	0	0	0	0	7971	0	0	340	0	0	0	0	0	0	8808	0	0	197	0	0	47	0	0	0	0	0	0	0	0	0	0	0	0	0
c889fc63eff7025f1eb95ff24a5fe62d	5770	0	28	32	0	332	0	1892	0	30	34	72	0	0	394	0	0	0	32	0	30	1133	0	168	0	214	914	229	0	0	2837	0	0	882	0	0	0	0	168	75	63	0	0	0	70	0	191	0	239
33d148b61cf04f85880622333235dfb4	6	50	0	0	0	0	0	0	0	0	0	0	0	0	0	0	11	0	0	0	30	0	0	46	122	0	0	0	0	0	0	0	0	0	80	3506	0	139	0	0	0	450	113	202	0	0	0	0	0
87d086bc8d4bb41aca529ada68e33f29	264	174	2	0	4	135	0	312	0	417	0	776	0	24	730	335	814	0	144	0	0	712	0	0	0	335	669	1319	0	0	238	0	0	475	0	0	0	0	369	1090	217	0	0	0	160	1745	439	4	371
761bdf79b3213ffc6a4a9242fc894a70	0	0	0	0	0	85	0	0	0	172	0	1545	0	0	6	1551	0	0	0	0	4	0	0	0	0	0	709	0	0	0	0	0	0	0	0	0	0	0	0	0	0	0	0	0	2827	0	0	0	0
63b63f57861ca1b9bfa342d8cce419bf	0	5	0	0	0	0	2	0	0	0	6	7	0	7	20	6	0	0	6	0	0	0	0	0	0	0	7	13	14	0	4	4	0	0	0	0	0	0	4	6	0	0	0	0	0	3	4	15209	0
3709d43fc5cbf91beea11adf3c28061e	0	0	0	0	0	0	0	0	0	0	0	0	0	0	0	0	0	0	0	0	0	0	0	0	0	0	0	0	0	0	0	0	0	0	0	0	0	0	0	0	0	0	0	0	0	0	0	0	0
733c6b3e450ec325c7f19f38a313a57f	0	0	0	0	0	11	0	0	0	0	920	0	0	0	0	5	0	0	0	0	0	0	4093	0	41	0	0	0	0	0	0	0	4985	0	0	727	0	16	0	0	0	502	0	218	0	0	12	0	0
6315cf8ed2d7fb59d970600517ea10c9	0	0	0	0	23	961	0	0	0	0	0	0	0	0	0	0	1986	0	3166	0	0	0	0	0	0	0	1941	0	0	0	51	0	0	19	0	0	0	0	0	190	0	0	0	0	0	0	0	0	0
4bda446476f57c7e64c087cd52bb4797	0	0	0	0	0	12	0	7	0	4	14	0	0	0	6	7	22	3	0	0	0	8	0	0	0	12	13	0	8822	0	28	0	0	0	0	6	9	0	0	10	23	9	8	5	0	0	6	30	21
b25d24ea78df0cdee9dec8fb83ffe729	47	0	10	45	0	31	0	164	0	131	0	226	0	62	0	187	282	0	2200	0	0	0	0	0	0	7439	1181	0	0	0	12	0	0	178	0	0	3	0	334	0	443	0	0	0	287	62	0	0	22
f4916c6b0765e5591eb45334e5faa1bd	0	0	32	16	0	278	0	370	0	20	0	107	0	92	508	276	1714	0	1003	0	0	0	0	0	0	34	3179	0	2	0	426	0	0	170	0	0	0	0	108	122	0	0	0	0	706	66	0	0	0
7a7e08b83b21dd5cf20196153488b9be	0	0	27	26	17	64	0	366	0	304	0	0	0	62	0	1118	535	0	1175	0	0	33	0	0	0	0	873	64	0	0	299	0	0	29	0	0	0	0	184	169	371	0	0	0	1305	0	28	0	521
06bfb6c4341788888756d39d1021d9b4	0	0	0	0	5	0	0	0	0	0	1144	0	0	0	0	0	0	0	0	0	0	0	89	0	39	0	0	0	0	0	0	0	1499	0	65	0	0	107	0	0	0	0	0	218	0	0	0	0	0
b78e69c601699858c56448414198e6c4	0	17	0	0	7	66	0	199	0	0	0	31	0	73	21	381	0	0	0	0	0	25	0	0	0	0	83	59	0	0	997	0	2	274	0	0	0	0	76	2	2019	0	0	0	0	225	697	0	403
8d0dc9a84d79335e828df6b2fb7a22ed	0	0	0	0	0	0	0	0	0	0	102	0	0	0	10	0	0	0	0	0	0	0	0	96	0	0	0	0	0	0	0	0	0	0	0	0	0	0	0	0	0	203	24	57	0	0	0	0	0
40099a6d1a878c69fc7b7b0a9bec128e	10	0	0	0	0	235	0	37	0	198	0	321	0	0	0	1859	310	0	410	0	0	50	0	0	0	63	423	0	0	0	180	0	0	179	0	0	0	0	344	200	294	0	0	0	1251	0	24	0	617
023a637e7ea3ee3f02c3fa739c42e885	0	0	0	0	0	7	0	0	0	0	588	0	0	0	0	0	0	0	0	0	9	13	1545	23	279	0	0	0	0	0	0	0	1452	16	48	4979	0	12	0	0	0	85	461	610	0	0	0	0	0
2d67581cd84bb8aceb9c6d0a7cdd7fb2	0	18	0	0	0	0	0	0	0	112	0	0	0	0	0	38	0	0	0	0	0	599	0	0	0	757	0	67	0	0	0	0	0	0	0	0	0	0	1678	0	0	0	0	0	0	0	6862	0	0
e5b0dd5de517688ca601f1162452455d	0	0	0	0	5	0	0	23	0	0	0	54	0	0	27	8	52	19	0	0	7	9	0	0	0	30	11	30	0	0	7	7442	0	0	0	0	2917	0	9	29	0	0	0	0	0	13	0	0	0
47ca9d8182a774397859581cefbd80c6	254	0	0	0	0	7486	0	66	0	40	0	0	0	48	0	0	105	0	503	0	0	0	0	0	0	0	357	69	0	0	49	2	0	252	0	0	0	0	70	1273	502	0	0	0	994	68	138	0	85
b470c07d1c04ea32f411d8659f40d2f5	0	0	0	0	0	73	0	0	0	182	0	65	0	156	0	2577	92	0	46	0	0	229	0	0	0	1799	696	86	0	0	313	0	37	0	0	0	0	0	164	0	1428	0	0	0	0	0	533	0	125
a301d145234541463bb32f88dca73c7b	838	16	0	0	0	187	0	249	0	275	0	17	0	94	0	1186	141	0	202	0	13	215	0	0	0	571	31	82	0	0	180	0	8	100	59	28	0	0	496	58	710	0	0	9	2417	0	0	0	51
b2d63c4d5c094a6fce5b4317d8c91ee9	0	0	0	0	0	0	0	0	0	0	1205	0	0	0	0	0	0	0	0	0	42	13	0	240	0	0	0	49	0	0	0	0	0	0	247	1172	0	0	0	0	0	615	0	29	0	0	0	0	0
e976663384621c4b057f878acbb8c4b6	0	0	0	0	0	0	0	0	0	0	0	0	0	0	0	0	0	0	0	2493	0	0	0	0	0	0	0	0	0	1555	0	0	6	0	0	0	0	0	0	0	0	0	0	0	0	0	0	0	0
3ab1582bfdf8d6a2dfd23a41651d198e	48	0	0	0	13	74	0	340	0	0	1238	193	0	601	0	0	0	0	120	0	284	0	39	0	0	425	117	413	0	0	59	0	10	60	347	61	0	0	104	143	0	71	0	0	2289	0	230	0	20
48b59572a1a50326ea346c38eede74f7	0	0	0	0	0	0	0	0	0	0	3983	0	0	0	0	0	0	0	0	0	23	0	2493	0	0	0	5	0	0	0	0	0	918	0	0	0	0	31	0	0	0	99	13	0	0	0	0	0	0
5620cc3502e7d06565098efd68198780	86	0	0	0	0	148	7	0	0	0	89	29	0	4779	0	160	117	0	99	0	0	683	0	553	0	28	151	0	0	0	243	0	0	0	7	0	0	0	209	39	698	4	0	13	169	0	236	0	649
f04778b541095fa1730d8e08f1f0b37a	0	0	0	0	0	0	0	0	0	0	27	0	0	0	0	0	0	0	0	0	44	0	234	550	0	0	0	0	0	0	0	0	528	0	38	299	0	0	0	0	0	15	283	0	0	0	0	0	0
5b5f5ba8cc21f3299ffc66e74c3a4ccc	14	41	0	4	0	0	0	33	0	26	53	13	0	58	88	14	35	0	49	0	35	30	0	12	0	12	0	47	0	0	0	9	0	40	49	19	0	0	11	31	0	28	21	14	0	21	18	365	0
ec26b78a217e5f4b2a2e78a02938ff1c	0	0	0	16	7	81	0	56	0	24	0	29	0	712	22	680	183	0	508	0	0	309	0	0	0	867	173	0	0	0	103	0	0	0	0	0	0	0	503	32	1654	0	0	0	594	0	733	0	430
78294ad7dded3ae1cf466837f6412411	0	0	0	0	0	14	0	56	0	0	44	0	0	0	0	0	0	0	0	0	0	0	0	45	0	0	0	0	0	0	0	0	6	0	0	0	0	0	0	0	0	53	0	138	0	0	0	0	0
a13ff089866fb825aa08d5aa091d299d	2	0	0	0	0	0	0	0	0	0	305	0	0	6	0	0	0	0	0	0	574	0	134	13	24	0	0	0	0	0	0	0	201	0	273	473	0	181	0	0	0	820	65	627	0	0	0	0	0
8e9e27a8eb1e85cfe66a0d93a867a8d4	0	15	0	0	0	0	0	0	0	7	0	0	0	0	25	0	4	0	18	0	0	0	0	0	0	0	0	15	3749	0	0	0	0	10	0	0	0	0	8	3	0	0	0	0	0	15	0	4911	6
36e18ffb7e8a74adc1185eb806e3cef7	0	0	0	6	0	0	0	0	0	0	0	0	0	19	0	5	0	7	0	0	0	4	0	0	0	0	0	0	2652	0	0	9	0	0	0	0	0	0	0	0	0	0	0	0	0	0	8	5314	0
d75901ad6abebcf38f2d32226ee2d9b7	0	0	0	0	0	0	0	0	267	0	0	0	165	0	5	0	0	874	6	0	0	0	0	0	0	0	0	0	0	0	0	87	0	0	0	0	1231	0	0	0	0	0	0	0	0	0	2	0	0
140dc530112045395792cb24eed5ee6a	0	0	0	0	0	0	0	0	0	0	413	0	0	0	0	0	0	0	0	0	6	0	1076	0	1688	0	0	0	0	0	4	0	1399	0	8	13	0	1049	0	0	0	1008	190	1483	0	0	0	0	0
5ac9d07fe72180959b4fdabe917c649b	0	0	0	0	0	0	0	0	0	0	121	0	0	0	0	0	0	0	0	0	0	0	0	0	0	0	0	0	0	0	0	0	0	0	0	0	0	0	0	0	0	26	0	0	0	0	0	0	0
fb01fb410bcd7a510942e46fc240af0a	0	0	0	0	0	0	0	0	0	0	7	0	0	0	0	0	0	0	0	0	0	0	0	0	0	0	0	0	0	0	0	0	0	4	22	3530	0	838	0	0	0	5902	4	1177	0	0	5	0	0
0438f7798f6038b05f68a2cedf13b47e	0	0	0	0	0	14109	0	0	0	0	0	0	0	40	0	8	0	0	0	0	0	0	0	0	0	0	0	0	0	0	0	0	0	0	0	0	0	0	0	0	0	0	0	0	0	90	0	0	0
0508744c2812f33de34002ac054752c5	0	0	0	0	0	102	0	122	0	365	0	198	0	171	0	297	90	0	812	0	0	0	0	0	0	0	2598	766	0	0	0	0	0	0	0	0	0	0	273	0	0	0	0	0	447	91	0	0	0
91ef938df665d97dcc96ba14d5956c62	755	0	0	0	0	107	0	285	0	19	0	0	0	57	134	334	121	0	0	0	0	195	20	0	0	0	520	167	0	0	101	0	9	12	194	43	0	0	89	0	1714	12	0	5	525	0	71	0	64
92aab948862a4a00ce85448f7dfbefcb	6924	0	0	0	0	83	0	0	0	0	0	136	0	0	0	99	0	0	158	0	34	250	0	0	0	944	81	0	0	0	221	0	0	0	259	0	0	0	155	0	0	0	0	0	0	0	0	0	116
8925d4b3fc30b78857165efe1db7db59	0	0	7	6	0	40	0	43	0	0	0	181	0	992	433	24	206	0	48	0	0	531	0	0	0	262	44	0	0	0	556	0	0	314	0	0	0	0	327	290	0	0	0	0	791	0	558	0	963
371beb70ada0cd4fc03cfa4e97921448	0	0	0	0	0	0	0	0	0	0	185	0	0	0	0	0	0	0	0	0	1339	0	9	926	28	0	0	0	0	0	0	0	4	0	1796	26	0	0	0	0	0	18	12	7	0	0	0	0	0
bfc88c118427229bd684647251cc8e88	0	25	0	0	0	0	0	0	0	0	70	0	0	0	0	0	0	0	0	0	17	0	0	0	0	0	0	0	0	0	0	0	0	0	44	31	0	0	0	13	7	29	40	42	0	13	0	17	0
62aae489a82fbc5ddff060d0f3a109fb	0	2	0	20	2	343	0	0	0	194	0	36	0	27	0	1007	443	0	948	0	0	0	0	0	0	115	0	3	0	0	8	0	0	0	0	0	0	0	0	0	0	0	0	0	0	0	190	0	184
b083ffea0a71f21bfb00e97e230bba80	0	0	0	0	0	0	0	0	0	6117	0	0	0	0	0	0	0	0	0	0	0	0	0	0	0	0	1665	0	0	0	0	0	0	0	0	0	0	0	0	0	0	0	0	0	0	0	0	0	0
117c6e52add2a4d5da39aa40cf32a302	0	0	0	0	0	0	0	0	0	228	0	0	0	93	0	121	0	0	487	0	0	192	0	0	0	597	0	58	0	0	0	0	0	0	0	0	0	0	358	0	310	0	0	0	77	42	2908	0	199
3d9f19cedd17aa1a96c1581456385846	0	0	0	0	0	0	0	0	0	0	461	0	0	0	0	0	0	0	5	0	0	0	350	4	637	0	0	0	0	0	0	0	508	2	3	0	0	404	0	0	0	1273	0	0	0	0	0	0	0
0100186471ebe120b90896e46b2a241d	0	0	0	0	0	0	0	0	0	0	2689	0	0	0	0	0	0	0	0	0	20	0	23	0	0	0	0	0	0	0	0	0	406	0	0	24	0	0	0	0	0	34	198	0	0	0	0	0	0
79c19a06bc06c5e6c0b5754535aaebca	19	0	0	18	0	205	0	19	0	200	7	96	0	153	0	164	143	0	273	0	5	133	0	0	0	20	226	494	0	0	64	0	0	91	0	11	0	0	135	117	0	4	0	0	1171	0	0	0	0
2d582ffd240313e89e4731f996623593	1255	0	0	0	0	250	0	0	0	0	0	0	0	2254	719	0	0	0	90	0	0	0	0	21	0	64	0	0	0	0	248	0	0	501	0	21	0	0	752	0	493	0	0	0	0	0	0	0	47
68de1fa99d253632cefa170b2e2a204e	16	52	0	4	4	4	0	396	0	316	0	125	0	81	356	71	557	0	189	0	0	142	0	0	0	130	56	445	0	0	156	0	0	386	0	0	0	0	166	420	122	0	0	0	82	922	217	0	213
2d654830c657426c3ad2d4706edfbb39	0	0	0	0	0	0	0	0	0	0	0	0	0	0	0	0	0	8	0	0	0	0	0	0	0	0	0	0	0	0	0	61	0	0	0	0	638	0	0	0	4	0	0	0	0	0	0	0	6
d40bce4df5db797a34b67ccae1a9798d	0	0	0	15	0	17	0	215	0	0	277	0	0	68	0	31	0	0	0	0	150	0	0	0	0	5059	20	0	0	0	0	0	0	0	0	0	0	0	151	7	945	0	0	0	0	0	88	0	30
84ba1904b6cc52fc74f68190b1887c31	925	0	0	0	0	346	0	344	0	100	0	0	0	245	48	490	204	0	80	0	40	489	17	0	0	49	81	0	0	0	339	0	0	0	0	24	0	0	135	37	1621	23	11	15	0	0	134	0	0
7da86a58114c543269ec6a4e2c42e675	0	12	0	0	0	0	0	0	0	0	22	0	0	0	0	0	0	0	0	0	0	0	1039	273	0	0	0	0	0	0	0	0	696	0	33	19	0	0	0	0	0	0	31	17	0	0	0	0	0
46e2a30e87536f2ecca84ab733026074	0	0	0	0	0	0	0	0	0	0	0	0	0	0	0	0	0	0	0	0	0	0	0	0	3890	0	0	0	0	0	0	0	0	0	0	0	0	0	0	0	0	0	0	191	0	0	0	0	0
02813bb3fb453f0845f054e0d5628d40	0	0	2	6	0	104	0	499	0	16	15	122	0	1150	0	142	0	0	268	0	12	53	0	5	0	69	48	333	0	0	255	0	3	229	20	80	0	0	170	317	203	16	0	0	606	0	3	0	236
2c9dd97ae5e01c256fcadbb0216c272c	31	60	0	0	0	31	0	130	0	185	0	221	0	66	544	148	313	0	184	0	0	155	0	0	0	178	158	572	0	0	119	0	0	313	0	0	0	0	235	826	63	0	0	0	0	309	143	0	175
3d0d701eeac14c2b3da27891aba26e90	5	0	0	0	0	0	0	48	0	0	0	0	0	0	0	0	0	0	251	0	5	0	0	0	0	4	0	156	0	0	0	0	0	82	0	0	0	0	0	0	0	0	0	0	0	0	0	0	0
966e9fcb705339773640192b9deb3e05	752	0	0	0	0	5341	0	0	0	0	0	0	0	608	125	0	52	0	0	0	0	0	0	0	0	0	0	6	0	0	0	0	0	0	0	0	0	0	0	776	0	0	0	0	0	0	84	0	95
a1247555b38590d03d9c8208ad824382	0	0	0	0	0	105	0	0	0	54	286	17	0	204	188	216	0	0	42	0	778	455	0	0	0	21	0	27	0	0	46	0	0	0	152	242	0	0	67	0	1166	0	0	0	46	0	372	0	42
ebe5d8ffa203ca60e502bf73b6ce5374	0	0	0	0	0	0	0	0	0	0	0	0	0	0	0	0	0	0	0	0	0	0	0	0	0	0	0	0	0	0	0	0	0	96	0	0	0	0	0	0	0	0	0	0	0	0	0	0	0
80faf9eeaf470e34bb7959598ce0e314	0	0	0	5	0	72	0	1796	0	0	0	59	0	0	0	0	138	0	17	0	0	1072	0	0	0	75	373	29	0	0	289	0	0	291	0	0	0	0	0	217	0	0	0	0	126	0	0	0	312
44c55c7836d225c946759a0c80ff51e7	20	0	0	0	0	0	0	0	0	0	76	0	0	0	0	0	2	0	254	0	1411	0	0	1559	0	0	0	9	0	0	0	0	0	0	31	35	0	3192	0	0	0	109	0	16	0	0	0	0	0
8d385d37d23f739fea7d0ad32275409b	0	23	0	0	0	0	0	0	0	0	0	0	0	0	0	0	0	0	19	0	0	0	0	0	0	0	0	0	0	0	0	11453	0	0	0	0	0	0	0	0	0	0	0	0	0	0	0	0	0
db072d82a8e30feb9bd7076d7cbfae67	337	3	5	10	0	79	0	185	0	0	7	137	0	561	275	66	115	0	44	0	90	1200	0	0	0	9	0	66	0	0	372	0	3	271	0	22	0	0	640	85	102	23	0	13	28	0	80	0	22
e2f3efb19a079173c84de3d5d74f9f5d	0	0	0	0	0	0	0	0	0	0	27	5	0	0	0	0	5	0	11	0	22	0	0	45	0	2	5	5	240	0	15	0	0	0	69	30	0	15	2	0	0	35	0	31	0	0	0	148	0
f2aab2b3931389e44b5709d2d5d23741	952	0	3	6	0	128	0	304	0	19	27	100	0	857	25	10	15	0	171	0	118	375	3	7	3	56	124	1309	0	0	291	0	0	329	32	14	0	5	316	0	0	10	0	10	148	0	0	0	204
7b799108998aea1a0e50d8a68cc09cd3	0	0	28	0	15	159	0	621	0	0	0	649	0	890	371	0	29	0	0	0	0	705	0	0	0	76	107	0	0	0	0	0	0	169	0	0	0	0	43	18	0	0	0	0	0	11	0	0	497
f4d61f8babc3bce053b63885c803e094	0	0	0	0	0	0	0	0	0	504	0	0	0	0	0	927	0	0	0	0	0	0	0	0	0	0	0	93	0	0	0	0	0	0	0	0	0	0	221	88	420	0	0	0	0	0	0	0	0
5c262a8a26901a07c93c705273d20fd9	0	0	0	0	0	0	0	0	0	0	0	0	0	0	32	0	0	0	0	0	0	0	0	0	0	0	0	0	0	0	0	10891	0	0	0	0	0	0	0	0	0	0	0	0	0	0	0	0	0
2b2213299c37adc414a68ea5e718104c	0	0	0	0	0	0	0	0	0	0	0	0	0	0	7	0	0	0	0	0	42	0	0	17	27	0	11	0	0	0	0	0	13	0	22	0	0	25	0	0	0	53	0	88	0	0	0	0	0
6d79efd4825377834e446a886bc48e5a	0	0	0	0	0	0	0	0	0	0	0	8	0	0	0	0	0	0	0	1152	0	0	0	20	4	0	0	0	0	1778	0	0	0	0	0	3	0	0	0	0	0	19	10	9	0	0	0	0	0
b64b13e0fb1d90d4cf898e50d366f4aa	235	2	15	0	5	160	0	0	0	26	0	117	0	145	249	100	56	0	227	0	0	623	0	0	0	126	196	247	0	0	193	0	0	144	0	0	0	0	439	265	352	0	0	0	105	0	303	0	412
babed752abda653f1a293c6cf0ac901c	0	0	0	0	0	0	0	0	0	0	0	0	0	0	0	0	0	0	0	1850	0	0	13	0	0	0	0	0	0	4144	0	0	0	0	0	0	0	0	0	0	0	0	0	0	0	0	0	0	0
744445f1756ac006ccf86b5b3c4f0247	0	0	0	0	0	0	0	0	0	0	0	0	0	0	0	0	0	0	0	15	0	0	0	0	0	0	0	0	0	7	0	0	0	0	0	0	0	0	0	0	0	0	0	0	0	0	0	0	0
a32806f54bbf0ed2e705e3e4cc6a0b0d	0	0	0	0	0	0	0	0	0	0	460	0	0	0	0	0	0	0	0	0	21	0	201	0	113	0	0	0	0	0	0	0	193	0	34	171	0	79	0	0	0	390	65	682	0	0	0	0	0
9d20a916bf83effda41260bebfc0ad27	0	24	9	0	37	13	33	331	0	181	0	365	0	3	462	57	210	0	219	0	0	31	0	0	0	6	132	56	0	0	22	0	0	167	0	0	0	0	507	296	2	0	0	0	177	269	102	0	40
3df1c52fb065d3cd9631528230c78ee3	0	0	0	0	0	66	0	0	0	0	0	0	0	83	0	438	285	0	130	0	0	0	0	0	0	61	0	0	0	0	59	0	0	18	6	0	0	0	261	0	244	0	0	0	0	0	0	0	136
c12a8dda6d082ceb40fdd2366e65e81a	0	0	0	0	0	0	0	0	0	0	14	0	0	0	0	0	0	0	6	0	4	0	0	0	0	0	0	2	0	0	0	0	0	0	120	5588	0	132	0	0	0	0	4	1306	0	0	0	0	0
60745520cf7b6c9b0822800328c40766	0	0	0	0	0	0	0	0	9611	0	0	0	83	0	0	0	0	0	0	0	0	0	0	0	0	0	0	0	0	0	0	0	0	0	0	0	0	0	0	0	0	0	0	0	0	0	0	0	0
339fead5b75d99c7c11cdd0810fe8aa9	1180	0	24	0	8	131	0	0	0	75	0	0	0	117	0	9	626	0	278	0	0	0	0	0	0	0	0	243	0	0	204	0	0	0	0	0	0	0	21	28	16	0	0	0	1299	0	611	0	0
f4fafaf2bfa35add4e1dc2a38bd87727	0	0	0	0	0	0	0	0	0	0	45	0	0	0	0	0	0	0	0	210	0	0	0	0	0	0	0	0	0	333	0	0	0	0	0	89	0	51	0	0	0	2396	0	85	0	0	0	0	0
e5da65ab699c56006eb5268c0c0afb49	0	0	0	0	0	0	0	0	0	0	169	0	0	0	0	0	0	0	0	0	18	0	28	43	9	0	0	0	0	0	0	0	6	0	39	21	0	0	0	0	0	6881	5	12	0	0	0	0	0
e9544661f8b03b20c6be073bb6c8b21d	26	0	0	0	0	0	0	0	71	0	0	0	0	0	0	0	69	21	0	0	0	30	0	0	0	0	0	0	12	0	16	498	0	0	0	0	6377	0	0	18	20	0	0	0	0	97	0	0	15
76e95496adc083583f10f6dd49bf5a88	0	0	0	0	0	189	0	142	0	0	0	119	0	46	0	183	240	0	80	0	0	77	0	0	0	655	267	0	0	0	130	0	0	0	0	0	0	0	422	145	93	0	0	0	0	34	78	0	77
c717f96e71cc4892694a1daa7a6a1252	0	0	0	0	0	0	0	0	0	0	0	0	0	0	0	0	0	0	0	3531	0	0	0	0	0	0	0	0	0	1535	0	0	0	0	0	0	0	0	0	0	0	0	0	0	0	0	0	0	0
c0629c3b8d1f06f75d455ae41420459d	2	0	0	2	0	0	0	2	0	0	0	0	0	0	0	0	0	0	0	0	0	0	0	0	0	0	0	0	3534	0	2	0	0	4	0	0	0	0	0	0	2	0	0	0	0	0	0	2017	3
fdab5280129bdc979b020cb84abd6320	135	0	0	0	0	0	0	44	0	46	251	8	0	0	0	0	9	0	0	0	437	0	28	476	0	0	0	0	0	0	0	0	5	0	118	244	0	12	0	0	0	295	0	11	0	0	92	0	0
33d528c4d3d3a397dcbe19ebdbe648e7	0	0	0	0	0	0	0	0	0	0	0	0	0	0	0	0	0	0	0	0	6	0	726	178	0	0	0	0	0	0	0	0	295	0	4033	489	0	0	0	0	0	0	39	0	0	0	0	0	0
8e67399bf2b63af5b65346cd7d6cbd0c	0	0	0	0	0	0	0	0	0	73	43	0	0	732	12	475	37	0	527	0	0	0	0	0	0	90	102	0	0	0	0	0	0	0	0	0	0	0	0	12	97	0	0	0	334	0	538	0	709
46d86bccf57228b9594d2797b2a4bf9d	0	0	0	6	0	53	0	0	0	108	0	0	0	56	0	62	84	0	45	0	0	0	0	0	0	466	12	0	0	0	59	0	0	0	0	0	0	0	47	0	143	0	0	0	23	61	257	0	0
28e353f4b1ff069055841f7f65dd0c02	0	0	172	0	0	700	0	0	0	0	0	0	0	0	0	0	0	0	0	0	0	0	0	0	0	0	0	0	0	0	4717	0	0	0	0	0	0	0	0	0	0	0	0	0	1796	0	0	0	275
8ed97813c7bd238cfdfa7f4b7d019851	227	0	38	0	0	22	0	0	0	0	0	52	0	0	0	0	0	0	0	0	0	119	0	41	0	0	194	0	0	0	0	0	0	0	60	0	0	0	0	0	0	0	0	0	2692	0	0	0	0
ec06b73fe1678bcfd00e1ed479e735ed	0	0	0	0	0	0	0	0	0	700	0	0	0	139	0	87	256	0	152	0	0	0	0	0	0	355	56	43	0	0	210	0	0	0	0	0	0	0	0	0	111	0	0	0	0	0	0	0	0
8a3fb03d15deedb2486ea5153b887f7e	0	0	0	0	0	0	0	0	0	0	0	0	0	0	0	0	0	0	0	1872	0	0	0	0	0	0	0	0	0	1110	0	0	0	0	0	0	0	0	0	0	0	0	0	0	0	0	0	0	0
faf8afb81e4b79eb022a47797075a8ec	47	0	7	0	0	0	0	30	0	23	0	78	0	205	0	190	112	0	43	0	0	224	0	0	0	207	87	50	0	0	302	0	0	200	0	0	0	0	53	0	373	0	0	0	26	0	232	0	994
c0495f97fc606c1dd95d9e0a030a3f56	7	24	5	9	50	13	0	116	0	51	0	74	0	0	280	51	25	0	0	0	0	25	0	0	0	56	129	0	0	0	40	0	0	256	0	0	6	0	218	116	0	0	0	0	126	126	63	0	18
aba7d722d2d6a38c200fa160c907c26e	0	0	0	0	0	0	0	0	0	0	0	0	0	8	0	0	0	0	0	0	0	0	0	0	0	0	0	0	0	0	0	0	0	0	0	0	0	0	0	0	0	0	0	0	0	0	0	0	0
a656ff7f93547fddd278c3a2ec8e50ca	49	184	0	0	0	118	0	242	0	61	0	88	0	0	486	50	234	0	84	0	0	181	0	0	0	122	86	915	0	0	93	0	0	1031	0	0	0	0	335	118	102	0	0	0	24	195	147	0	83
5bfb1acb87f266f2344080c580390db7	0	0	0	0	0	0	0	0	0	0	0	0	0	0	0	0	0	0	0	0	0	0	0	7	0	0	0	0	0	0	0	0	0	0	0	8	0	0	0	0	0	136	8	5795	0	0	0	0	0
a1a6d9190c5646a460b51c6a822c436f	0	0	0	0	0	0	0	0	2379	0	0	0	0	0	0	0	0	0	0	0	0	0	0	0	0	0	0	0	0	0	0	6122	0	0	0	0	0	0	0	0	0	0	0	0	0	0	0	19	0
3c586cd0fdedcaf130ad80837a27c5bf	0	6	0	0	0	0	0	0	0	0	0	0	32	0	3	0	0	549	0	0	0	0	0	0	0	0	4	4	0	0	0	184	0	3	0	0	53	0	0	0	0	0	0	0	0	0	0	0	0
8f29d72886f4e9f8184386554f21b21d	0	0	0	0	0	0	0	0	0	0	322	0	0	0	0	0	0	0	0	0	11	0	66	1294	10	0	0	0	0	0	0	0	706	0	23	225	0	0	0	0	0	37	11	402	0	0	0	0	0
ed3bf664ebd23f8ee464893f66616098	4	0	0	0	0	0	0	0	0	0	0	0	0	0	0	0	2	0	0	0	0	0	0	0	0	0	0	0	0	0	0	0	0	0	86	0	0	18	0	0	2	10	0	0	0	0	0	0	0
56a588c426374260ae927b9a0639a1a8	0	0	0	0	0	0	0	0	0	0	83	0	0	11	0	0	0	0	0	0	0	0	0	0	0	0	0	0	0	0	0	0	0	0	0	0	0	0	0	0	0	0	0	0	0	0	0	0	0
33f88c162f4cdaaae6002faa6fded637	0	0	0	0	0	0	0	0	27	0	0	2	0	2	0	0	0	2973	0	0	0	0	0	0	0	0	0	0	0	0	0	4	0	0	0	0	42	0	0	0	0	0	0	0	0	0	0	0	0
3b17376f94e3644f2bbdcfd146a5245f	0	0	0	0	0	0	0	0	0	0	0	0	0	0	0	0	0	0	0	507	0	0	0	0	0	0	0	0	0	662	0	0	0	0	0	0	0	0	0	0	0	15	0	0	0	0	0	0	0
e5a19da12409137ac944ca5f5ede291f	0	0	0	0	0	0	0	0	0	0	279	3	0	0	0	0	4	0	4	0	0	0	0	11	40	0	0	0	0	0	0	0	0	0	43	197	0	76	0	0	0	818	81	311	0	0	0	0	0
753b6daa642833296f451d67521594bb	0	0	0	0	0	0	0	2121	0	0	0	0	0	0	0	0	0	0	0	0	0	252	0	0	0	0	0	0	0	0	0	0	6	202	0	0	0	0	0	0	0	0	0	0	1474	0	0	0	152
e38e590ca3d17f43c8bd3476a1235b30	0	0	0	0	0	0	0	0	0	0	892	0	0	0	0	0	0	0	0	0	0	0	7	575	6	0	0	0	0	0	0	0	15	0	59	2	0	0	0	0	0	32	35	0	0	0	0	0	0
53cf4a14b16ff10ce1296e8066e67950	0	0	0	10	0	206	0	40	0	45	0	33	0	0	28	65	71	0	471	0	0	7	0	0	0	171	382	103	0	0	192	0	0	0	0	0	0	0	0	0	71	0	0	0	0	11	257	0	0
7881c39db1725f84866234124321ef55	213	0	5	0	0	135	0	454	0	44	0	18	0	829	0	18	68	0	95	0	0	64	0	0	0	0	157	376	0	0	357	0	0	121	0	0	0	0	193	218	0	0	0	0	0	19	268	0	208
0c78767399f93c52a05f2c8f1faae0f0	0	0	0	0	0	0	0	0	0	0	34	0	0	0	0	0	0	0	0	0	11	0	56	3	2	0	0	0	0	0	0	0	1035	0	22	0	0	0	0	0	0	0	0	379	0	0	0	0	0
da59a6b9e06bb897c3a82f8fc2954326	0	0	0	0	0	0	0	0	0	0	0	0	0	0	0	0	0	0	0	0	0	0	0	22	0	0	0	24	0	0	0	0	0	14	0	0	0	0	0	0	0	2895	112	0	0	0	20	0	5
25e19290e6296a34cb5988303a86df2d	0	0	0	0	0	0	0	0	0	0	0	0	0	0	0	0	0	0	0	0	0	0	0	0	0	0	0	0	0	0	0	0	0	0	0	0	0	0	0	0	0	0	0	0	0	0	0	919	0
cf6184a24ac9427c1f3fdbee34083f24	35	0	0	0	0	0	0	195	0	17	0	216	0	43	178	74	95	0	230	0	0	246	0	0	0	0	175	506	0	0	144	0	0	485	0	0	0	0	84	322	82	0	0	0	0	191	189	0	55
4ce60a79dacd8980a9709ed36630838b	0	0	13	0	0	0	0	0	0	0	0	0	0	0	9	23	0	0	195	0	0	5	0	0	0	0	0	0	0	0	0	0	0	0	0	0	0	0	0	1890	1010	0	0	0	0	0	0	0	0
1d7f94607ac9789fb44291302bd01297	0	0	0	0	0	0	0	0	408	0	0	0	396	0	0	0	0	1233	0	0	0	0	0	0	0	0	0	0	0	0	0	17	0	0	0	0	220	0	0	0	0	0	0	0	0	0	0	0	0
dcb5724931f0c0375366f822b143e0bf	0	0	0	0	0	0	0	0	0	0	4	0	0	7	0	0	8	0	0	0	0	0	0	0	0	0	4	9	782	0	0	0	0	0	6	0	0	0	0	0	0	0	0	0	0	0	0	914	0
9a821c4537c0ce698e3f62fb2a39747b	0	0	0	0	0	0	0	0	0	0	0	0	0	0	0	0	0	0	0	0	0	0	0	0	0	0	0	0	0	0	0	0	0	0	0	0	0	0	0	0	0	0	0	0	0	0	0	0	0
bbf6fb147efbb45ec1feb45d37c13ee9	409	0	0	0	18	0	0	100	0	86	39	23	0	247	0	40	80	0	36	0	84	397	0	0	0	13	595	0	0	0	0	0	0	0	112	42	0	0	115	111	437	32	0	0	56	0	29	0	34
bd6ae468f07aa2eb202b024653c5457b	0	20	0	3	0	0	0	0	0	13	0	0	0	13	82	3	0	0	94	0	0	23	0	0	0	5	0	456	0	0	0	0	0	0	0	0	0	0	0	0	27	0	0	0	0	0	0	0	0
e4b37234d311f2363323e187e2437762	0	0	0	0	0	0	0	0	0	0	282	0	0	0	0	0	0	0	0	0	4	0	2086	0	0	0	0	0	0	0	0	0	1031	0	3	0	0	0	0	0	0	4	0	21	0	0	0	0	0
cd010a25f2f9dec5deadce5564c2f541	229	0	0	0	0	11	0	23	0	0	24	0	0	552	0	46	0	0	219	0	47	402	0	0	0	0	0	24	0	0	28	0	0	793	43	20	0	0	14	0	0	56	0	0	0	0	0	0	86
1ccdb9d8622743e304d955e7dc3f257d	0	0	0	0	0	0	0	0	0	0	0	0	1772	0	0	0	0	0	0	0	0	0	0	0	0	35	0	0	0	0	0	0	0	0	0	0	5026	0	0	0	0	0	0	0	0	0	0	0	0
7f04db9fb048592575f8766bba2f64d2	0	0	0	0	0	0	0	0	6824	0	0	0	0	0	0	0	0	0	0	0	0	0	0	0	0	0	0	0	0	0	0	0	0	0	0	0	0	0	0	0	0	0	0	0	0	0	0	0	0
52168a2a7c0297202d5896dc3861b9e0	0	0	0	0	0	0	0	0	6750	0	0	0	0	0	0	0	0	0	0	0	0	0	0	0	0	0	0	0	0	0	0	0	0	0	0	0	0	0	0	0	0	0	0	0	0	0	0	0	0
8bf8b60be630875bc5d79e38ab1ce09f	80	0	0	0	0	0	0	258	0	0	0	0	0	0	0	447	0	0	35	0	0	0	0	0	0	817	0	0	0	0	0	0	0	0	0	0	0	0	0	180	0	3	0	0	0	0	0	0	0
dad976219b3574ecbe0d90a2be0a3b65	0	28	0	0	0	11	0	0	0	11	132	0	0	0	0	0	0	0	0	0	38	0	13	15	5	0	0	0	0	0	0	0	8	0	19	11	0	0	0	0	0	28	21	263	0	17	0	0	0
2a9803da32e6e66fb4cf156626c50459	0	0	0	0	0	0	0	0	0	0	2	0	0	0	0	0	0	0	0	0	0	0	11	8	0	0	0	0	0	0	0	0	123	0	0	0	0	0	0	0	0	7	0	18	0	0	0	0	0
7ea7a92eef3047dd1a1db59074b4faf2	0	0	0	0	0	0	0	0	0	0	0	0	0	0	0	0	0	0	0	0	0	0	0	0	0	0	0	0	0	0	0	6725	0	0	0	0	58	0	0	0	0	0	0	0	0	0	0	0	0
f76832bdbb4b0105d3f0480d6b9ebcb1	15	0	0	0	0	39	0	91	0	91	0	23	0	45	163	215	13	0	24	0	15	136	0	0	0	34	59	46	0	0	234	0	0	0	10	0	0	0	85	98	219	0	0	11	438	0	11	0	83
9ea41ad9556ce5ce7d13824437a3b96c	0	0	4	0	0	136	0	80	0	0	0	0	0	280	0	0	0	0	27	0	0	40	0	0	0	0	0	5	0	0	155	0	0	0	0	0	0	0	327	0	0	0	0	0	0	0	4	0	3624
fce46da2958ef473c82613e4cc91abb8	0	0	0	0	0	0	0	0	0	0	0	0	0	0	0	0	0	0	0	0	0	0	0	0	0	0	0	0	0	0	0	0	0	0	0	0	6736	0	0	0	0	0	0	0	0	0	0	0	0
5c92608b1334a6b1ce24f7b40605cdbe	0	0	0	0	0	0	0	0	0	0	404	0	0	0	0	0	0	0	0	0	0	0	0	0	41	0	0	0	0	0	0	0	0	0	66	0	0	0	0	0	0	0	0	0	0	0	0	0	0
f5e71f02161fe783aabcf2b86a837175	0	0	0	0	0	0	0	0	0	96	0	0	0	0	0	0	75	0	189	0	0	0	0	0	0	333	17	0	0	0	92	0	0	0	0	0	0	0	0	0	0	0	0	0	0	0	0	0	468
6c9ef8e6c091093c75fe3f28a2029b99	0	0	0	0	0	464	0	0	0	0	23	377	0	319	108	0	0	0	0	0	0	0	0	0	0	0	0	879	0	0	207	0	0	0	0	0	0	0	628	0	0	0	0	0	0	0	0	0	0
89f8596eb8a8e49793f936f464dfc961	0	0	0	0	0	0	0	0	0	0	61	0	0	0	0	0	0	0	0	0	0	0	11	43	20	0	0	0	0	0	0	0	15	0	390	143	0	0	0	0	0	18	108	0	0	0	0	0	0
e0b68584af3937b992e551f72a7fbca0	0	0	0	0	0	0	0	205	0	0	0	115	0	48	0	0	0	0	23	0	0	95	0	0	0	0	0	168	0	0	684	0	0	224	0	0	0	0	0	523	486	13	0	0	0	0	0	0	0
24e225636014ec73e1e6bdeb2d8b8e04	0	0	0	0	0	0	0	0	0	0	0	0	0	0	0	0	0	0	0	0	0	0	0	0	0	0	0	0	0	0	0	0	0	0	0	0	0	277	0	0	0	0	0	310	0	0	0	0	0
29a48be26b4d739cc73a2c38bcc320c1	0	0	0	0	0	83	0	0	0	57	0	0	0	26	0	107	111	0	411	0	0	0	0	0	0	1139	0	0	0	0	11	0	0	13	0	0	0	0	67	0	236	0	0	0	7	0	87	0	229
efc6161fde2ef307849c81ad932f695d	0	0	0	31	0	0	0	0	0	0	0	1635	0	0	0	0	0	0	0	0	0	0	0	0	0	0	0	0	0	0	0	0	0	0	0	0	0	0	0	0	0	0	0	0	0	0	0	0	0
b1ad2977abee9e6857e2af8736db2a0b	0	0	0	0	0	0	0	0	0	0	0	0	0	0	0	0	0	0	0	0	0	0	0	0	0	0	0	0	0	0	0	0	0	0	0	0	0	0	0	0	0	0	0	0	0	0	0	0	1925
97515adf8ea770a22262fe9ce8cb0051	82	0	3	0	0	109	0	20	0	19	0	32	0	43	2	29	0	0	185	0	0	182	0	0	0	15	153	249	0	0	66	0	0	65	0	0	0	0	72	254	256	0	0	0	46	53	11	0	502
cb66459e14d956e075c0779957919b43	0	0	0	0	0	0	0	0	158	0	0	0	0	0	0	0	0	0	0	0	0	0	0	0	0	0	0	0	0	0	0	0	0	0	0	0	6048	0	0	0	0	0	0	0	0	0	0	0	0
81b63c8821434204121d43b3c4edc660	88	0	0	0	0	0	0	0	0	0	0	0	0	0	0	0	0	0	0	0	0	0	0	0	0	0	0	0	0	0	0	0	0	0	0	0	0	0	0	0	0	30	0	0	0	0	0	0	0
2ec175084089e70a2783b0137f853b28	0	0	0	0	0	0	0	122	0	0	0	29	0	303	0	0	70	0	135	0	19	16	0	0	0	357	685	136	0	0	123	0	0	205	3	0	0	0	94	0	326	4	0	0	0	0	0	0	0
a1fecb292ab667f611acf0e6dc2ab857	0	0	0	0	0	45	0	0	0	0	0	0	0	162	0	0	361	0	229	0	0	64	0	0	0	32	79	201	0	0	47	0	0	135	0	0	0	0	253	331	0	0	0	0	0	0	0	0	333
6b918bbba6c380caa49dab2a49a60c93	30	0	0	0	0	0	0	0	0	0	0	0	0	0	7	28	0	0	0	0	0	36	0	0	0	37	0	27	2	0	0	4	0	0	0	0	0	0	0	0	0	0	0	0	0	37	0	0	0
65cb118942c923f2e4ea1fdc4e8609ee	0	0	0	0	12	51	0	680	0	0	0	118	0	1079	263	0	0	0	56	0	0	0	0	0	0	27	339	0	0	0	1189	0	0	0	0	0	0	0	13	48	0	0	0	0	0	0	0	0	0
c3be3176410dab767cdaf538a5c82844	0	0	0	0	0	27	0	21	0	13	0	53	0	136	0	401	88	0	0	0	0	0	0	0	0	68	182	0	0	0	21	0	0	0	0	0	0	0	94	53	429	0	0	0	101	0	65	0	676
e74a0731de382f06816e0ea694291c31	201	0	0	0	0	0	0	66	0	0	0	0	0	0	0	0	237	0	0	0	0	0	0	0	0	297	270	0	0	0	0	0	0	0	0	0	0	0	0	30	344	0	0	0	0	0	603	0	0
b246ecb86a6c48003aecb6f1dd930031	0	0	0	0	0	0	0	0	699	0	0	0	50	0	0	0	0	1526	0	0	0	0	0	0	0	0	0	0	0	0	0	38	0	0	0	0	0	0	0	0	0	0	0	0	0	0	0	0	0
805b338be4403f4a05d9421c738039fd	0	0	0	0	0	33	0	0	0	73	0	0	0	35	0	43	0	0	871	0	0	448	0	0	0	594	0	0	0	0	506	0	0	0	0	0	0	0	241	0	217	0	0	0	101	0	0	0	0
de000f8023a4be183f954db1aae6e9ba	459	0	0	0	0	47	0	157	0	0	5	0	0	14	0	37	58	0	0	0	0	22	5	3	0	74	36	9	0	0	43	0	10	446	0	0	0	0	0	97	461	5	0	0	85	0	123	0	13
24789f1d4cc2eebb6a784cea1d7bc452	0	0	0	0	0	0	0	0	0	0	0	0	0	0	0	0	0	0	0	0	0	0	0	2	0	0	0	0	0	0	0	0	0	0	0	43	0	825	0	0	0	13	0	679	0	0	0	0	0
f59d6899ed85ec6cabc10ed8c709efd7	0	0	0	0	0	72	0	0	0	257	0	0	0	12	0	189	292	0	93	0	0	0	0	0	0	25	0	0	0	0	39	0	0	0	0	0	0	0	0	4	0	0	0	0	0	0	0	0	513
34295412d6f505550f4494784b398873	0	0	0	0	0	0	0	0	0	0	0	0	0	0	0	0	0	5625	0	0	0	0	0	0	0	0	0	0	0	0	0	0	0	0	0	0	0	0	0	0	0	0	0	0	0	0	0	0	0
1f28c99104f74d12184e6ee53fd6ef66	0	0	0	0	0	0	0	0	2228	0	0	0	0	0	0	0	0	0	0	0	0	0	0	0	0	0	0	0	0	0	0	3324	0	0	0	0	40	0	0	0	0	0	0	0	0	0	0	0	0
97b90ef66e5627550eae26fa956add81	0	0	0	0	0	0	0	1298	0	0	0	0	0	0	0	35	0	0	0	0	91	164	0	0	0	0	119	0	0	0	0	0	0	0	57	27	0	0	0	0	109	0	0	0	0	0	232	0	173
491c7df713f5595c757aa7885121377b	0	0	0	0	0	0	0	0	0	0	0	0	0	0	0	0	0	0	0	0	0	0	27	1989	0	0	0	0	0	0	0	0	69	0	0	0	0	0	0	0	0	0	0	0	0	0	0	0	0
174c507ea47c51d619e7f2df9fc5ce96	226	0	6	0	0	567	0	48	0	0	0	0	0	126	0	0	39	0	125	0	0	0	0	0	0	0	131	0	0	0	20	0	0	4	0	0	0	0	0	300	57	0	0	0	104	28	241	0	39
ebe0401d8a86d749c74175840bc70003	0	0	8	0	0	21	0	60	0	7	0	8	0	35	39	156	574	0	121	0	0	215	0	0	0	0	50	46	0	0	102	0	0	23	0	0	0	0	184	55	91	0	0	0	0	0	254	0	186
8ce7984854ebf85259840c9cb3761511	0	0	0	0	0	0	0	0	0	135	0	0	0	0	0	0	181	0	68	0	0	91	0	0	0	0	47	0	0	0	0	0	0	0	0	0	0	0	0	0	0	0	0	0	1237	44	673	0	0
87f42ba7c67a67995a1bf432d3c914b8	35	74	0	0	0	0	0	140	0	68	0	78	0	0	434	67	76	0	20	0	0	47	0	0	0	110	215	66	0	0	34	0	0	207	0	0	0	0	100	77	0	0	0	0	0	162	147	0	53
19aa096257febd0515abbcdcdea7d7a1	0	0	0	0	0	0	0	0	0	0	0	0	0	0	0	0	0	0	0	572	0	0	0	0	0	0	0	0	0	2501	0	0	0	0	0	0	0	0	0	0	0	0	0	0	0	0	0	0	0
c9d54f051654711ffc9a6472710c4265	0	0	0	0	0	0	0	0	216	0	0	0	44	0	0	0	0	1500	0	0	0	0	0	0	0	0	0	0	0	0	0	45	0	0	0	0	13	0	0	0	0	0	0	0	0	0	0	0	0
670aa267e5739f1858facc77df07a19d	0	0	0	0	0	0	0	174	0	74	0	0	0	0	0	0	37	0	0	0	0	0	0	0	0	0	0	0	0	0	0	0	0	0	0	0	0	0	295	116	0	0	0	0	0	0	0	0	0
c109a56d11be295d738004851e8dd4bb	0	0	0	0	0	0	0	0	0	0	739	0	0	0	0	0	0	0	0	0	96	0	0	0	0	0	0	0	0	0	0	0	0	0	0	1779	0	0	0	0	0	0	0	0	0	0	0	0	0
4511122f274f9e0e6a7f66cc8dc33ab1	0	0	0	0	0	0	0	0	0	0	0	0	0	0	0	0	0	0	0	0	0	0	0	0	0	0	0	0	0	0	0	0	0	0	0	8	0	0	0	0	0	0	0	0	0	0	0	0	0
b1ace9031115b5b0fecd71fec4256c21	0	0	4	0	4	0	0	0	0	0	13	0	0	0	0	0	0	3	3362	32	565	0	73	7	0	0	0	0	23	24	0	0	57	0	0	4	0	2	0	0	0	11	0	5	0	0	0	0	0
3a51f083c748d69954a38bb5e94ab967	384	9	0	0	0	46	0	266	0	0	81	0	0	128	0	100	0	0	84	0	15	88	11	109	0	0	149	29	0	0	0	0	0	0	0	0	0	0	83	56	70	0	0	0	0	0	79	4	0
5d346826ad7d544f51825e3771227c01	0	0	0	0	0	0	0	0	333	0	0	0	86	0	0	0	0	773	0	0	0	0	0	0	0	0	0	0	0	0	0	88	0	0	0	0	54	0	0	0	0	0	0	0	0	0	0	0	0
82de522faa194103b7a435311f3caead	32	0	0	0	0	9	0	0	0	0	7	5	0	0	8	7	0	0	86	0	881	0	0	21	0	0	10	14	314	0	6	0	0	242	5	5	0	0	6	7	0	0	11	0	0	5	0	5	0
e1ef317546b5fa9198957e1028476991	0	0	0	0	0	0	0	0	0	0	0	0	0	0	0	0	0	0	0	0	0	0	0	0	0	0	0	0	0	0	0	0	0	0	0	12	0	3232	0	0	0	0	0	185	0	0	0	0	0
5056f52ad1749479322bd013dd448e93	0	0	0	0	0	0	0	0	0	0	10	0	0	272	16	583	111	0	149	0	19	201	0	0	0	10	49	28	0	0	10	0	0	25	0	0	0	0	99	0	71	0	0	0	0	0	61	0	125
6dfbf6eb8cb3143897046c52c34efcac	0	0	0	0	0	0	0	0	0	61	0	0	0	86	30	0	66	0	0	0	0	407	0	0	0	0	0	0	0	0	125	0	0	0	0	0	0	0	0	418	0	0	0	0	0	76	0	0	0
23b49ed3194042940ebcba7c9166002b	0	0	0	0	0	0	0	0	0	0	0	0	0	0	0	2	0	1260	0	0	0	0	0	0	0	0	0	0	0	0	0	0	0	0	0	0	0	0	0	0	0	0	0	0	0	0	0	0	0
f88d04889c90c0600c12bd467bfc7881	0	0	0	0	0	0	0	0	847	0	0	0	80	0	0	0	0	885	0	0	0	0	0	0	0	0	0	0	0	0	0	329	0	0	0	0	84	0	0	0	0	0	0	0	0	0	0	6	0
8730ab7722e4ecad3ccf49379b2bdd80	0	14	0	14	20	262	0	0	0	182	0	48	0	0	0	84	0	0	129	0	0	0	0	0	0	0	199	85	0	0	224	0	0	14	0	0	0	0	0	0	199	0	0	0	25	0	0	0	445
cac8e9839be963821a54e1a633414111	0	0	10	0	0	0	0	0	0	0	290	0	0	194	0	100	24	0	0	0	532	0	0	19	0	0	0	0	0	0	0	0	0	0	183	18	0	0	60	0	0	31	0	26	445	0	0	0	0
c60d328f6358217d8a56f42c445c75aa	0	0	0	0	0	0	0	0	0	0	0	0	4641	6	0	0	0	7	0	0	0	0	0	0	0	0	0	0	0	0	0	21	0	0	0	0	0	0	0	0	0	0	0	0	0	7	0	0	0
53f69e01dfaa5a85c356eb9b64280319	0	0	0	0	0	0	0	0	0	0	0	0	0	0	0	222	12	0	0	0	474	0	0	0	0	61	0	118	0	0	34	0	0	0	0	54	0	0	0	19	337	0	23	0	434	0	0	0	0
62a15d8e0da388ab003688b4f120fe3f	0	0	0	0	0	0	0	0	0	0	0	0	0	0	0	0	0	0	0	0	0	0	0	7	0	0	0	0	0	0	0	0	0	0	0	0	0	0	0	0	0	0	0	2011	0	0	0	0	0
49b27e0e6c58def17ed187ef30428257	0	0	6	0	0	0	0	104	0	28	0	0	0	33	120	276	6	0	621	0	0	0	0	0	0	0	0	65	0	0	104	0	0	0	0	0	0	0	164	472	0	0	0	0	0	0	0	0	25
87e3905eb49b3903d5b9f57e76ae052f	0	0	0	10	0	0	0	0	0	0	0	527	0	433	351	0	0	0	0	0	0	0	0	0	0	0	0	490	0	0	22	0	0	430	0	0	0	0	0	0	0	0	0	0	0	0	0	0	0
16ca19b60281cc551e2313cb029856f7	0	0	0	6	0	0	0	0	0	123	0	0	0	0	0	69	0	0	132	0	0	0	0	0	0	142	144	24	0	0	0	0	0	21	0	0	0	0	123	18	143	0	0	0	0	0	274	0	0
acb323aeffa9dae59ea92abbd637230c	0	0	0	0	0	0	0	0	0	0	0	0	0	0	0	0	0	0	0	0	0	0	0	0	0	0	0	0	0	0	0	0	0	0	104	0	0	0	0	0	0	0	0	0	0	0	0	0	0
1446fd9f856ed0e33f802af8eaa4a324	0	0	0	0	0	0	0	0	269	0	0	0	51	0	0	0	0	1145	0	0	0	0	0	0	0	0	0	0	0	0	0	40	0	0	0	0	66	0	0	0	0	0	0	0	0	0	0	4	0
f8f08e2c05bebdf904022b48ba0d3791	0	0	0	0	0	0	0	0	0	0	0	0	0	0	0	0	0	0	80	0	0	0	0	0	0	45	0	0	0	0	0	0	0	0	0	0	0	0	2410	0	0	0	0	0	0	0	0	0	0
47bef8183f9d1e5e43d15645026982b8	0	0	0	0	0	0	0	0	0	0	0	0	0	0	0	0	4177	0	0	0	0	0	0	0	0	0	0	0	0	0	0	0	0	0	0	0	0	0	0	0	0	0	0	0	0	0	0	0	0
a68c16e90da521f32d58ccab52826e68	159	0	0	0	0	0	0	0	0	0	5	0	0	0	0	0	0	0	0	0	252	0	0	104	7	0	0	0	0	0	0	0	0	0	0	0	0	2748	0	0	0	127	434	4	0	0	0	0	0
7029fa413c603145656d1f4f4075560f	7	0	0	0	0	0	0	1140	0	0	0	0	0	0	0	0	0	0	0	0	0	0	0	0	0	0	0	0	0	0	0	0	0	0	0	0	0	0	0	0	0	0	0	0	0	0	0	0	0
05498a383904acc1049935c64ac5e912	0	0	0	0	0	0	0	0	0	0	62	0	0	2	0	0	0	0	0	0	57	0	3	137	8	0	0	0	0	0	0	0	7	0	0	24	0	20	0	0	0	17	87	33	0	0	0	0	0
21d03d3ca138f055d9f81d20a7e13d55	0	0	0	0	0	0	0	0	0	0	0	0	0	0	0	0	449	0	0	0	0	0	34	0	0	0	0	0	0	0	0	0	0	0	0	0	0	0	0	805	0	0	0	0	0	0	0	0	0
947aa775ab6b1bf6e457009853962421	0	0	0	0	0	0	0	0	639	0	0	0	0	0	0	0	0	299	0	0	0	0	0	0	0	0	0	0	0	0	0	202	0	0	0	0	1403	0	0	0	0	0	0	0	0	0	0	3	0
9746579511b9e1cc28b00bb69d2392e8	0	6	0	0	0	5	0	0	0	5	132	0	0	5	2	0	0	0	0	0	22	0	0	9	0	0	2	0	648	0	0	0	5	0	18	6	0	0	0	0	0	9	15	6	0	8	0	1110	0
3a04e0bb114eb9815065a3820d3ab2a1	0	0	0	0	0	0	0	0	0	0	0	0	0	0	0	0	0	0	0	0	13	0	0	0	0	0	0	0	0	0	0	0	0	0	0	0	0	0	0	0	0	0	0	0	0	0	0	0	0
c283ab63729b82381d8b296873b85b8c	0	0	0	0	0	0	0	0	449	0	0	0	152	0	0	0	0	311	0	0	0	0	0	0	0	0	0	0	0	0	0	129	0	0	0	0	182	0	0	0	0	0	0	0	0	0	0	0	0
e15e315ea9c91d11afb917b141ae82e3	0	0	0	0	0	0	0	2	0	0	0	0	0	0	0	0	0	1287	0	0	0	0	0	0	0	0	0	0	0	0	0	1869	0	0	0	0	152	0	0	0	0	0	0	0	0	0	0	0	0
0d2ce357e462f35e5c4972589cf43280	0	0	0	0	0	0	0	0	0	0	0	0	0	19	0	0	932	0	0	0	0	0	0	0	0	0	0	0	0	0	0	0	0	0	0	0	0	0	354	0	0	0	0	0	0	0	0	0	0
d686035a634b7ea33a48bfcee36df55d	0	0	0	0	0	0	0	0	0	0	0	0	0	0	0	0	0	0	0	0	0	0	0	0	4	0	0	0	0	0	0	0	0	0	0	0	0	0	0	0	0	0	0	0	0	0	0	0	0
a6b9cc60764d4a1b4bbeaee1bc2f2e1f	0	0	0	0	0	0	0	0	28	0	0	0	0	0	0	0	0	296	0	0	0	0	0	0	0	0	0	0	0	0	0	0	0	0	0	0	0	0	0	0	0	0	0	0	0	0	0	0	0
ed7f90e84375b773ba0fce3a77dd5fd1	737	9	0	0	0	0	0	0	0	0	0	50	0	0	0	0	0	0	88	0	0	0	0	0	0	0	0	38	0	0	1279	0	0	319	0	0	0	0	0	45	0	0	0	0	0	0	0	0	0
06480f20dfc1cc108a886f5b6762e7e0	0	0	0	0	0	0	0	0	0	0	2	0	0	0	0	0	0	0	0	0	4	0	0	0	0	0	0	0	0	0	0	0	0	0	42	0	0	752	0	0	0	353	0	445	0	0	0	0	0
641cb16d00f52588d3229a8d0387976c	0	0	0	5	0	0	0	0	0	0	24	0	0	0	0	0	0	0	0	0	268	0	29	0	0	8	0	0	0	0	0	0	0	0	0	151	0	0	0	0	0	0	0	0	0	0	0	0	0
6c7d69fda1206f0110922c0b7e73ac91	252	0	0	0	0	30	0	0	0	0	0	0	0	0	0	0	0	0	37	0	0	0	0	0	0	0	0	0	0	0	0	0	0	0	0	0	0	0	0	1561	0	0	0	0	0	0	0	0	0
fdbd4f838867bc2ef6db5c94c40a4ac3	0	0	0	0	0	0	0	0	0	0	94	0	0	0	0	0	0	0	0	0	492	0	23	760	0	0	0	0	0	0	0	0	47	0	0	13	0	0	0	0	0	0	13	8	0	0	0	9	0
acce7b5b37498b3493b48eed355c234e	0	0	0	0	0	0	0	0	0	45	0	0	0	0	0	0	19	0	0	0	0	0	0	0	0	0	31	0	0	0	0	0	0	0	0	0	0	0	0	0	581	0	0	0	0	0	0	0	1046
eb4190601927520578601af17deaf2c0	0	0	0	0	0	94	0	74	0	0	0	18	0	35	0	0	25	0	7	0	0	90	0	0	0	41	21	833	0	0	78	0	0	0	0	0	0	0	111	24	0	0	0	0	116	0	717	0	248
82973c90a4143a9aeb9f93debf15cd00	0	0	0	0	0	0	0	0	0	44	0	0	0	237	0	66	33	0	146	0	3	0	0	0	0	139	0	0	0	0	0	0	0	0	5	0	0	0	246	0	295	0	0	0	389	0	0	0	247
47747d83a9f22e327bb454d02d4d66c7	0	0	0	0	0	0	0	0	0	0	0	0	0	35	0	0	0	0	126	0	0	0	0	0	0	0	0	1221	0	0	0	0	0	23	0	0	0	0	0	0	0	0	0	0	185	0	0	0	2
d76d62c91666b346f9a677311dd2ca0b	0	0	0	0	0	555	0	0	0	0	0	0	0	0	69	17	87	0	0	0	0	0	0	0	0	0	28	312	0	0	202	0	0	0	0	0	0	0	26	233	69	0	0	0	0	0	0	0	0
51ee3e62681c25174c277645af088f11	0	0	0	0	0	31	0	56	0	172	0	37	0	0	0	32	0	0	0	0	0	23	0	0	0	55	0	0	14	0	0	0	0	256	0	0	0	0	90	116	0	0	0	0	78	207	123	0	25
fec404f3b3683fa93e81e95559b309c8	0	3	0	0	0	33	0	0	0	0	0	18	0	33	6	0	0	0	76	0	0	37	0	0	0	0	213	68	0	0	0	0	0	0	0	0	0	0	180	0	188	0	0	0	0	0	343	0	25
c83d197508e0f539aed6d4be68bbf0fa	0	0	0	0	0	0	0	0	113	0	0	0	67	0	0	0	0	1128	0	0	0	0	0	0	0	0	0	0	0	0	0	49	0	0	0	0	0	0	0	0	0	0	0	0	0	0	0	0	0
d057b481793232e65f427e8d1fc0c7a5	0	0	0	0	0	0	0	0	955	0	0	0	25	0	0	0	0	174	0	0	0	0	0	0	0	0	0	0	0	0	0	22	0	0	0	0	0	0	0	0	0	0	0	0	0	0	0	2	0
83d75f320644ad948b31996319a0727c	0	0	0	0	0	0	0	0	0	17	0	8	0	0	58	3	35	0	1814	0	0	0	0	0	0	14	5	209	0	0	0	0	0	0	0	0	0	0	26	6	19	0	0	0	35	2	7	0	0
1a427b78ea90c30f4b4620d4a0b081e7	0	2	0	0	0	0	0	0	0	0	0	0	130	0	0	0	0	1185	2	0	0	0	0	0	0	0	0	0	0	0	0	173	0	0	0	0	0	0	0	0	0	0	0	0	0	0	0	0	0
2c3b0f406301a6856e9a979896942912	0	0	0	0	0	0	0	0	0	0	0	0	0	103	0	0	0	0	0	0	0	0	0	0	0	0	0	0	0	0	0	0	0	0	0	0	0	0	0	0	0	0	0	0	0	0	0	0	33
cca52021ce641310f2f501249bfd0475	0	0	0	0	0	0	0	0	0	0	16	0	0	0	0	0	0	0	0	0	0	0	0	0	170	0	0	0	0	0	0	0	0	0	135	0	0	11	0	0	0	0	0	0	0	0	0	0	0
b6734c057c4c9b2dcbd6adf2514b3a0b	0	0	0	0	0	0	0	14	0	0	0	63	0	455	0	9	0	0	52	0	0	0	0	0	0	636	0	127	0	0	101	0	0	0	0	0	0	0	166	0	0	0	0	0	125	0	0	0	133
635b90b9df9267042015931c6d72b66b	54	0	2	0	0	0	0	0	0	0	0	0	0	0	0	0	0	0	8	0	62	0	0	69	0	0	0	49	0	0	0	0	0	0	5	0	0	126	0	0	0	0	0	0	0	0	0	0	0
f1ca30a944ee342122c5ac76711132cf	0	0	0	0	0	0	0	0	0	0	0	0	0	0	0	0	0	0	0	0	0	0	0	0	0	0	0	0	0	0	0	0	0	0	0	0	0	0	0	0	0	0	0	113	0	0	0	0	0
4a6e54e06c94d7c561f004144133c51d	0	0	0	0	0	0	0	0	0	0	0	0	0	0	0	0	0	0	0	0	0	0	0	0	6	0	0	0	0	0	0	0	0	0	0	0	0	0	0	0	0	7	0	8	0	0	0	0	0
18343b0eab3e488d04812dae649b0474	0	0	0	0	0	0	0	0	0	0	0	0	53	2	5	0	0	531	3	0	0	0	0	0	0	0	0	0	0	0	0	630	0	0	0	0	263	0	0	0	0	0	0	0	0	0	0	0	0
fd13dd34adc1cb735dbd820912ae993d	0	0	0	0	0	0	0	0	0	0	0	0	0	0	0	0	0	0	0	0	0	0	0	0	0	13	0	0	0	0	0	0	0	0	0	0	0	0	0	1664	0	0	0	0	0	0	0	0	0
5ce9dec03551b171086ff26bfa874bb1	0	0	0	0	0	0	0	0	0	0	141	0	0	0	0	0	0	0	0	0	0	0	50	1018	0	0	0	0	0	0	0	0	472	0	0	98	0	0	0	0	0	0	0	109	0	0	0	0	0
09ab2c68bda67418a342b9c7f138a0a3	0	0	0	0	0	0	0	116	0	0	0	0	0	88	0	0	0	0	0	0	0	190	0	0	0	0	0	0	0	0	0	0	0	0	0	0	0	0	145	0	250	0	0	0	0	0	0	0	211
ce251612aba989e159a37432837872b3	0	0	0	0	0	0	0	0	0	0	0	0	0	0	0	0	0	0	3364	0	286	0	0	0	0	0	0	0	0	0	0	0	0	0	0	0	0	0	0	0	0	0	0	0	0	0	0	0	0
c0cf9c23f67e314aae5a0a01bd994477	0	0	0	0	0	0	0	0	0	0	0	0	0	0	0	0	0	0	0	0	0	0	0	0	0	0	0	0	2129	0	0	0	0	0	0	0	0	0	0	0	0	0	0	0	0	0	0	40	0
0064ffd4618c1d35474aa230a7e9156b	0	0	0	0	0	0	0	0	0	0	0	0	0	0	0	0	0	0	0	0	0	0	119	0	57	0	0	0	0	0	0	0	125	0	17	24	0	0	0	0	0	101	0	758	0	0	0	0	0
e1a0df91c6328e8a89bdfd592c74eb72	0	0	0	0	0	0	0	0	259	0	0	0	98	0	0	0	0	171	0	0	0	0	0	0	0	0	0	0	0	0	0	85	0	0	0	0	137	0	0	0	0	0	0	0	0	0	0	0	0
89e483a6dc1cfc94efeed6b23316575a	0	0	0	0	0	0	0	0	456	0	0	0	39	0	3	0	0	638	0	0	0	0	0	0	0	0	0	0	0	0	0	167	0	0	0	0	0	0	0	0	0	0	0	0	0	0	0	3	0
9410c468a62643b318a6c767677b9842	0	0	0	15	0	0	0	0	0	0	0	0	0	986	0	13	0	0	119	0	0	0	0	0	0	0	0	30	0	0	1319	0	0	0	0	0	0	0	200	0	24	0	0	0	0	0	0	0	0
9aa9e50fa1cc3f34d51721187e1d196f	0	0	0	0	0	0	0	0	0	287	0	0	0	0	0	36	0	0	256	0	0	0	0	0	0	0	0	0	0	0	0	0	0	0	0	0	0	0	0	0	0	0	0	0	0	0	0	0	0
a49bda50ab48c62fe393ee67a06c2667	0	0	0	0	0	0	0	0	0	0	44	0	0	0	0	0	0	0	0	0	0	0	0	0	0	0	0	0	0	0	0	0	0	0	0	0	0	0	0	0	0	316	0	0	0	0	0	0	0
e49483cd13760faf45cd2000c880a896	0	0	0	0	0	27	0	0	0	0	0	0	0	0	0	0	0	0	0	0	0	0	0	0	0	0	0	0	0	0	0	0	0	0	0	0	0	0	0	0	0	0	0	0	0	0	0	0	0
c9c035fb576cf5738df6e7b027109094	0	0	0	0	0	0	0	0	26	0	0	0	82	0	0	0	0	701	0	0	0	0	0	0	0	0	0	0	0	0	0	210	0	0	0	0	128	0	0	0	0	0	0	0	0	0	0	0	0
8a9c3b0dbb74e92d8d9075665c5a2e97	0	0	0	0	0	0	0	0	0	0	0	0	0	0	0	0	0	0	0	0	0	0	950	0	0	0	0	0	0	0	0	0	1195	0	0	0	0	0	0	0	0	0	0	0	0	0	0	0	0
34b528ab3b1bbe400084a5c13399f45d	0	0	0	0	0	0	0	0	0	0	0	0	0	0	0	0	0	0	0	0	0	0	0	0	0	0	0	0	0	0	0	0	0	0	0	0	0	0	0	0	0	0	0	0	0	0	0	0	0
11bbf5fac002b4ccd5c487de3162ad8f	0	0	0	0	0	0	0	0	0	0	0	0	0	0	0	0	0	0	0	0	0	0	0	0	0	0	0	0	0	0	0	0	0	0	0	0	0	0	0	0	0	0	0	0	0	0	0	0	0
7b4840c50234b2978fa4b695b4984ffe	0	0	9	5	0	0	0	0	0	0	0	22	0	33	0	0	57	0	50	0	0	0	0	0	0	5	29	0	0	0	0	0	0	59	0	0	0	0	0	607	171	0	0	0	186	0	0	0	33
25b30d564d044aff89e9d9d6c9a471bd	62	0	0	0	0	0	0	25	0	0	15	0	0	33	0	14	79	0	7	0	173	13	25	20	0	24	94	0	0	0	0	0	10	401	298	216	0	0	57	12	0	11	0	0	14	0	85	0	9
bf7bcce5016cca79452350044948049f	569	0	0	0	0	23	0	0	0	0	0	0	0	0	0	0	0	0	0	0	0	0	0	0	0	19	12	58	0	0	292	0	0	6	0	0	0	0	89	0	20	0	0	0	42	116	0	0	0
5a4bb4fd7f7e69bb957d24c698e033e1	0	0	0	0	0	12	0	0	0	32	0	0	0	0	74	264	41	0	110	0	0	0	0	0	0	0	0	8	0	0	118	0	0	0	0	0	0	0	0	0	0	0	0	0	0	0	220	0	252
567a025ad881b0278be664b7d5399614	500	0	0	0	0	0	0	0	0	0	0	0	0	26	0	28	0	0	0	0	9	0	0	4	0	0	12	0	0	0	0	0	0	17	19	23	0	0	61	0	0	15	0	0	967	0	0	0	0
3682b4aff391cdb39918c379c770ee07	0	0	0	0	0	0	0	0	0	0	0	0	0	0	0	0	0	0	0	0	0	0	0	0	0	0	0	0	0	0	0	0	0	0	0	0	0	0	0	0	0	0	0	0	0	0	0	0	0
917781dcde23a446837aa0b29abbff94	22	24	0	0	0	0	0	0	0	84	0	7	0	0	184	32	59	0	45	0	0	27	0	0	0	27	84	117	0	0	0	0	0	73	0	0	0	0	0	33	50	0	0	0	15	69	15	0	23
be202b1690c499f038e8f8e740607cb3	0	0	22	0	0	0	0	7	0	210	0	0	0	38	0	22	0	0	0	0	0	64	0	0	0	0	0	0	0	0	227	0	0	0	0	0	0	0	163	35	0	0	0	0	0	0	0	0	45
f095c95468691994c7b11ba823d33c41	0	0	0	0	0	0	0	0	0	0	0	0	0	0	0	0	0	0	0	0	0	0	0	0	0	0	0	0	0	0	0	0	0	0	0	0	0	0	0	0	0	0	0	0	0	0	0	0	0
65a70c62c760d20923da09312f08159c	0	0	0	0	0	0	0	0	0	0	0	0	0	0	0	0	0	0	0	0	0	0	1163	0	0	0	0	0	0	0	0	0	737	0	0	0	0	0	0	0	0	18	0	0	0	0	0	0	0
57394545c6ec0972d78e18fc3e7e99cd	0	0	0	0	0	0	0	0	3197	0	0	0	0	0	0	0	0	0	0	0	0	0	0	0	0	0	0	0	0	0	0	0	0	0	0	0	0	0	0	0	0	0	0	0	0	0	0	0	0
24fabed23688b40ed904ee7b709b0598	262	0	0	0	0	84	0	0	0	29	0	0	0	0	0	0	36	0	116	0	0	0	0	0	0	17	375	0	0	0	61	0	0	0	0	0	0	0	0	179	0	0	0	0	0	184	0	0	0
3af3e0fabb5a044377ff313563db421e	0	0	0	0	0	2	0	51	0	27	0	6	0	615	10	33	0	0	31	0	0	200	0	0	0	0	24	69	0	0	87	0	0	6	0	0	0	0	166	0	0	0	0	0	3	0	0	0	209
b52bd8920b284049555fbb9a1f3c12d6	0	0	0	0	0	0	0	0	0	0	0	0	0	0	0	0	0	0	0	0	0	0	0	29	0	0	0	0	0	0	0	0	0	0	0	0	0	0	0	0	0	0	0	0	0	0	0	0	0
52f2be7ef2a431b4364d3e9d52a8a753	0	0	0	0	0	6	0	98	0	0	0	81	0	71	0	0	0	0	8	0	0	366	0	0	0	124	69	0	0	0	125	0	0	19	0	0	0	0	63	62	0	0	0	0	148	0	64	0	235
a9dab9b61f619a67e635cf5a54046f28	0	0	0	0	0	22	0	0	0	0	0	0	0	363	0	0	0	0	42	0	0	989	0	0	0	0	0	0	0	0	0	0	0	208	0	0	0	0	0	32	0	0	0	0	0	0	0	0	0
5c6597fe5134cff7f672469db1d1fa7e	9	24	0	0	5	11	0	203	0	27	0	100	0	0	46	45	7	0	13	0	0	87	0	0	0	16	0	43	0	0	3	0	0	167	0	0	0	0	82	90	27	0	0	0	9	113	12	0	11
7eeccce2ed41b9b8516dec8786379219	0	0	0	0	0	0	0	0	0	0	0	0	0	0	0	0	0	0	0	0	0	0	0	503	0	0	0	0	9	0	0	0	27	0	0	0	0	29	0	0	0	0	12	7	0	0	0	0	0
437f5ece68dc438a49ff32684026de78	0	0	0	0	0	0	0	0	0	0	0	0	0	0	0	0	0	0	0	0	14	0	633	0	0	0	0	0	0	0	0	0	961	0	0	0	0	0	0	0	0	0	0	0	0	0	0	0	0
1acfe2edfdbd005e37901a80d588d34c	0	0	0	0	0	0	0	0	0	0	0	0	0	0	0	0	0	0	0	0	0	0	0	0	0	0	0	0	0	0	0	0	0	0	0	0	0	0	0	0	0	0	0	0	0	0	0	0	0
65c93eee69e8dc006d3a8b88b47a59a2	0	0	0	0	0	0	0	0	0	0	0	0	0	0	0	0	0	0	0	0	0	0	0	0	0	0	0	0	690	0	0	0	0	0	0	0	0	0	0	0	0	0	0	0	0	0	0	342	0
6d3e6dfcdc9ccdb2a8a29662201c85c2	0	0	0	0	0	0	0	0	0	0	147	0	0	0	0	0	0	0	0	0	15	0	67	0	0	0	0	0	0	0	0	0	55	0	70	88	0	68	0	0	0	175	23	28	0	0	0	0	0
057ec165eb764eec0efa0d4eac960e41	24	3	0	0	0	6	0	8	0	64	0	0	0	9	302	45	123	0	0	0	0	100	0	0	0	49	52	118	0	0	105	0	0	274	0	0	0	0	0	154	29	0	0	0	0	117	41	0	18
b97852509d96f23415c091f04afd4cc1	0	0	0	0	0	0	0	0	0	0	0	0	0	0	0	0	0	0	0	0	0	0	711	0	0	0	0	0	0	0	0	0	630	0	5	0	0	25	0	0	0	0	0	53	0	0	0	0	0
60ba7678c0f340ca746837ba1d286e98	0	8	0	0	13	0	8	23	0	37	0	50	0	0	245	9	8	8	44	0	0	43	0	0	0	23	6	88	0	0	32	10	0	0	0	2	0	0	156	14	0	0	0	0	21	37	65	0	12
2ee6ecdce4574f35f5b3609f5f308f4d	0	0	0	0	0	0	0	0	0	0	0	0	0	481	0	0	92	0	0	0	0	0	0	0	0	0	0	0	0	0	76	2	0	99	0	0	0	0	562	0	0	0	0	0	0	28	0	0	254
6c5ef3cc8529fb9b5affa887b54f3c6e	0	0	0	0	0	0	0	0	0	0	818	0	0	0	0	0	0	0	0	0	0	0	0	0	283	0	0	0	0	0	14	0	0	0	0	8	0	0	0	0	0	0	0	0	0	0	0	0	0
a4a449f8d28fd44e2fe7b16c297c855e	46	0	0	0	0	111	0	0	0	31	0	17	0	43	0	4	0	0	0	0	0	4	0	0	0	0	0	0	0	0	82	0	0	237	0	0	0	0	0	396	0	0	0	0	0	0	178	0	37
5e0e449a00aa976fa0e62381fbefb27c	0	0	0	0	0	0	0	0	0	0	91	0	0	0	0	0	0	0	0	0	7	0	113	6	0	0	0	0	0	0	0	0	98	0	0	31	0	24	0	0	0	355	37	178	0	0	0	0	4
2c7adbff1cc7c28ffc06c371340976a3	0	0	0	0	0	0	0	0	1872	0	0	0	348	0	0	0	0	29	0	0	0	0	0	0	0	0	0	0	0	0	0	625	0	0	0	0	0	0	0	0	0	0	0	0	0	0	0	0	0
d9977c2f1b19db445cbde014dd1d7ee0	0	4	0	0	14	13	30	0	0	40	0	3	0	0	7	4	23	5	23	0	0	0	0	0	0	7	212	0	0	0	0	0	0	0	0	0	0	0	0	46	0	0	0	0	6	0	10	0	12
2efee94fc376c5a39c48d6adef5d8743	0	0	0	0	0	0	0	0	392	0	0	0	0	0	0	0	0	0	0	0	0	0	0	0	0	0	0	0	0	0	0	16	0	0	0	0	0	0	0	0	0	0	0	0	0	0	0	0	0
1b0a1d5a7e65b34b3929b6a7b4a88f5d	0	0	0	0	0	48	0	16	0	90	0	0	0	64	0	227	0	0	136	0	0	279	0	0	0	0	244	0	0	0	44	0	0	0	0	0	0	0	0	0	0	0	0	0	0	0	0	0	0
c23893865e75f338ab5b5a8798ea099f	259	0	0	0	0	0	0	0	0	61	0	12	0	29	18	0	0	29	0	0	0	13	0	4	4	0	0	45	0	3	138	6	0	0	3	5	16	0	0	7	0	7	2	2	2	31	32	0	3
8702bff1825ffc9bc3b31268b3788394	0	0	13	27	10	0	0	0	0	43	0	0	0	895	0	0	0	0	0	0	0	0	0	0	0	0	0	0	0	0	0	0	0	193	0	38	0	0	0	0	63	0	0	0	0	0	0	0	450
c409955300cc6bf554f2771c6a84ad97	0	0	0	0	0	0	0	0	0	0	5	0	0	0	0	0	0	0	0	0	0	0	0	0	11	0	0	0	0	0	23	0	0	0	48	0	0	0	0	0	0	0	0	0	0	0	0	0	0
b8e55459a791f10706d53dbe7a67e4c0	0	0	0	0	0	0	0	0	0	0	0	0	0	648	214	0	0	0	0	0	0	0	0	0	0	0	0	31	0	0	0	0	0	50	0	0	0	0	0	319	0	0	0	0	0	0	0	0	368
6bac31e68331c5c3dc832c91d4f8256e	0	12	0	6	0	34	0	0	0	166	0	0	0	6	312	19	43	0	42	0	0	49	0	0	0	51	0	44	0	0	0	0	0	182	0	0	0	0	160	37	44	0	0	0	0	81	94	0	14
f7b6da71d68060253058c93c52d1d356	0	0	0	0	0	0	0	0	0	0	0	0	0	38	0	0	0	0	117	0	0	0	0	0	0	0	0	0	0	0	0	0	0	0	0	0	0	0	38	0	438	0	0	0	0	0	0	0	0
dde5445010ab2ee5915026ab6c5fd338	0	0	0	0	0	0	0	0	0	0	0	0	0	0	0	0	0	0	0	653	0	0	2	0	0	0	0	0	0	489	0	0	3	0	0	0	0	0	0	0	0	0	0	0	0	0	0	0	0
db8fc1942032ed8cda7e5ae02b0f9ad1	0	0	0	0	0	0	0	0	0	0	0	0	0	0	0	0	0	582	0	0	0	0	0	0	0	0	0	0	0	0	0	22	0	0	0	0	0	0	0	0	0	0	0	0	0	0	0	0	0
65b0107a80a28544f7613500ee35c5c7	0	0	0	0	0	0	0	0	0	0	0	0	0	0	10	0	0	0	0	0	0	297	0	0	0	0	0	0	0	0	0	0	0	64	0	0	0	0	0	65	0	0	0	0	0	0	0	0	98
e3464e28f8f245a033c89de3dcc57894	48	0	0	0	0	0	0	399	0	0	151	0	0	0	0	0	0	0	0	0	0	35	0	17	0	69	0	39	0	0	0	0	0	54	203	0	0	0	0	0	0	0	0	0	0	0	46	0	14
3dd283ea3b7bf4656010720d55c17083	0	0	0	0	0	0	0	0	0	0	0	0	0	0	0	0	0	0	0	0	0	0	0	14	0	0	0	0	0	0	0	0	0	0	0	0	0	0	0	0	0	0	0	0	0	0	0	0	0
6176c8224ba5c792872676af9614268b	0	0	0	0	0	10	0	152	0	9	0	0	0	37	56	68	9	0	183	0	0	87	0	0	0	0	0	0	0	0	41	0	0	14	0	0	0	0	0	95	19	0	0	0	85	0	56	0	22
79a3aae600003676c9f3f9e8d86fd6d2	0	0	0	0	0	0	0	0	0	0	0	0	0	0	0	0	0	0	0	500	0	0	0	0	0	0	0	0	0	1511	0	0	0	0	0	0	0	0	0	0	0	0	0	0	0	0	0	0	0
ac17d3a3a0045995666a736e4a4e2fc4	0	0	0	0	0	0	0	0	0	0	0	0	0	0	0	0	0	0	0	0	11	0	0	0	0	0	0	0	0	0	0	0	0	0	0	0	0	14	0	0	0	0	0	0	0	0	0	0	0
d68039564e26cb32583949941caa1647	0	0	0	0	0	0	0	0	0	0	47	0	0	0	0	0	0	0	0	0	0	0	10	16	31	0	0	0	0	0	0	0	9	0	56	51	0	17	0	0	0	215	21	67	0	0	0	0	0
07e17948cd81f2c56a682071d47de11b	0	0	0	0	0	0	0	0	0	0	0	0	0	0	0	0	0	0	0	0	0	0	0	0	0	0	0	0	0	0	0	0	0	0	0	0	0	0	0	0	0	0	0	0	0	0	0	11	0
b57d24d9ad669ef46ed2ab831bd69433	0	0	0	0	0	0	0	0	0	0	0	0	0	0	0	0	0	0	0	0	0	0	0	0	0	0	0	0	0	0	0	0	0	0	115	0	0	0	0	0	0	57	0	9	0	0	0	0	0
f00aa9bcb14eb499356559c927a27c74	0	0	0	0	0	0	0	0	0	0	0	0	0	0	0	0	0	0	0	0	8	0	0	0	0	0	0	8	0	0	7	0	0	0	0	0	0	620	0	0	0	341	0	0	0	0	0	0	0
964e7bfd359ef48fe5dfbf706b227b20	0	0	12	0	0	0	0	0	0	154	0	0	0	115	10	0	0	0	0	0	0	0	0	0	0	0	0	0	0	0	1686	0	0	0	0	0	0	0	0	0	0	0	0	0	0	0	0	0	0
9b91bf8ec75111b9432cedb184f2fd94	16	0	0	0	27	10	33	137	0	38	0	115	0	3	0	13	85	0	0	0	0	7	0	0	0	42	114	0	0	0	0	0	0	12	0	0	0	0	48	88	12	0	0	0	14	0	12	0	38
9ca52e610cfff4d26c95720748ea8e3d	0	0	0	0	0	0	0	0	0	0	0	0	0	0	0	0	0	0	0	0	0	0	0	0	0	0	0	0	0	0	0	0	0	0	0	0	0	0	0	0	0	0	0	0	0	0	0	0	0
b33aa8e782bbfb139b8abcd9048b5266	41	0	3	0	0	45	0	78	0	55	4	0	0	414	0	0	17	0	61	0	0	17	0	41	0	0	2	3	0	0	54	0	0	56	0	0	0	0	0	306	0	0	0	0	0	2	22	0	162
f31e76dbe481f60f6828f2743181350b	3	0	0	0	0	0	0	0	0	125	0	0	0	0	0	65	216	0	48	0	0	35	0	0	0	0	0	0	0	0	29	0	0	0	0	0	0	0	0	0	196	0	0	0	0	0	197	0	156
86e5a65ed2d6501208bf3b0a431ef5a6	0	0	0	0	0	0	0	0	0	0	0	0	0	0	0	0	0	0	0	0	9	0	0	7	0	0	0	0	0	0	106	0	0	0	10	0	0	0	0	0	0	19	0	18	0	0	0	0	0
43a59de0d32e28df4c0e27b440e8e6c6	0	0	0	0	0	0	0	0	0	0	85	0	0	0	0	0	0	0	0	0	0	0	0	0	0	0	0	0	0	0	0	0	0	0	75	86	0	10	0	0	0	43	0	54	0	0	8	0	0
dab7be7200a0a65d6eb3bb35ef790446	0	0	0	0	0	0	0	0	0	0	0	0	0	0	0	0	0	0	0	411	0	0	0	0	0	0	0	0	0	103	0	0	0	0	0	0	0	0	0	0	0	0	0	0	0	0	0	0	0
d3e209f996bd6d160ddc0751b32e4ae8	0	0	0	0	0	0	0	0	0	0	0	0	0	0	0	0	0	0	0	36	0	0	0	0	0	0	0	0	0	33	0	0	0	0	0	0	0	0	0	0	0	17	0	0	0	0	0	0	0
146f73c94302cc120dbc65822740222c	0	0	0	0	0	0	0	0	0	0	0	0	0	0	0	0	0	0	0	0	0	0	58	0	0	0	0	0	0	0	0	0	351	0	0	5	0	35	0	0	0	8	10	25	0	0	0	0	0
4a23c3691bbcbdf0a303e97d26187212	0	0	0	0	0	0	0	0	0	0	0	0	0	0	0	0	0	0	0	0	0	0	0	5	0	0	0	0	0	0	0	0	0	0	0	6	0	0	0	0	4	0	0	2313	0	0	0	0	0
a850ea037a20b62aa5007bd79df9e2de	0	0	0	0	0	0	0	0	8	3	0	0	0	0	0	0	0	67	0	0	0	0	0	0	0	0	0	0	0	0	0	13	0	0	0	0	34	0	0	0	0	0	0	0	0	0	0	0	0
f79e9cca4dcc4b4cc7ac114f229bcd13	0	0	0	0	0	0	0	0	0	0	0	0	0	0	0	0	0	0	0	0	0	0	59	6	0	0	0	0	0	0	0	0	318	0	0	0	0	0	0	0	0	0	0	478	0	0	0	0	0
13a9683685940ca589cedf4d72cff29e	0	0	0	0	0	0	0	0	0	0	0	0	0	0	0	0	0	0	0	109	0	0	0	0	0	0	0	0	0	1971	0	0	0	0	0	0	0	0	0	0	0	0	0	0	0	0	0	0	0
054340484e4b4532525e174d74c5896f	0	0	0	0	0	0	0	1536	0	0	0	0	0	61	0	0	0	0	0	0	0	0	0	0	0	0	0	0	0	0	0	0	0	0	0	0	0	0	0	0	0	0	0	0	0	0	0	0	0
eb4b84057fd25998f2aafa30121320c4	0	0	0	0	0	0	0	99	0	22	0	45	0	0	0	53	0	0	0	0	0	0	0	0	0	0	0	0	0	0	0	0	0	636	0	0	0	0	0	0	116	0	0	0	20	0	0	0	0
d9cccb7f5c1a6ec1f20de4e0e6822e64	0	29	0	0	0	0	0	0	0	26	0	41	0	0	437	0	80	0	0	0	0	0	0	0	0	50	0	60	0	0	0	0	0	44	0	0	0	0	70	0	41	0	0	0	0	202	68	0	0
4e4325f611b9fbd3660bda4e9a85709c	0	0	0	0	0	0	0	668	0	0	0	0	0	0	0	0	0	0	0	0	0	0	0	0	0	0	0	147	0	0	874	0	0	0	0	0	0	0	0	0	0	0	0	0	0	0	0	0	0
3bba8d105bdb22505cd88ae85d4a531d	0	0	0	0	0	0	0	0	0	0	0	0	0	0	0	0	0	0	0	0	0	0	0	0	0	0	0	0	1435	0	0	0	0	0	0	0	0	0	0	0	0	0	0	0	0	0	0	27	0
a82b73e92122300549a1f5f33fadea65	0	0	0	0	0	0	0	0	0	0	0	0	35	0	0	0	0	373	0	0	0	0	0	0	0	0	0	0	0	0	0	27	0	0	0	0	0	0	0	0	0	0	0	0	0	0	0	0	0
cd13ad04d46103fea6930cdfe28cf53c	0	0	0	0	0	0	0	0	476	0	0	0	40	0	0	0	0	91	0	0	0	0	0	0	0	0	0	0	0	0	0	0	0	0	0	0	0	0	0	0	0	0	0	0	0	0	0	0	0
b14a95d1da795d096da5594d26783746	0	10	0	0	0	0	0	0	0	0	53	0	0	0	0	0	0	0	0	0	9	0	0	128	23	0	0	0	0	0	0	0	0	0	0	0	0	0	0	0	0	0	0	0	0	11	0	0	0
970e492059dda2f18e85412e08a36d02	0	0	0	0	0	0	0	0	0	0	0	0	0	0	0	0	0	0	0	0	0	0	0	0	0	0	0	0	0	0	0	0	0	0	0	0	0	0	0	0	0	0	0	2426	0	0	0	0	0
a5ff3b50597fac1bdc63d042d6f13181	0	0	0	0	585	0	0	0	0	0	0	0	0	0	0	0	0	0	0	0	0	0	0	0	0	0	0	0	0	0	0	0	0	0	0	0	0	0	0	0	0	0	0	0	0	0	0	0	0
fc44b735fd59aa86b6edd05deb724ff8	0	0	0	0	0	18	0	0	0	0	0	0	0	40	0	0	0	0	92	0	0	0	0	0	0	0	518	0	0	0	0	0	0	32	0	0	0	0	0	0	102	0	0	0	0	30	0	0	0
4df7493ab349c0a3f2fcbdbbfba07962	364	0	0	0	0	0	0	289	0	0	0	0	0	657	0	0	0	0	0	0	0	91	0	0	0	0	0	24	0	0	0	0	0	0	0	0	0	0	0	0	0	0	0	0	0	0	0	0	70
de999dd0841217c375e379b71a6dfb9a	0	0	0	0	0	0	0	0	0	0	70	0	0	0	0	0	0	0	0	0	15	0	40	0	0	0	0	0	0	0	0	0	50	0	20	0	0	25	0	0	0	0	0	105	0	0	0	0	0
d1524935c8ecdf04d041ea599224bf36	0	0	6	5	0	0	0	30	0	0	0	0	0	0	115	133	88	0	134	0	0	69	0	0	0	0	356	0	0	0	0	0	0	0	0	0	0	0	20	0	0	0	0	0	0	0	0	0	12
bfd816ec3998d9fa55a76f3948fbf8b9	0	0	0	0	0	0	0	0	0	0	0	0	0	0	0	0	0	0	0	0	0	0	0	2113	0	0	0	0	0	0	0	0	0	0	0	0	0	0	0	0	0	0	28	4	0	0	0	0	0
08ca332a7b03452d7f469cfac40b909e	0	0	0	0	0	0	0	0	0	0	0	0	0	0	0	313	0	0	13	0	0	0	0	0	0	0	67	0	0	0	0	0	0	0	14	0	0	0	0	0	0	0	0	0	0	0	54	0	373
3953e146369b9dd098d2b60e5a0aea11	0	16	0	0	0	0	0	0	0	73	0	29	0	0	20	16	53	0	8	0	0	9	0	0	0	33	141	75	0	0	5	0	0	130	0	0	0	0	95	20	19	0	0	0	0	116	33	0	57
ccf7678c84e47cb181eef886f5fc0a07	0	0	0	0	0	0	0	0	0	0	0	0	0	0	0	0	0	0	0	0	0	0	0	0	0	0	0	0	0	0	0	0	0	0	0	0	0	61	0	0	0	0	0	0	0	0	0	0	0
4fced7ae1342b2fe1ae847fd27e86e3b	0	0	0	0	0	0	0	0	0	61	0	0	0	11	0	43	0	0	94	0	0	0	0	0	0	0	0	0	0	0	0	0	0	0	0	0	0	0	0	0	179	0	0	0	0	0	18	0	777
ee6389d2ea9a797880df8580e57caee0	0	0	0	0	0	0	0	0	0	113	0	0	0	0	0	140	0	0	45	0	0	0	0	0	0	271	0	0	0	0	0	0	0	0	0	0	0	0	0	64	0	0	0	0	0	0	0	0	0
30a630ac0b1d725b82b4cdba2f6286b8	0	0	0	0	0	0	0	0	0	0	0	0	0	0	0	0	0	0	0	881	0	0	0	0	0	0	0	0	0	594	0	0	0	0	0	0	0	0	0	0	0	0	0	0	0	0	0	0	0
b21e9918576a95e3ae2031906edefa2e	0	0	0	0	0	0	0	0	0	0	0	0	0	0	0	0	0	0	0	0	0	0	0	0	0	0	0	55	0	0	0	41	0	51	0	0	0	0	0	0	0	0	0	0	0	0	0	0	0
d8718645897a007f3633a4851670889d	0	0	0	0	0	0	0	368	0	0	0	0	0	0	0	0	0	0	0	0	0	0	0	0	0	0	0	0	0	0	0	0	0	0	0	0	0	0	0	0	0	0	0	0	873	0	0	0	0
555ef735fe55d82648e9d17f731ae2b6	0	10	0	0	0	9	0	87	0	83	0	45	0	0	41	34	37	0	18	0	0	0	0	0	0	94	29	12	0	0	0	0	0	95	0	0	0	0	0	71	0	0	0	0	0	60	26	0	43
c7ba7e1cd148b685f6e424975c60b5af	0	0	4	6	0	35	0	0	0	0	0	0	0	83	0	0	0	0	32	0	0	0	0	0	0	123	482	0	0	0	7	0	0	0	0	0	0	0	0	0	0	0	0	0	43	0	0	0	0
31246807dee23ff6199f7dec450cdcc3	177	0	0	6	0	0	0	573	0	0	16	0	0	159	18	15	0	0	0	0	33	0	0	92	0	0	0	0	0	0	0	0	0	48	0	0	0	0	0	0	0	0	0	0	5	0	0	0	0
f10ed579fb4de0e4de555ac28fe49f95	0	0	0	0	0	0	0	0	0	0	0	0	0	0	0	0	0	0	0	0	0	0	0	0	0	0	0	0	0	0	0	0	0	0	0	0	0	0	0	0	0	10	0	619	0	0	0	0	0
d9de8c428ecfe02d3f40de045eabff7d	0	0	0	0	0	0	0	0	494	0	0	0	82	0	0	0	0	289	0	0	0	0	0	0	0	0	0	0	0	0	0	42	0	0	0	0	27	0	0	0	0	0	0	0	0	0	0	0	0
bf850f0772a750b23f44a9c947f87138	68	0	0	0	0	0	0	0	0	0	35	0	0	462	0	0	20	0	28	0	37	32	0	96	0	0	0	0	0	0	0	0	0	0	0	9	0	0	0	42	0	0	0	0	0	0	0	0	0
ba08ead33d3bbe569055e796c37d4e53	0	0	0	0	0	0	0	0	0	0	27	0	0	0	0	0	0	0	0	0	166	0	0	20	0	0	0	0	0	0	0	0	23	0	0	0	0	0	0	0	0	0	0	7	0	0	0	0	0
577ad8bb8f8e12bbba29906ae0671983	0	0	0	0	0	0	0	0	14	0	0	0	109	0	0	0	0	169	0	0	0	0	0	0	0	0	0	0	0	0	0	5	0	0	0	0	54	0	0	0	0	0	0	0	0	0	0	0	0
e800cda21be8d186ae5822ccee5e4343	0	0	3	0	0	0	0	0	0	0	0	0	0	10	0	161	0	0	0	0	0	31	0	0	0	83	116	69	0	0	0	0	0	0	0	0	0	0	61	0	205	0	0	0	33	0	0	0	29
c19234dc06149477ccb1ca71ebc290e6	0	0	5	0	0	0	0	0	0	205	0	0	0	0	0	0	0	0	0	0	0	0	0	0	0	0	0	0	0	0	0	0	0	146	0	0	0	0	0	14	0	0	0	0	0	0	0	0	0
c0058364dc7f29ccd5d3b4b88b222879	0	0	0	0	0	0	0	0	0	0	0	0	0	127	12	0	0	0	0	0	0	0	0	0	0	22	0	688	0	0	0	0	0	0	0	0	0	0	0	0	0	0	0	0	0	0	0	0	0
6d2aace75f20f988b1997674b94c206a	57	0	7	0	0	0	0	0	0	0	68	0	0	0	70	0	0	0	0	0	0	0	0	32	0	0	0	216	0	0	0	0	0	0	0	38	0	0	0	0	0	0	0	0	12	33	0	0	0
e3ba577632d5f47d493bf3fd2514ef4f	669	0	0	0	0	0	0	113	0	0	0	0	0	117	0	0	154	0	0	0	0	0	0	0	0	0	0	129	0	0	0	0	0	0	0	0	0	0	0	38	0	0	0	0	144	0	0	0	0
624bfc44f8f69e209e05d3549cfdafe4	0	4	0	0	0	0	0	0	0	0	0	0	0	0	182	0	0	0	0	0	0	0	0	0	0	36	0	0	0	0	0	0	0	0	0	0	0	0	0	0	0	0	0	0	0	0	0	0	0
f42a218800fe7326b72fed9a74f5a04a	0	0	0	0	0	0	0	0	0	0	36	0	0	0	0	0	0	0	0	0	53	0	0	520	0	0	0	0	0	0	0	0	0	0	0	0	0	0	0	0	0	0	7	0	0	0	0	0	0
6a5c06b63efc1f20eb24b931309369d2	0	0	0	0	0	0	0	0	0	0	0	0	24	0	0	0	0	39	0	0	0	0	0	0	0	0	0	0	0	0	0	0	0	0	0	0	0	0	0	0	0	0	0	0	0	0	0	0	0
4e1aef177832a5ce6df305aa2505f50a	0	0	0	22	0	5	0	30	0	35	0	57	0	0	41	28	7	0	84	0	0	44	0	0	0	22	0	35	0	0	0	0	0	32	0	0	0	0	43	112	53	0	0	0	0	141	27	0	0
de741b31fca7911094d252004c4ea225	0	0	0	0	0	0	0	0	0	0	0	0	0	0	0	0	0	0	0	0	0	0	0	0	0	0	0	0	0	0	0	0	0	0	0	0	0	0	0	0	0	0	0	0	0	0	0	0	0
2c5dbc97e9455603383ed473ee2530c2	0	0	0	0	0	0	0	0	0	88	0	0	0	0	57	4	42	0	426	0	0	26	0	0	0	7	0	12	0	0	0	0	0	0	0	0	0	0	0	57	9	0	0	0	0	45	0	3	0
3e82b84c9f0547e9f6652d0fab74a4e0	0	0	0	0	0	0	0	0	0	0	0	0	0	0	0	0	0	0	0	0	0	5	0	0	0	0	0	0	1863	0	0	0	0	0	0	0	0	0	0	0	0	0	0	0	0	0	0	0	0
f4173672b06d19bf09b670c895f6dda5	0	0	0	0	0	0	0	0	0	0	0	0	0	0	0	0	0	0	0	0	0	0	0	0	0	0	0	0	0	0	0	0	0	0	0	17	0	15	0	0	0	0	0	0	0	0	0	0	0
9605c13e1172401ce86946eaa8abff1c	0	0	0	0	0	0	0	0	0	0	0	0	0	0	0	0	0	0	0	0	0	0	0	0	0	0	0	1064	0	0	0	0	0	0	0	0	0	0	0	0	0	0	0	0	0	0	0	0	0
0538383b9937d2e370659e098d0b1cf8	0	0	0	0	0	0	0	0	0	0	0	23	0	45	0	90	18	0	0	0	0	39	0	0	0	0	0	8	0	0	250	0	0	0	0	0	0	0	7	0	91	0	0	0	0	0	188	0	147
28940628008e712690c54d430a62806e	0	0	0	0	0	0	0	0	0	0	0	0	0	0	0	0	0	0	0	0	0	0	185	0	0	0	0	0	0	0	0	0	210	0	78	0	0	0	0	0	0	0	0	0	0	0	0	0	0
913bc0b9f5b7923926de3f17d818a5fd	27	0	0	0	0	16	0	27	0	0	0	147	0	0	136	0	0	0	241	0	0	103	8	0	0	0	81	0	0	0	0	0	0	0	0	0	0	0	55	25	47	0	0	0	372	0	57	0	37
cec0653654526e276489c6e47a926923	0	0	0	0	0	0	0	0	1065	0	0	0	0	0	0	0	0	0	0	0	0	0	0	0	0	0	0	0	0	0	0	1035	0	0	0	0	0	0	0	0	0	0	0	0	0	0	0	0	0
2974f140cf95a6fb109d6554e40f00fb	0	0	0	0	0	77	0	0	0	0	0	0	0	0	0	0	0	0	0	0	0	30	0	81	0	0	266	28	0	0	170	0	0	311	0	0	0	0	0	0	0	0	0	0	0	0	0	0	0
d6a15603a49a0dbe242e887a324967eb	0	18	0	0	0	4	0	23	0	29	0	16	0	46	376	35	34	0	2	0	0	11	0	0	0	55	74	53	0	0	0	0	0	4	0	0	0	0	3	162	31	0	0	0	0	78	31	0	0
6d582a022ceb96f7c44fd0289da9b778	0	0	0	0	6	0	0	0	0	0	0	23	0	42	0	32	0	0	0	0	0	63	0	0	0	0	30	0	0	0	86	0	0	0	0	0	0	0	58	34	0	0	0	0	182	0	57	0	0
f78c4ccb6f4df2c47928a6f3479c9c18	0	0	0	0	0	0	0	0	0	0	0	0	0	0	0	0	0	0	0	0	0	0	404	0	0	0	0	0	0	0	0	0	443	0	0	0	0	0	0	0	0	0	0	0	0	0	0	0	0
5af8998b52963c92a7f2a3b5197b1f77	0	0	0	0	0	0	0	0	0	0	19	0	0	0	0	0	0	0	0	0	0	0	0	0	0	0	0	0	0	0	0	0	0	0	0	0	0	0	0	0	0	0	43	4	0	0	0	0	0
ff164bdfa827d9fa3dbebb251d0a6b20	0	0	0	0	0	95	0	188	0	0	0	23	0	17	0	0	0	0	0	0	0	112	0	0	0	0	51	0	0	0	161	0	0	92	0	0	0	0	103	88	0	0	0	0	78	0	0	0	161
21d831364a38877450f754141c74d391	0	0	0	0	0	0	0	26	0	0	0	0	0	0	0	0	0	0	20	0	0	0	0	0	0	0	0	0	0	0	0	0	0	0	0	0	0	0	0	0	0	0	0	0	0	0	0	0	1247
6b11a99a203b5f22fd72f8cef209399e	0	0	0	0	0	0	0	0	217	0	0	0	33	0	0	0	0	133	0	0	0	0	0	0	0	0	0	0	0	0	0	40	0	0	0	0	147	0	0	0	0	0	0	0	0	0	0	0	0
a8f747c95fbe266a6390d9dce9698fb0	0	0	0	0	0	0	0	0	0	0	0	0	0	0	0	0	0	0	0	0	0	0	0	0	0	0	0	0	0	0	0	0	0	0	0	0	0	0	0	0	0	0	0	0	0	0	0	0	0
e8d73c7c0b36dab721aea23b8a7f6a97	0	0	0	0	0	0	0	0	2005	0	0	0	0	0	0	0	0	0	0	0	0	0	0	0	0	0	0	0	0	0	0	0	0	0	0	0	0	0	0	0	0	0	0	0	0	0	0	0	0
27c23dc978db831ce139600e2aa38538	0	0	0	0	0	0	0	62	0	0	0	51	0	0	0	0	0	0	264	0	0	278	0	0	0	0	0	0	0	0	22	0	0	0	0	0	0	0	0	0	0	0	0	0	60	0	0	0	0
e34aa83102e3c440a320f21cdfbd088b	0	0	0	0	0	0	0	0	0	0	0	0	0	0	0	0	0	0	0	54	0	0	0	0	0	0	0	0	0	10	0	0	0	0	0	0	0	0	0	0	0	0	0	0	0	0	0	0	0
5331bd59d89ff03eecb5ce0ff90c4d73	0	0	10	0	0	11	0	0	0	0	0	0	0	0	0	48	0	0	0	0	0	0	0	0	0	0	450	0	0	0	0	0	0	0	0	0	0	0	84	0	0	0	0	0	68	0	32	0	0
52e41bc5a5401f3fd776f733ff89b40c	0	22	0	0	0	0	0	38	0	23	0	0	0	0	39	0	27	0	7	0	0	27	0	0	0	73	0	23	0	0	0	0	0	122	0	0	0	0	0	162	56	0	0	0	0	157	30	0	4
362531c54aa49d92665e82be46f8c9ab	0	0	0	0	0	0	0	0	0	0	0	242	0	0	0	15	0	0	0	0	0	0	0	0	0	0	0	0	0	0	0	0	0	0	0	0	0	0	0	0	0	0	0	0	0	0	0	0	0
cc68195a117d424d3131c0d9ce75310f	0	0	0	0	0	0	0	0	0	0	0	0	0	0	0	0	0	0	0	0	0	0	0	0	41	0	0	0	0	0	0	0	0	0	0	47	0	0	0	0	0	554	0	94	0	0	0	0	0
6447ae720fa7ee45a0ff9146a973801c	0	0	0	0	0	0	0	0	0	0	0	0	0	0	0	0	197	0	0	0	0	0	0	0	0	89	0	0	0	0	74	0	0	0	0	0	0	0	0	87	229	0	0	0	0	0	111	0	0
3bab6c4e39576710a8e80aa02f7dd3b4	0	0	0	0	0	0	0	0	0	0	0	0	0	0	0	0	0	0	0	0	85	0	0	1329	0	0	0	0	0	0	0	0	0	0	0	0	0	0	0	0	0	0	0	2	0	0	0	0	3
84c0c1ddfe64489f196f7d9a64fa6c47	0	0	0	0	0	0	0	0	0	0	5	0	0	6	0	0	3	0	0	0	3	0	0	0	0	2	0	5	1005	0	0	0	0	0	0	0	0	0	0	0	0	0	0	0	0	0	0	449	0
4db3a347987e87267907997f28e70c64	0	0	0	0	0	0	0	0	0	0	0	0	0	46	0	139	8	0	0	0	0	41	0	0	0	0	0	0	0	0	65	0	0	98	0	0	0	0	107	0	26	0	0	0	0	0	766	0	211
3c49c467a444876b0f2d1b5d0bbf75b1	0	0	0	0	0	0	0	0	0	0	0	0	0	0	0	0	0	0	0	0	0	0	0	0	0	0	0	0	0	0	0	0	0	0	0	0	0	0	0	0	0	0	0	0	0	66	1224	0	0
ae063b6e594ba01e3924f5ce2573d434	0	0	0	0	0	0	0	424	0	0	0	0	0	540	0	0	0	0	0	0	0	0	0	0	0	0	107	0	0	0	95	0	0	0	0	0	0	0	0	0	0	0	0	0	0	0	0	0	81
88ae103637f6ed3c8b50b442f39dd670	0	0	0	0	0	0	0	0	0	0	0	16	0	0	0	0	58	0	60	0	0	0	0	0	0	0	0	0	0	0	0	0	0	81	0	0	0	0	0	142	0	0	0	0	112	0	0	0	0
238e87a553e337f0544484192b3c16ff	0	0	0	0	0	0	0	0	0	22	0	16	0	0	0	36	46	0	33	0	0	62	0	0	0	248	75	0	0	0	0	0	0	0	0	0	0	0	18	28	31	0	0	0	0	0	95	0	68
f1d4d6cd83c5a90b24de29d130884127	0	0	0	0	0	0	0	0	0	0	0	0	0	0	0	0	0	0	0	628	0	0	0	0	0	0	0	0	0	527	0	0	0	0	0	0	0	0	0	0	0	0	0	0	0	0	0	0	0
f7fdd0121c440b867ab426577c91ea2e	1812	0	0	0	0	0	0	0	0	0	0	0	0	0	0	0	0	0	0	0	0	0	0	0	0	0	0	0	0	0	0	0	0	0	0	0	0	0	0	0	0	0	0	0	0	0	0	0	0
664cf99a720a942d6f5deffe9f726ea2	1719	0	0	0	0	0	0	0	0	0	0	0	0	0	0	0	0	0	0	0	0	0	0	0	0	0	0	0	0	0	0	0	0	0	0	0	0	0	0	73	0	0	0	0	0	0	0	0	0
e7d087a1ada1f24eecb5ddff34172798	0	0	0	0	0	0	0	0	0	0	0	0	0	0	0	0	0	0	0	247	122	0	19	0	0	0	0	0	0	299	0	0	0	0	0	13	0	0	0	0	0	0	21	0	0	0	0	0	0
6968d66a514e2502817f6dc493c37d60	0	0	0	0	0	0	0	0	0	0	0	295	0	0	0	0	0	0	0	0	0	0	0	0	0	24	0	52	0	0	0	0	0	0	0	0	0	0	0	0	0	0	0	0	0	0	216	0	0
2f3034bc23a6859aa0f75e7dc805f4e9	0	31	0	0	2	0	0	15	0	50	0	34	0	3	2	6	5	0	0	0	0	0	0	0	0	3	44	0	0	0	0	0	0	41	0	0	0	0	293	81	0	0	0	0	21	123	34	0	6
ffa91a45d50f0518fc2c7685c8ea1e4f	0	0	0	0	0	0	0	90	0	0	0	0	0	162	0	0	0	0	95	0	0	0	0	0	0	0	0	0	0	0	0	0	0	0	0	0	0	0	0	0	0	0	0	0	0	0	207	0	0
8f958b602d1683942dbccaece23a322f	0	0	0	0	0	0	0	0	0	0	0	0	0	0	0	0	0	0	0	713	0	0	0	0	0	0	0	0	0	508	0	0	0	0	0	0	0	0	0	0	0	0	0	0	0	0	0	0	0
f6bd395befc5d3e4715984fc65e6af79	0	0	0	0	0	0	0	0	0	0	48	0	0	0	0	0	0	0	0	0	22	0	5	978	0	0	0	0	0	0	0	0	27	0	0	0	0	0	0	0	0	0	0	0	0	0	0	0	0
18cae82e4aee3672bdbe1e3c92a76d9a	0	0	0	0	0	0	0	0	0	0	1368	0	0	0	0	0	0	0	0	0	0	0	0	0	90	0	0	0	0	0	0	0	0	0	0	0	0	0	0	0	0	0	0	0	0	0	0	0	0
5d2db4162d433de4427e45d842321522	0	0	0	0	0	0	0	0	0	0	0	0	16	0	4	0	0	165	0	0	0	0	0	0	0	0	0	0	0	0	0	1245	0	4	0	0	312	0	0	0	0	0	0	0	0	0	0	0	0
9e5393d534eb23d9f5ba2932af159802	32	0	0	0	0	0	0	44	0	3	0	0	0	16	0	0	21	0	0	0	0	65	0	0	0	82	67	0	0	0	8	0	0	0	0	0	0	0	11	0	140	0	0	0	116	0	15	0	84
387edd04f61e709875b4ec2ca88e8c0c	0	0	0	0	0	0	0	0	0	0	0	0	0	0	0	0	0	0	17	0	0	0	0	0	0	0	0	0	0	0	0	0	0	0	0	0	0	0	0	0	0	0	0	0	0	0	0	0	0
a8d4f73333db1404a4ee098d20f68b30	0	0	0	0	0	0	0	0	12	0	0	0	0	0	0	0	0	133	0	0	0	0	0	0	0	0	0	0	0	0	0	0	0	0	0	0	0	0	0	0	0	0	0	0	0	0	0	0	0
7a7469cd0705e2a74bf91db33108ac6a	0	0	0	0	0	0	0	0	0	0	0	0	0	0	0	0	0	0	0	0	0	0	0	0	0	0	0	0	0	0	0	0	0	0	0	0	0	0	0	0	0	0	0	27	0	0	0	0	0
f0b4b246ee8702e33110cef4d4bc9116	297	0	0	0	0	37	0	43	0	0	0	24	0	54	0	0	22	0	0	0	7	12	0	0	0	0	60	0	0	0	29	0	0	218	0	0	0	0	0	21	255	0	0	2	0	0	32	0	0
dc54b1b79cc141b6d1e51f09ad4a64e8	0	0	0	0	0	0	0	0	0	0	77	0	0	0	0	0	0	0	0	0	64	0	0	0	0	0	0	0	0	0	0	0	0	0	0	17	0	0	0	0	0	0	0	154	0	0	0	0	0
b6d98d1b9b63ff320ef7f2336d4b29b1	0	17	0	7	0	0	0	0	0	0	0	0	0	0	0	0	0	0	0	0	0	0	0	0	0	11	0	0	849	0	0	0	0	0	0	0	0	0	15	0	0	0	0	0	0	9	0	524	3
3993b4b3a203206e653c09e049fe2d56	0	0	0	0	0	18	0	0	0	0	28	0	0	16	0	0	0	0	0	40	35	0	35	40	9	0	0	0	0	18	0	0	27	0	33	15	0	0	0	0	0	26	37	21	0	14	0	16	0
5a42b88207bb2e03d3f3ce34f234cb2b	0	0	0	0	0	0	0	0	0	0	0	0	0	0	0	0	0	0	0	0	7	0	0	0	13	0	0	0	0	0	0	0	0	0	0	0	0	0	0	0	0	9	0	37	0	0	0	0	0
e284e69b8141a20629fd8daf83f6add8	0	0	0	0	0	0	0	0	0	0	8	0	0	0	0	0	0	0	0	0	529	0	0	0	0	0	0	0	0	0	0	0	0	0	0	0	0	0	0	0	0	42	0	0	0	0	0	0	71
ab25fda7ad9921b959d3569347cd5b9a	0	0	0	0	0	0	0	0	0	0	0	0	0	0	0	0	0	69	0	0	0	0	0	0	0	0	0	0	0	0	0	0	0	0	0	0	0	0	0	0	0	0	0	0	0	0	0	0	0
1c50290f4a9aec0195220b04d8878ec5	0	0	0	0	0	0	0	0	81	0	0	0	0	0	0	0	0	200	0	0	0	0	0	0	0	0	0	0	0	0	0	134	0	0	0	0	125	0	0	0	0	0	0	0	0	0	0	0	0
fc766151d805e9d751d4b0bc94c24a80	0	0	0	0	0	0	0	0	0	0	13	0	0	0	0	0	0	0	0	0	23	0	0	27	0	0	0	0	0	0	0	0	0	0	0	6	0	0	0	0	0	0	0	0	0	0	0	0	0
8b96167a0cb52a1d6e5a3d2105a1c2a9	0	0	0	0	0	0	0	0	0	0	0	0	0	0	0	0	0	0	0	44	0	0	0	0	0	0	0	0	0	50	0	0	0	0	0	0	0	0	0	0	0	0	0	0	0	0	0	0	0
fe26b637ad1f72ab8c4726bdba68e653	0	0	0	0	0	0	0	0	74	0	0	0	1655	0	0	0	0	0	0	0	0	0	0	0	0	0	0	0	0	0	0	0	0	0	0	0	0	0	0	0	0	0	0	0	0	0	0	0	0
be630e31e1cfcb03372c409209aa3786	0	0	0	0	0	4	0	10	0	0	0	0	0	0	0	89	0	0	113	0	0	23	0	0	0	0	16	24	0	0	0	0	0	0	0	0	0	0	39	0	0	0	0	0	0	0	57	0	302
1ae06fb82514937497dfba6b430c3d5d	0	0	0	0	0	0	0	70	0	0	0	29	0	34	0	6	0	0	0	0	0	0	0	0	0	0	0	32	0	0	34	0	0	0	0	0	0	0	0	15	38	0	0	0	0	0	12	0	648
1188992101ec4d44ac02d06f3b5abe56	0	0	0	0	0	34	0	35	0	0	0	0	0	0	111	0	0	0	50	0	0	0	0	0	0	0	0	32	0	0	18	0	0	84	0	0	0	0	0	72	23	0	0	0	29	0	53	0	34
9987d3424c8411e35f5c471824e82287	0	0	0	0	0	135	0	0	0	0	0	0	0	576	0	0	0	0	0	0	0	0	0	0	0	0	175	0	0	0	75	0	0	0	0	0	0	0	0	0	20	0	0	0	0	0	0	0	0
39299f3accee8f6065ecd75051c54fe6	0	0	0	0	0	0	0	0	0	0	0	0	0	0	0	0	0	0	0	0	0	0	0	2	0	0	0	0	0	0	0	0	0	0	0	0	0	0	0	0	0	0	0	1463	0	0	0	0	0
f114cdad54fbbb748ee1aec1e9660e73	0	0	0	0	0	0	0	0	0	0	0	0	0	0	0	0	0	0	0	0	0	0	0	0	0	0	0	0	0	0	0	0	0	0	0	0	0	0	0	0	0	0	0	0	0	0	0	0	0
90d376c40606471119fab6f5b49b0fc8	0	0	0	0	0	0	0	0	0	0	0	0	0	3	19	0	0	0	0	0	0	0	0	0	0	0	16	0	0	0	0	0	0	0	0	0	0	0	0	0	0	0	0	0	0	0	0	1592	2
95131c8b46898aa66b98e280e08d20c2	0	0	0	0	0	0	0	62	0	0	0	0	0	11	0	124	0	0	0	0	0	0	0	0	0	247	0	0	0	0	0	0	0	0	0	0	0	0	121	0	267	0	0	0	0	0	13	0	41
6b714619d6d219bcf7787748583ef394	0	0	0	0	0	0	0	0	0	0	0	3	0	0	0	0	0	0	0	0	16	0	0	0	0	0	21	0	0	0	23	0	0	73	0	0	0	10	37	0	0	0	0	0	116	0	136	0	35
a65e051f1d6e52a9a7fd690a6d5b3187	0	0	0	0	0	0	0	0	0	0	0	0	0	0	0	0	0	0	0	0	0	0	0	0	0	0	0	0	0	0	0	0	0	0	0	0	0	0	0	0	0	0	0	0	0	0	0	0	333
e761a263c114eb431a861231a987d259	0	0	0	0	0	6	0	0	0	0	0	0	0	119	0	92	17	0	19	0	0	0	0	0	0	0	0	53	0	0	0	0	0	11	0	0	0	0	0	0	0	0	0	0	321	0	0	0	0
f18d54e70913c17b4d13d1f5e43f6518	0	0	0	0	0	0	0	0	0	0	0	0	0	33	0	31	101	0	0	0	0	0	0	0	0	21	0	0	0	0	2	0	0	0	0	0	0	0	0	0	288	0	0	0	0	0	0	0	150
d43d35f63dd21ab0069a2ab0917b0448	0	0	0	0	0	0	0	0	0	0	0	0	0	239	0	0	0	0	0	0	0	84	0	0	0	0	0	0	0	0	0	0	0	102	0	0	0	0	84	21	0	0	0	0	0	0	0	0	32
f63e365129454d80e19796cc8cfcdfd9	0	0	0	0	0	0	0	0	41	0	0	0	0	0	0	0	0	47	0	0	0	0	0	0	0	0	0	0	0	0	0	151	0	0	0	0	333	0	0	0	0	0	0	0	0	0	0	0	0
eb4c382d7ce1ef3033555318844b9373	0	0	0	0	0	9	0	40	0	0	0	125	0	30	0	17	0	0	45	0	0	140	0	0	0	0	190	0	0	0	100	0	0	0	0	0	0	0	118	0	0	0	0	0	97	0	0	0	137
1a4d0c02423cd22bb9073df947adb6ab	0	0	0	0	0	0	0	0	0	72	0	0	0	0	0	389	0	0	0	0	0	0	0	0	0	0	0	0	0	0	0	0	0	0	0	0	0	0	0	0	0	0	0	0	0	0	0	0	164
9cde647032aafe8a1a85e4d5bd2122f0	0	0	0	0	0	0	0	0	0	20	0	0	0	29	0	0	0	0	54	0	0	0	0	0	0	0	0	0	0	0	0	0	0	0	0	0	0	0	0	0	0	0	0	0	0	0	0	0	908
9c7eb5de866cf06c11949fc20b80e88f	0	0	0	0	0	185	0	0	0	0	0	0	0	0	0	0	21	0	0	0	0	0	0	0	0	0	0	0	0	0	0	0	0	89	0	0	0	0	0	214	43	0	0	0	49	0	97	0	0
e7a7a7a615643f7fabe92dc4344fd671	0	0	0	0	0	82	0	0	0	0	0	31	0	234	0	59	7	0	28	0	0	79	0	0	0	0	0	33	0	0	0	0	0	52	0	0	0	0	0	0	69	0	0	0	0	0	54	0	30
d47892dc0c76cdb5e79b128a48dcfb6f	0	0	0	0	0	0	0	0	0	0	0	0	0	0	0	0	0	0	0	0	0	0	0	12	0	0	0	0	0	0	0	0	0	0	0	0	0	0	0	0	0	8	0	0	0	0	0	0	0
d9df67bb66395f9358cba93abe891725	36	0	0	0	0	435	0	0	0	0	0	0	0	19	0	18	0	0	229	0	0	114	0	0	0	0	0	67	0	0	0	0	0	60	0	0	0	0	0	0	67	0	0	0	0	0	0	0	29
99f366d07929f988ea0e8849a14a93d0	0	0	0	0	0	0	0	0	0	0	10	0	0	0	0	0	0	0	0	0	7	0	445	0	0	0	0	0	0	0	0	0	843	0	0	0	0	0	0	0	0	0	0	0	0	0	0	0	0
f29f736fb66ebcbd0776321af1ac5227	0	0	0	0	0	0	0	0	0	0	0	0	0	0	0	0	0	0	0	0	7	0	0	0	0	0	0	0	0	0	0	0	0	0	0	0	0	0	0	0	0	0	0	0	0	0	0	0	0
dd1c6c958b153e6892e7870d89a669c0	0	0	0	0	0	19	23	0	0	44	0	90	0	0	22	21	19	0	0	0	0	2	0	0	0	0	26	0	0	0	5	0	0	0	0	0	0	0	46	75	0	0	0	0	0	29	0	0	0
a68f14c80e8ff5d9957276efceb9fe7e	0	0	0	0	0	0	0	0	0	0	0	0	0	0	0	0	0	0	0	211	0	0	0	0	0	0	0	0	0	500	0	0	0	0	0	0	0	0	0	0	0	0	0	0	0	0	0	0	0
5897cfedf3e6e61f5f782f7b9f6c896e	0	13	0	0	6	32	12	0	0	47	0	92	0	5	18	27	0	0	91	0	0	21	0	0	0	0	0	48	0	0	0	5	0	0	0	0	4	0	32	66	0	0	0	0	0	23	2	0	15
f450cc35b317fad2f14fd38ea71814ca	0	0	7	0	21	8	20	24	0	92	0	65	0	0	0	11	36	0	0	0	0	0	0	0	0	7	10	0	0	0	0	0	0	0	0	0	0	0	9	13	0	0	0	0	0	109	0	0	0
3411e1ff2333f2c9c492bd1f86ddf2cd	32	0	0	0	0	65	0	0	0	0	0	0	0	0	0	55	0	0	20	0	0	0	0	0	0	0	0	0	0	0	0	0	0	23	0	0	0	0	67	32	0	0	0	0	0	0	164	0	0
3d493aab8ef0cb5506aa430cf5b672da	0	0	0	0	0	0	0	0	0	0	23	0	0	0	0	0	0	0	0	0	34	0	173	0	0	0	0	0	0	0	0	0	217	0	0	22	0	0	0	0	0	0	0	0	0	0	0	0	0
002f14f447342960e737150a3be222df	0	0	0	0	0	0	0	0	0	0	50	0	0	0	0	0	0	0	4	0	6	0	0	0	0	0	0	0	0	0	2	0	0	0	0	0	0	0	0	0	0	0	0	0	0	0	0	0	0
1a0ab4e189121a01e2c0cf778e51785f	0	0	0	0	0	0	0	0	186	0	0	0	0	0	0	0	0	162	0	0	0	0	0	0	0	0	0	0	0	0	0	358	0	0	0	0	210	0	0	0	0	0	0	0	0	0	0	0	0
2342b323458ecce25f8e58175d97a5cc	9	0	0	3	0	0	0	17	0	0	0	7	0	6	0	44	23	0	68	0	0	0	0	0	0	0	0	9	0	0	38	0	0	0	0	0	0	0	29	0	23	0	0	0	165	0	43	0	105
bd8c743dd11ab7a40bb2af2a3ba6c7a4	0	0	0	0	0	0	0	0	0	48	0	0	0	0	0	112	0	0	21	0	0	0	0	0	0	16	0	0	0	0	0	0	0	0	0	0	0	0	97	0	30	0	0	0	0	0	77	0	77
380abe346422ecea5cb4585ba133a9a1	0	0	0	0	0	0	0	22	0	0	0	0	0	0	0	18	29	0	29	0	0	49	0	0	0	0	0	0	0	0	0	0	0	0	0	0	0	0	241	0	46	0	0	0	138	0	45	0	50
d956d26e47964492087da6263df102aa	0	0	0	0	0	0	0	0	0	0	0	0	0	0	0	0	13	0	0	0	0	0	0	0	0	0	78	316	0	0	600	0	0	0	0	0	0	0	0	0	0	0	0	0	0	0	0	0	0
a7aec57ddd84de4d7d28800632e4c156	0	0	0	0	0	0	0	0	29	0	0	0	48	0	0	0	0	71	0	0	0	0	0	0	0	0	0	0	0	0	0	46	0	0	0	0	127	0	0	0	0	0	0	0	0	0	0	0	0
e9164b926807b1814f0201fa60dc1d49	0	0	0	0	0	0	0	0	0	0	0	0	1564	0	0	0	0	0	0	0	0	0	0	0	0	0	0	0	0	0	0	0	0	0	0	0	0	0	0	0	0	0	0	0	0	0	0	0	0
5fa53ffcea41d6bdbd6f0c06f0c64b05	0	0	0	0	0	0	0	0	175	0	0	0	42	0	0	0	0	102	0	0	0	0	0	0	0	0	0	0	0	0	0	51	0	0	0	0	56	0	0	0	0	0	0	0	0	0	0	3	0
2b4928ee84f7e81d56d37723e90ced02	0	0	0	0	0	0	0	0	0	0	0	0	0	0	0	0	0	0	0	0	0	4	0	0	0	0	0	17	0	0	6	0	0	66	0	0	0	0	0	34	10	0	0	0	179	0	13	0	0
e3fb43e68722cd13950e7cec4de6fa6d	0	0	0	0	0	0	0	0	0	0	0	0	0	1305	0	0	0	0	0	0	0	0	0	0	0	0	0	0	0	0	0	0	0	0	0	0	0	0	0	0	0	0	0	0	0	0	0	0	0
cd2aeeb9abf6937a279ee6b101d6d78e	0	0	0	0	0	0	17	19	0	120	0	118	0	0	0	0	0	0	0	0	0	11	0	0	0	31	0	44	0	0	0	0	0	0	0	0	0	0	0	28	0	0	0	0	0	86	0	0	14
bb6116d654318f42ab373b3fc92c6144	0	0	0	0	0	0	0	0	0	0	0	0	0	696	0	73	0	0	0	0	0	0	0	0	0	0	0	0	0	0	0	0	0	19	0	0	0	2	0	25	0	0	0	0	0	0	0	0	0
6898ea795b00f78ab3cf4de7527dc25d	0	0	0	0	0	0	0	0	0	0	0	0	0	0	0	0	0	0	0	0	0	0	0	0	0	0	0	0	0	0	0	0	0	0	0	0	0	502	0	0	0	0	0	46	0	0	0	0	0
67a684ad25de940d9edcb4b0c33d4972	0	0	0	0	0	0	0	0	0	0	0	63	0	440	0	0	0	0	0	0	0	0	0	0	0	49	0	0	0	0	65	0	0	0	0	0	0	0	154	0	0	0	0	0	0	0	0	0	0
dc268b4465b88f5bc34564114813421a	0	0	0	0	0	0	0	0	0	0	0	6	0	4	0	0	4	0	0	0	2	0	0	0	0	0	0	0	0	0	0	0	0	0	0	0	0	0	0	2	0	0	0	0	0	0	0	17	0
fdc1f499874b5d59652728788302d053	0	0	0	0	0	0	0	0	0	0	0	0	0	0	0	0	0	0	0	0	0	0	0	0	0	0	5	0	0	0	0	0	0	0	0	0	0	51	0	0	0	0	0	540	0	0	0	0	0
a6eea7e2a57bfee769de1c7f9b912944	0	0	0	0	0	0	0	131	0	0	0	0	0	0	0	0	0	0	0	0	0	0	0	0	0	0	0	0	0	0	0	0	0	82	0	0	0	0	0	99	0	0	0	0	0	0	0	0	0
55bf34adc872886e61f240954abf2906	0	0	0	0	0	0	0	0	0	17	0	0	0	0	0	0	0	0	0	0	0	65	0	0	0	0	0	0	0	0	0	0	0	0	0	0	0	0	0	0	0	0	0	0	30	0	122	0	0
e0f941424c72218072d5038c07323117	0	0	0	0	0	0	0	0	0	0	15	0	0	0	0	0	0	0	0	0	0	0	33	0	4	0	0	0	0	0	0	0	122	0	7	0	0	0	0	0	0	25	0	150	0	0	0	0	0
580cbb1bdca3c2260d303d032d58c0f6	0	0	0	0	0	0	0	0	0	0	0	0	62	0	0	0	0	0	0	0	0	0	0	0	0	0	0	0	0	0	0	0	0	0	0	0	1293	0	0	0	0	0	0	0	0	0	0	0	0
72d39f0c3f8c0f8805faebe856d23bda	0	0	0	0	0	10	0	0	0	0	0	0	0	0	0	15	29	0	97	0	0	162	0	0	0	167	75	0	0	0	0	0	0	0	0	0	0	0	12	0	0	0	0	0	46	0	43	0	0
45fa93672fb959add6d193ab145114c3	0	0	0	0	0	0	0	0	0	0	0	0	1468	0	0	0	0	0	0	0	0	0	0	0	0	0	0	0	0	0	0	0	0	0	0	0	0	0	0	0	0	0	0	0	0	0	0	0	0
34725c54a177c119004cf0e665964fd2	0	0	0	0	0	0	0	0	123	0	0	0	39	0	0	0	0	197	0	0	0	0	0	0	0	0	0	0	0	0	0	50	0	0	0	0	81	0	0	0	0	0	0	0	0	0	0	0	0
ae33b8ba04313065b8624090f9af009d	0	0	0	0	0	0	0	0	0	0	0	0	0	0	0	0	0	0	0	0	0	0	0	707	0	0	0	0	0	0	0	0	0	0	0	0	0	0	0	0	0	0	0	0	0	0	0	0	0
d8add34f18c5b123d8ac7e3071ee3911	0	0	0	0	0	0	0	0	0	0	0	0	0	0	0	0	0	0	0	0	0	0	0	0	2	0	0	0	0	0	0	0	0	0	0	0	0	0	0	0	0	0	0	46	0	0	0	0	0
f69d9a5b69ba30791c21b313f0fe2bde	0	0	0	0	0	0	0	0	31	0	0	0	41	0	0	0	0	286	0	0	0	0	0	0	0	0	0	0	0	0	0	80	0	0	0	0	82	0	0	0	0	0	0	0	0	0	0	0	0
519e7f7ad9d6522f87cbca12561b715d	0	0	0	0	0	0	0	61	0	0	0	0	0	16	0	0	0	0	0	0	0	205	0	0	0	0	0	49	0	0	0	0	0	0	0	0	0	0	45	0	0	0	0	0	0	0	176	0	67
0467e3ab7b008f4ac20290089bee1383	11	17	0	0	0	24	0	100	0	0	0	0	0	0	52	0	0	0	0	0	0	21	0	0	0	49	19	0	0	0	62	0	0	102	0	0	0	0	0	41	0	0	0	0	0	0	12	0	29
18cff3b55f2cd2c10fefa7ac423ba578	0	0	0	0	0	0	0	0	0	0	5	0	0	0	0	0	0	0	0	0	0	0	0	0	0	0	0	0	0	0	0	0	0	0	40	0	0	0	0	0	0	0	0	8	0	0	0	0	0
3e39eeb81c3807a8709d48d58fbeaba8	0	0	0	0	0	0	0	0	0	0	0	0	0	0	0	34	0	0	0	0	0	0	0	0	0	0	0	0	0	0	0	0	0	0	0	0	0	0	0	0	0	0	0	0	0	0	0	0	258
73f9a2ad441950d14139d856980d035c	0	0	0	0	0	0	0	0	0	0	36	0	0	0	21	0	0	0	0	0	0	0	0	8	0	0	0	0	0	0	0	0	0	0	11	0	0	0	0	0	0	0	0	37	70	0	0	0	0
f39e25569e1c85c36f69af69e58d1edb	0	0	0	0	0	0	0	0	0	0	15	0	0	0	0	0	0	0	0	0	0	0	0	4	0	0	0	0	0	0	0	0	0	0	3	12	0	8	0	0	0	0	0	5	0	0	0	0	0
ab74f81a12a1bb8ff4dbcc2b3403aaf0	0	0	0	0	0	0	0	0	0	0	0	0	0	0	0	0	0	0	0	0	0	0	151	9	0	0	0	0	0	0	0	0	186	0	0	29	0	0	0	0	0	0	6	0	0	0	0	0	0
ea50c0742ac0aa6e2709f7e249861bd9	6	0	0	0	0	10	0	0	0	0	0	0	0	150	0	0	142	0	0	0	0	0	0	0	0	0	0	0	0	0	0	0	0	0	0	0	0	0	9	0	116	0	0	0	26	0	24	0	43
ef6144091c804330d9d7d48a0bc75975	0	0	0	0	0	0	0	0	0	0	0	0	0	0	0	0	0	0	0	0	0	0	0	0	0	0	0	0	0	0	0	15	0	0	0	0	0	0	0	0	0	0	0	0	0	0	0	0	0
63b8c678366fd340e18311777559ead4	0	0	0	0	0	0	0	0	0	0	0	0	0	0	0	0	0	0	0	0	0	0	0	0	0	0	0	0	0	0	0	0	0	0	0	0	0	0	0	0	0	7	1402	0	0	0	0	0	0
aff4f22ae5379cf7b9bdc1aed328ec75	0	0	0	0	0	0	0	0	0	0	0	0	0	0	0	0	0	0	0	0	0	0	0	0	0	0	0	0	0	0	0	0	0	0	0	0	0	0	0	0	0	0	0	0	0	0	0	0	0
b2df237eb4c5bfbb285d7dec4ce19728	16	0	0	0	0	34	0	0	0	0	0	0	0	57	0	0	0	0	0	0	20	0	0	0	0	0	0	0	0	0	0	0	0	40	0	23	0	0	0	85	368	0	0	0	0	0	0	0	0
6d50d30657d0efef8d25c763c09cacfa	0	0	0	0	0	0	0	0	237	0	0	0	23	0	0	0	0	133	0	0	0	0	0	0	0	0	0	0	0	0	0	0	0	0	0	0	211	0	0	0	0	0	0	0	0	0	0	0	0
983fd425948b564dde926603cc811100	0	0	0	0	0	0	0	41	0	3	0	0	0	16	0	0	23	0	75	0	0	0	0	0	0	0	111	0	0	0	0	0	0	0	0	0	0	0	49	127	27	0	0	0	0	0	0	0	200
dc351443d1e8e647d48ba6512a8e9f3d	0	0	0	0	0	0	0	0	0	0	0	0	0	0	0	0	0	1377	0	0	0	0	0	0	0	0	0	0	0	0	0	0	0	0	0	0	0	0	0	0	0	0	0	0	0	0	0	0	0
89915d9fcffe387f06ab544f6d9fb105	0	0	0	0	0	0	0	0	0	0	0	0	0	0	0	0	0	0	199	0	0	0	0	0	0	0	0	0	0	0	0	0	0	0	0	0	0	0	0	0	0	0	0	0	0	173	144	0	0
c9c71efc427f43d46df2147b7989a74f	0	0	0	0	0	0	0	0	0	0	0	0	0	0	0	0	1321	0	0	0	0	0	0	0	0	0	0	0	0	0	0	0	0	0	0	0	0	0	0	0	0	0	0	0	0	0	0	0	0
e7380cfbfcb54d9dd17e957cdcbe5cef	21	0	7	0	10	0	39	9	0	0	0	57	0	0	0	0	0	0	6	0	0	0	0	0	0	25	0	0	0	0	0	0	0	0	0	0	0	0	0	0	15	0	0	0	23	24	17	0	18
4911b4b58d58a9aa03f44689552c9a89	17	0	0	0	0	0	0	0	0	0	0	0	0	127	0	82	41	0	42	0	0	0	0	0	0	40	0	96	0	0	0	0	0	0	0	0	0	0	0	0	0	0	0	0	0	0	0	0	0
e9b0166c7ab961a4c15eff73e10b53d0	5	2	9	0	6	0	0	0	0	39	0	10	0	0	14	0	29	0	0	0	0	0	0	0	0	10	47	49	0	0	0	0	0	0	0	0	0	0	0	42	0	0	0	0	64	0	14	0	6
5fa133da701da17fc1369d4be70e8dbf	0	0	0	0	0	0	0	0	0	0	0	0	0	0	0	0	0	0	0	0	0	0	0	0	0	0	0	0	0	0	0	0	0	0	0	1230	0	0	0	0	0	0	0	0	0	0	0	0	0
6b535bcf3d4b69eabefadedc669e60bf	6	0	0	21	0	0	0	20	0	0	0	0	0	29	3	72	0	0	48	0	48	0	0	0	0	0	159	0	0	0	0	0	0	0	3	0	0	0	95	0	42	0	0	0	0	0	0	0	0
7d4789c0989ed60adb9729897512431f	0	0	0	0	0	0	0	112	0	0	0	0	0	0	58	0	24	0	69	0	0	0	0	0	0	70	0	137	0	0	0	0	0	208	0	0	0	0	0	91	0	0	0	0	0	0	0	0	0
92422cfa0b0d47315750350c0d2eed6c	0	0	0	0	0	20	0	0	0	0	0	47	0	49	0	0	0	0	0	0	0	114	0	33	0	0	0	0	0	0	0	0	0	0	0	0	0	0	257	0	0	0	0	0	0	0	0	0	21
1e416b30d832d012772731d5d7dce12d	0	0	5	0	0	0	0	275	0	0	0	0	0	0	0	0	0	0	0	0	0	140	0	15	0	0	0	0	0	0	0	0	0	0	0	0	0	0	152	0	0	0	0	0	0	0	0	0	0
45fc728ae17971568de2a7333c4902ed	0	0	0	0	0	0	0	0	104	0	0	0	39	0	0	0	0	10	0	0	0	0	0	0	0	0	0	0	0	0	0	60	0	0	0	0	47	0	0	0	0	0	0	0	0	0	0	0	0
acc9655ba0534c8c46a3316dd19c5531	0	0	0	0	0	0	0	50	0	0	0	0	0	0	0	40	0	0	95	0	0	139	0	0	0	0	0	37	0	0	15	0	0	91	0	0	0	0	16	31	0	3	0	0	3	0	0	0	4
54ca16c97d30e723dceaba9c1bc308c6	0	0	0	0	0	0	0	0	136	0	0	0	22	0	0	0	0	134	0	0	0	0	0	0	0	0	0	0	0	0	0	47	0	0	0	0	679	0	0	0	0	0	0	0	0	0	0	0	0
a85156c28ddbe5c9630b746539cb6e72	0	0	0	0	0	0	38	0	0	0	0	37	0	0	0	24	49	0	0	0	0	0	0	0	0	22	0	43	0	0	0	0	0	28	0	0	0	0	0	0	0	0	0	0	0	156	22	0	0
30c4e57f69419762f1293809b2b6ec74	0	0	0	0	0	0	0	0	0	0	0	32	0	30	0	0	0	0	0	0	0	0	0	0	0	0	128	293	0	0	119	0	0	0	0	0	0	0	0	29	0	0	0	0	0	0	44	0	0
4a0c8e2385ccf3d6a666c276d641be32	0	0	0	0	0	0	0	0	0	0	0	0	0	0	0	0	0	0	0	0	0	0	0	0	0	0	0	0	0	0	0	0	0	0	0	0	0	59	0	0	0	2	0	500	0	0	0	0	0
b4d3d5d700f568914e8e3ba29e1abc1b	0	0	0	0	7	0	0	33	0	76	0	44	0	4	40	0	0	0	7	0	4	18	0	0	0	15	0	0	0	0	0	0	0	0	0	0	0	0	139	0	9	0	0	0	26	0	19	0	0
e4e9b0c99946c4420cf79740244a9836	0	0	0	0	0	0	0	0	0	0	0	0	0	0	0	0	0	0	0	0	0	0	0	0	0	0	0	0	0	0	0	0	0	0	0	0	0	0	0	0	0	0	0	0	0	0	0	0	0
3d113d3cd2122805fa8666f9bade2901	0	0	0	0	0	0	0	0	0	0	282	0	0	0	0	0	0	0	0	0	0	0	0	0	4	0	0	0	0	0	0	0	13	0	0	0	0	0	0	0	0	11	10	33	0	0	0	0	0
7e9b10823bead5f66e0bd8bb5245d038	0	0	0	0	0	0	0	0	0	0	12	0	0	0	0	0	0	0	0	0	0	0	0	0	0	0	0	0	0	0	17	0	18	0	0	0	0	42	0	0	4	6	0	15	0	0	0	0	0
a9997783817e967eb1a6473b3200cee9	0	0	0	0	0	0	0	0	0	0	0	0	0	0	0	0	0	0	0	0	0	0	0	0	0	0	0	0	0	0	0	0	0	0	0	0	0	0	0	0	0	0	0	0	0	0	0	0	0
e778214e0c93b7d33e8fc55f440decea	0	0	0	0	0	0	0	0	0	0	0	0	0	0	0	0	0	0	0	0	0	0	0	0	0	0	0	595	0	0	0	0	0	0	0	0	0	0	0	0	0	0	0	0	0	0	0	0	0
29cc9c951c72d9b148701f3f9fb5557c	0	0	0	0	0	0	0	0	0	0	0	0	0	0	0	0	1243	0	0	0	0	0	0	0	0	0	0	0	0	0	0	0	0	0	0	0	0	0	0	0	0	0	0	0	0	0	0	0	0
badc5451a464101ac231352a9d44501a	0	0	0	0	0	0	0	0	0	0	0	0	0	0	0	0	0	0	0	0	0	0	0	0	0	0	0	0	0	0	0	0	0	0	0	0	0	0	0	0	0	0	0	0	0	0	0	0	0
7d9128cae4a9be99c6ef5c290ae61df4	0	0	0	0	0	0	0	0	0	0	0	0	0	0	0	0	0	0	0	0	0	0	0	0	0	0	0	0	0	0	0	0	0	0	0	0	0	0	0	0	0	0	0	0	0	0	0	0	0
c79cd297bee4194419e70fb970249fd5	4	0	0	0	0	0	0	0	0	0	0	0	0	0	5	0	5	0	3	0	0	0	0	0	0	0	0	10	504	0	4	0	0	10	0	0	0	0	0	0	0	0	0	0	0	0	0	479	0
61be66a7529cad30c0cf83284facebf6	132	0	0	0	0	0	0	0	0	0	31	0	0	0	24	0	24	0	0	0	0	68	0	65	0	0	0	0	0	0	0	0	0	0	0	0	0	0	0	0	0	0	0	0	78	0	0	0	0
f2bfc1b4650dc33e7fdc19be44ec1497	0	0	0	0	0	0	0	0	83	0	0	0	37	0	0	0	0	290	0	0	0	0	0	0	0	0	0	0	0	0	0	26	0	0	0	0	194	0	0	0	0	0	0	0	0	0	0	0	0
efa2f48a54a00d2cc7ee736117f81953	0	0	0	0	0	0	0	0	0	0	499	0	0	0	0	0	0	0	0	0	0	0	0	0	0	0	0	0	0	0	0	0	0	0	0	0	0	0	0	0	0	0	0	0	0	0	0	0	0
1ecad0932f4ee2a4698e5405c03213d5	0	0	0	0	0	0	0	0	0	0	0	0	0	21	61	0	0	0	44	0	0	0	0	0	0	0	0	0	0	0	0	0	0	0	14	0	0	0	0	0	282	0	0	0	0	0	0	0	0
262f300fef44be22cb0606de66b2618f	0	0	0	0	0	0	0	0	0	0	904	0	0	0	0	0	0	0	0	0	5	0	0	0	0	0	0	0	0	0	0	0	0	0	0	0	0	349	0	0	0	0	0	0	0	0	0	0	0
cf6e94481fb810a980b9474afa681d98	0	0	0	0	0	0	0	0	0	0	0	0	0	0	0	0	0	0	113	0	0	0	0	0	0	0	0	141	0	0	89	0	0	0	0	0	0	0	0	0	0	0	0	0	0	0	0	0	0
ecb5da9d3c7467fed3dfa545235513a4	0	0	0	0	0	0	0	0	0	0	0	0	0	0	0	0	0	0	0	0	0	0	0	0	0	0	0	0	0	0	0	0	0	0	0	0	0	0	0	0	0	0	0	0	0	0	0	0	0
47efe47a4dc4bea3c7d36ec6fd6ceb47	0	0	0	0	0	0	0	0	0	1257	0	0	0	0	0	0	0	0	0	0	0	0	0	0	0	0	0	0	0	0	0	0	0	0	0	0	0	0	0	0	0	0	0	0	0	0	0	0	0
c09f9773bb50e20ff128690da90b81c5	0	0	0	0	0	0	0	0	0	0	0	0	0	0	0	0	0	0	947	0	0	0	0	0	0	0	0	0	0	0	0	0	0	0	0	0	0	0	0	0	0	0	0	0	0	0	0	0	0
fdd0bd6e7bfe33b5f7764723a8ff42e3	0	0	0	0	0	0	0	0	0	0	0	0	0	0	0	0	0	0	0	0	0	0	0	0	0	0	0	0	0	0	0	0	0	0	6	0	0	0	0	0	0	27	0	111	0	0	0	0	0
c3ba1d8ff9a749c39265eab0983101c3	0	0	0	0	0	28	0	0	0	0	0	5	0	7	0	36	34	0	3	0	0	0	0	0	0	8	4	0	0	0	2	0	0	0	0	0	0	0	0	394	32	0	0	0	0	0	0	0	59
4057e41fce83552326b1dc38891574a3	0	34	0	10	0	0	0	0	0	0	150	0	0	0	0	22	0	0	0	0	0	29	0	0	0	16	0	0	0	0	0	0	0	0	0	0	0	0	31	18	0	9	0	21	0	29	0	0	0
26e88db29438e82b034c28beb48de2b0	0	0	0	0	0	0	0	0	0	0	0	0	0	0	0	0	0	0	0	0	0	0	0	0	0	0	0	0	0	0	0	0	0	0	0	0	0	0	0	0	0	0	0	0	0	0	0	0	0
eb7514622221302221f3c2882ddfb440	0	0	0	0	0	0	0	2	0	0	0	0	0	0	0	0	1128	0	0	0	0	0	0	0	0	0	0	0	0	0	0	0	0	0	0	0	0	0	0	0	0	0	0	0	0	0	0	0	0
1a053647bee80b87cc04146cab893611	0	0	0	0	0	0	0	0	0	0	0	0	0	0	52	0	0	0	218	0	0	0	0	0	0	0	0	0	0	0	0	0	0	0	0	0	0	0	19	0	0	0	0	0	0	0	0	0	0
f0fcded4b05f85f46a2a39ebc57d173c	0	12	0	0	0	0	0	8	0	0	0	116	0	0	69	9	17	0	19	0	0	0	0	0	0	0	64	0	0	0	5	0	0	0	0	0	0	0	18	144	0	0	0	0	0	0	21	0	17
b673830127b36f052875ebc204ecd5b5	17	0	0	0	0	12	0	0	0	0	0	0	0	0	68	0	66	0	17	0	0	0	0	0	0	0	0	29	0	0	34	0	0	0	0	0	0	0	0	0	0	0	0	0	131	0	0	0	63
bdd68e8b120686c505e7bf1979218a92	0	0	0	0	0	46	0	203	0	0	0	0	0	84	0	0	0	0	226	0	0	0	0	0	0	0	0	0	0	0	0	0	0	0	17	0	0	0	0	27	0	3	0	0	175	0	0	0	0
a127ceb660cf5c8f61a0602796bd8458	47	0	0	3	0	0	0	0	0	70	3	0	0	109	0	0	0	0	6	0	0	0	0	0	0	0	0	0	0	0	15	0	0	247	0	0	0	0	2	23	0	0	0	0	124	0	0	0	0
04d6353ec9187e3e571e1144c07108c3	0	0	0	0	0	0	0	0	0	0	0	0	0	69	0	0	0	0	0	0	0	0	0	0	0	0	0	0	0	0	42	0	0	0	0	0	0	0	0	0	0	0	0	0	0	0	0	0	0
58a613fb332ae2da38643c0fb4de8843	42	0	0	0	8	5	0	9	0	0	0	58	0	0	0	16	197	0	0	0	0	51	0	0	0	0	47	0	0	0	0	0	0	0	0	0	0	0	125	165	0	0	0	0	0	0	0	0	0
7a92c591c79ea2f4f4a01622449a51dd	0	0	0	0	0	0	0	0	0	0	0	0	0	29	0	0	0	0	20	0	0	169	0	0	0	0	62	0	0	0	0	0	0	0	0	0	0	0	0	0	0	0	0	0	0	0	0	0	145
074d32f8e931eec5b0e29dbaf232bab0	0	0	0	0	0	0	0	0	0	0	0	0	0	0	0	0	0	4	0	0	0	0	0	0	0	0	0	0	0	0	0	0	0	0	0	0	0	0	0	0	0	0	0	0	0	0	0	0	0
d1ef38e438aa260f51a9242508d7770a	0	0	0	0	22	0	27	52	0	95	0	0	0	0	76	0	0	0	0	0	0	0	0	0	0	45	0	0	0	0	0	0	0	0	0	0	3	0	23	14	0	0	0	0	54	0	40	0	0
c4f9c04838e39f8cb2f25a76d048bb5f	0	0	0	0	0	0	0	0	0	0	0	0	0	0	0	0	0	0	0	0	0	0	0	0	0	0	0	0	0	0	0	0	0	0	0	0	0	0	0	0	0	0	0	0	0	0	0	0	0
3d0d24e726572a32fae6abb4ba039e88	0	0	0	0	0	0	0	0	0	0	0	0	0	0	153	54	0	0	0	0	0	0	0	0	0	0	0	60	0	0	0	0	0	35	0	0	0	0	0	113	0	0	0	0	42	0	0	0	32
2bface67b0173a023c05af8d4ccd4ee5	0	0	0	0	0	0	0	0	0	0	0	0	0	0	0	0	0	0	0	0	0	0	0	0	0	0	0	0	0	0	0	0	0	0	0	0	0	0	0	0	0	0	0	0	0	0	0	0	0
c5aba4d6378b3c9ac4773b27c2cb13ec	0	0	0	0	0	0	0	0	0	0	0	0	0	583	0	0	0	0	103	0	0	0	0	0	0	14	0	0	0	0	0	0	0	0	0	0	0	0	0	0	0	0	0	0	0	0	0	0	0
3412490d173c03fab15e7d16673cb8ae	78	0	0	0	0	4	0	15	0	36	0	0	0	11	0	0	45	0	176	0	0	0	0	0	0	0	0	0	0	0	25	0	0	15	0	0	0	0	0	169	0	0	0	0	0	0	0	0	0
787f4d72b8fcb70d48d1b9e41cc168a1	0	6	0	0	0	0	0	0	0	1183	0	0	0	0	0	0	0	0	0	0	0	0	0	0	0	0	0	0	0	0	0	0	0	0	0	0	0	0	0	0	0	0	0	0	0	0	0	0	0
2698abab058f8129d00e0116409a6e61	0	0	0	0	0	0	0	0	0	0	0	0	0	0	0	0	0	0	0	0	0	0	0	30	0	0	0	0	0	0	0	0	2	0	0	7	0	0	0	0	0	3	32	8	0	0	0	0	0
a20d9fb665cbc1124c56e41ef15537c2	0	0	0	0	0	0	0	0	41	0	0	0	39	0	0	0	0	274	0	0	0	0	0	0	0	0	0	0	0	0	0	57	0	0	0	0	49	0	0	0	0	0	0	0	0	0	0	0	0
4b6f31717c4defd72f683165bcc5c1f4	0	0	0	0	0	0	0	0	0	0	0	0	0	0	0	0	0	0	0	0	0	0	0	0	0	0	0	0	0	0	0	0	0	0	0	0	0	0	0	0	0	0	0	0	0	0	0	0	0
30013b91765abb1cd92efd04db273770	0	0	0	0	0	0	0	0	0	0	0	0	0	0	0	0	0	0	0	6	0	0	0	0	0	0	0	0	0	0	0	0	0	0	0	0	0	0	0	0	0	0	56	0	0	0	0	0	0
581ce95361b1fea119d307858a88e18b	0	0	0	0	0	0	0	0	47	0	0	0	43	0	0	0	0	203	0	0	0	0	0	0	0	0	0	0	0	0	0	22	0	0	0	0	113	0	0	0	0	0	0	0	0	0	0	0	0
0161b7df25662528024131dc21fe7077	0	0	0	0	0	0	0	0	0	0	0	0	0	248	0	0	0	0	0	0	0	153	0	0	0	0	0	0	0	0	0	0	0	0	0	0	0	0	0	0	89	0	0	0	0	0	0	0	163
0180bb246df868a880e44978caa40fd2	0	0	0	0	0	0	0	76	0	9	0	51	0	6	0	22	26	0	0	0	0	38	0	0	0	12	0	0	0	0	0	0	0	0	0	0	0	0	11	75	29	0	0	0	0	48	26	0	10
31ef2e5c8ac2274fa7a14e56126a4b3d	0	20	0	0	0	0	0	0	0	35	0	57	0	0	0	0	19	0	0	0	0	0	0	0	0	0	45	0	0	0	0	0	0	74	0	0	0	0	0	52	0	0	0	0	0	153	0	0	57
dd423c600300e239ad7e0ba0b157e864	0	0	0	0	0	0	0	0	41	0	0	0	30	0	0	0	0	143	0	0	0	0	0	0	0	0	0	0	0	0	0	61	0	0	0	0	57	0	0	0	0	0	0	0	0	0	0	0	0
77366fa26e1526a16771fe21359c32ba	0	0	0	0	0	0	0	0	0	0	0	0	0	0	0	0	0	0	0	0	0	0	0	7	0	0	0	11	0	0	0	0	0	0	0	467	0	0	0	0	0	57	38	54	0	0	0	0	0
020647b19dbe1184d05e094e49a94c24	0	0	0	0	0	0	0	0	0	0	17	0	0	0	0	0	0	0	0	0	0	0	0	0	0	0	0	0	0	0	0	0	0	0	0	0	0	0	0	0	0	0	0	40	0	0	0	0	0
ef27dd74d0002c45423655c57fc10216	0	0	0	0	0	0	0	0	4	0	0	0	11	0	0	0	0	63	0	0	0	0	0	0	0	0	0	0	0	0	0	185	0	0	0	0	151	0	0	0	0	0	0	0	0	0	0	0	0
7baf0c59bf9495ea986381a5f52e2c25	0	0	0	0	0	0	0	0	23	0	0	0	32	0	0	0	0	114	0	0	0	0	0	0	0	0	0	0	0	0	0	0	0	0	0	0	128	0	0	0	0	0	0	0	0	0	0	0	0
35cbfd1595781580f3925b0248556eaf	0	0	0	0	0	0	0	0	0	0	0	0	0	0	0	0	0	0	0	0	0	0	0	0	0	0	0	0	0	0	0	0	0	797	0	0	0	0	0	0	0	0	0	0	0	0	0	0	0
e984a481355330f175dd6f060720440b	977	0	0	0	0	0	0	0	0	0	0	0	0	62	0	0	0	0	0	0	0	0	0	0	0	0	0	0	0	0	0	0	0	0	0	0	0	0	114	0	0	0	0	0	0	0	0	0	0
463fb638edb0424de9293e79f27d7664	0	0	0	0	0	0	0	0	0	0	0	0	0	0	0	0	0	0	0	0	0	0	0	0	0	0	0	0	0	0	0	0	0	0	0	0	0	0	0	0	0	0	0	0	0	0	0	0	0
6570a410960003c441140ee5a4bfca82	0	0	0	0	0	0	0	0	0	0	0	0	0	0	0	0	0	0	0	0	0	0	0	0	6	0	0	0	0	0	0	0	0	0	0	0	0	0	0	0	0	0	0	0	0	0	0	0	0
9f2bd9c35e0d1bdf78fb97ed08e84a89	6	0	0	0	0	0	0	0	0	0	0	0	0	0	0	0	27	0	0	0	0	0	0	0	0	0	0	0	0	0	0	0	0	0	0	0	0	0	0	612	0	0	0	0	0	0	0	0	0
ba6300a19c2dd356f4fd1d29ca321b84	28	0	0	0	0	6	0	0	0	0	0	0	0	62	86	11	0	0	0	0	0	0	0	0	0	0	472	3	0	0	3	0	0	0	0	0	0	0	0	15	0	0	0	0	0	0	0	0	0
5c5fc0e80c4732a5112507dae3fbba33	0	0	0	8	0	15	0	0	0	0	0	0	0	0	0	0	0	0	0	0	0	0	0	0	0	0	207	0	0	0	5	0	0	0	0	0	0	0	15	0	184	0	0	0	0	0	32	0	0
a6ef55d6f6b3d8141c53ab1718cee54e	127	0	0	0	0	0	0	0	0	0	0	18	0	29	0	0	0	0	0	0	0	0	0	0	0	0	0	0	0	0	0	0	0	34	0	0	0	0	0	0	0	0	0	0	0	0	0	0	0
97a1bf9e4460dba573a05167bb51348a	0	0	0	0	0	0	0	0	0	0	0	0	0	0	0	0	0	0	0	0	0	0	0	189	0	0	0	0	0	0	0	0	0	0	0	0	0	4	0	0	0	0	0	14	0	0	0	0	0
ccde0f99f8988b4c99214d006d39afc7	0	0	0	0	0	0	0	33	0	0	0	0	0	0	0	0	0	0	77	0	0	0	0	65	0	0	0	0	0	0	0	0	17	0	0	0	0	0	0	0	0	0	0	0	0	0	0	0	28
1dce143010a9000232c60f816b0a24af	0	0	0	0	0	0	0	0	0	0	0	0	0	0	0	0	0	0	0	0	16	0	0	0	0	0	0	0	0	0	0	0	0	0	0	22	0	0	0	0	0	54	0	0	0	0	0	4	0
dc3582bbb75c3326cd820a58544a0923	0	0	0	0	0	0	0	0	0	0	0	0	0	0	0	0	0	0	0	0	0	0	0	0	0	0	0	0	0	0	0	0	0	0	0	0	0	0	0	0	0	0	0	1120	0	0	0	0	0
4c2efc399134edf8c6e1bc76db8b18eb	982	0	0	0	0	0	0	0	0	0	0	0	0	0	0	0	0	0	0	0	0	0	0	0	0	0	52	0	0	0	0	0	0	0	0	0	0	0	0	0	0	0	0	0	0	0	0	0	0
3c38798c28388fba42fb570724ad8cb8	9	0	0	0	0	29	0	0	0	0	0	0	0	28	0	0	15	0	171	0	0	0	0	0	0	0	0	0	0	0	0	0	0	34	0	0	0	0	0	55	0	0	0	0	241	0	0	0	0
22fd07fd13983a28b1d015477c600a1d	0	0	0	0	0	0	0	0	0	0	0	0	0	0	0	0	0	0	0	0	0	249	0	0	0	0	212	0	0	0	0	0	0	0	0	0	0	0	0	0	0	0	0	0	0	0	0	0	0
7f6210cc6039c45c4a7712debd56b5eb	0	0	0	0	0	0	0	0	0	0	0	0	0	0	0	0	0	0	0	0	0	0	111	0	0	0	0	0	0	0	12	0	89	0	0	9	0	0	0	0	0	388	6	8	0	0	0	0	0
952a0213203c5763bc96f366d3acf308	0	0	0	0	0	0	0	0	0	0	0	0	0	0	0	0	0	0	0	0	0	0	0	558	0	0	0	0	0	23	0	0	0	0	2	7	0	0	0	0	0	0	2	0	0	0	0	0	0
13a557a043304da2ed6cef6e8c862fe2	0	0	0	0	0	0	0	0	0	0	0	0	0	0	0	0	0	0	0	0	0	0	0	0	0	0	0	0	0	0	0	0	0	0	0	0	0	0	0	0	0	27	0	0	0	0	0	0	0
116540bdfcde25fa4c1e836a02921060	0	0	0	0	0	0	0	0	0	0	0	0	0	0	0	0	0	0	0	232	0	0	0	0	0	0	0	0	0	616	0	0	0	0	0	0	0	0	0	0	0	0	0	0	0	0	0	0	0
79ea621cf7f537718f2eb7dcc31f6a2e	0	0	0	0	0	0	0	0	0	0	0	0	0	0	0	0	0	0	0	0	0	0	0	474	0	0	0	0	0	0	0	0	0	0	0	0	0	0	0	0	0	0	0	0	0	0	0	0	0
f9ebaa77dc33f028d1242aa20cf391e0	0	0	0	0	0	0	0	0	0	0	0	0	0	0	0	0	0	0	0	184	0	0	0	0	0	0	0	0	0	648	0	0	0	0	0	0	0	0	0	0	0	0	0	0	0	0	0	0	0
0c8bc92d19f5c4b39fad190912b490c4	0	0	0	0	0	0	0	0	0	0	0	0	0	0	0	0	0	0	0	0	0	0	0	0	0	0	0	0	0	0	0	0	0	0	0	0	0	0	0	0	0	998	0	0	0	0	0	0	0
9bad1408c93eaeca0516d53f2f86a661	0	0	0	0	0	0	0	0	29	0	0	0	18	0	0	0	0	0	2	0	0	0	0	0	0	0	0	2	0	0	0	723	0	0	0	0	0	0	0	0	0	0	0	0	0	0	0	0	0
7b5bb355ca0b0a7c309cfc1f6655e80c	0	0	0	0	0	0	0	0	123	0	0	0	11	0	0	0	0	20	0	0	0	0	0	0	0	0	0	0	0	0	0	271	0	0	0	0	0	0	0	0	0	0	0	0	0	0	0	0	0
34b97ed04d3f79ea34a8d123e9b61186	0	0	0	0	0	0	0	0	0	0	0	52	0	198	0	0	0	0	227	0	0	0	0	0	0	0	0	0	0	0	0	0	0	0	0	0	0	0	0	0	0	0	0	0	0	0	17	0	0
32cba58bf67c3ead762eee85409fe500	0	0	0	0	0	0	0	0	78	0	0	0	44	0	0	0	0	420	0	0	0	0	0	0	0	0	0	0	0	0	0	26	0	0	0	0	0	0	0	0	0	0	0	0	0	0	0	0	0
61f0b919592bec9c705972f8f8115719	0	0	0	0	0	0	0	0	0	0	508	0	0	0	0	0	0	0	0	0	0	0	0	15	0	0	0	0	0	0	0	0	0	0	0	0	0	0	0	0	0	0	0	0	0	0	0	0	0
cb25ff1d592c6a2cd26c339eac327cdb	0	0	0	0	0	0	0	0	0	0	0	0	0	0	0	0	0	0	740	0	0	0	0	0	0	0	0	0	0	0	0	0	0	0	0	0	0	0	0	0	0	0	0	0	0	0	0	0	0
762ac0285559873ea2962ab094526cc7	0	0	0	0	0	0	0	0	0	0	0	0	0	0	0	0	0	0	0	0	0	0	0	0	0	0	0	0	0	0	0	0	0	0	0	713	0	0	0	0	0	43	0	13	0	0	0	0	0
23518fd5c01ba5e7598ee35c604881bc	0	0	0	0	0	0	0	0	0	0	0	0	0	0	0	0	0	0	0	0	0	0	0	0	0	0	0	0	0	0	0	0	0	0	0	0	0	0	0	0	0	0	0	0	0	0	0	0	0
b6731fdfa6f51b3231ed439a0ab17921	0	0	0	0	0	0	0	0	0	0	0	0	0	0	0	0	0	0	0	388	0	0	0	0	0	0	0	0	0	305	0	0	0	0	0	0	0	0	0	0	0	0	0	0	0	0	0	0	0
05dc75c5e555b6fabef1f8422753e000	0	0	0	0	0	0	0	0	55	0	0	0	9	0	0	0	0	162	0	0	0	0	0	0	0	0	0	0	0	0	0	136	0	0	0	0	7	0	0	0	0	0	0	0	0	0	0	0	0
7fbdffde2c0d46e48c0e7c51ca693f41	0	0	0	0	0	0	0	0	0	45	0	0	0	0	0	0	0	0	0	0	0	0	0	0	0	0	0	0	0	0	0	0	0	0	0	0	0	0	0	0	0	0	0	0	0	0	0	0	264
2957453c0b620b811324f5e916bc4aea	0	0	0	0	0	0	0	0	0	0	46	0	0	0	0	0	0	0	0	0	2	0	0	0	0	0	0	0	0	0	0	0	0	0	0	2	0	0	0	0	0	0	0	25	0	0	0	0	0
a64488bcdf381add5f585194235ea49b	0	0	0	0	0	0	0	0	0	0	0	0	0	0	0	0	0	0	0	0	0	0	0	0	3	0	0	0	0	0	0	0	0	0	0	229	0	12	0	0	0	0	0	28	0	0	0	0	0
f7e6ede29f9b8b2235682058bb08ea20	0	5	7	0	10	0	0	12	0	53	0	19	0	0	31	3	42	0	19	0	0	0	0	0	0	7	0	0	0	0	0	0	0	0	0	0	0	0	40	24	0	0	0	0	103	64	9	0	9
cc3bd0ed5f405fc9f18ce0600da8eda7	0	0	0	0	0	0	0	0	33	0	0	0	20	0	0	0	0	136	0	0	0	0	0	0	0	0	0	0	0	0	0	29	0	0	0	0	0	0	0	0	0	0	0	0	0	0	0	0	0
23175e210b7d92d7b797819eea884059	0	0	0	0	0	0	0	0	0	0	0	0	0	0	0	0	0	0	0	0	0	0	0	0	0	0	0	0	0	0	0	0	0	0	0	0	0	0	0	0	0	0	0	0	0	0	0	0	0
720e22775edaaecc6cd77a2b291c5992	0	0	0	0	0	0	0	0	0	0	0	0	0	0	0	0	0	194	0	0	0	0	0	0	0	0	0	0	0	0	0	84	0	0	0	0	47	0	0	0	0	0	0	0	0	0	0	0	0
2014767d9bf3ec0bb5672a21819501a6	0	0	0	0	0	0	0	0	0	0	0	0	0	0	0	0	0	165	0	0	0	0	0	0	0	0	0	0	0	0	0	0	0	0	0	0	0	0	0	0	0	0	0	0	0	0	0	0	0
3a38f9bf564bcdfaddea436e665e849a	0	0	0	0	0	0	0	0	0	17	0	0	0	220	52	0	25	0	44	0	0	0	0	0	0	0	0	0	0	0	0	0	0	0	0	0	0	0	167	0	7	0	0	0	0	0	0	0	0
bc03b334451d14ae9f4afde348bf14b1	24	0	9	0	0	0	0	205	0	0	0	0	0	26	0	0	28	0	0	0	0	0	0	0	0	50	0	0	0	0	0	0	0	0	0	0	0	0	19	0	0	0	0	0	44	0	0	0	0
005b6bb282034352a0e734287d1ec257	0	0	0	0	0	0	0	0	0	0	0	0	0	0	0	0	0	0	0	0	0	0	0	0	0	0	0	0	0	0	0	0	0	0	0	0	0	0	0	0	0	0	0	0	0	26	0	0	0
67329b45a1edbe6ccc9892b7845fbb60	0	0	0	0	0	0	0	0	0	0	0	0	0	0	177	0	26	0	0	0	0	0	0	0	0	0	40	0	0	0	0	0	0	0	0	0	0	0	0	48	0	0	0	0	0	0	0	0	0
467c39f9177f47ca7daae3c9def46eeb	0	0	0	0	0	0	0	0	0	0	16	0	0	0	0	0	0	0	0	0	0	0	6	58	3	0	0	0	0	0	0	0	23	0	0	4	0	0	0	0	0	0	8	5	0	0	0	0	0
68efffd958677b65c5e4bbdca5fff46e	0	0	0	0	0	0	0	0	0	0	0	0	0	0	0	0	0	0	0	0	0	0	0	0	0	0	0	0	0	0	0	0	0	0	0	0	0	0	0	0	0	0	0	0	0	0	0	0	0
588b0041679591fd912e92a2730028ed	0	0	0	0	0	0	0	18	0	0	0	101	0	0	0	0	26	0	0	0	0	0	0	0	0	0	0	27	0	0	0	0	0	0	0	0	0	0	0	89	0	0	0	0	0	0	0	0	0
94d5d868e5e23b137edb1d31a387c96e	0	0	0	0	0	0	0	0	0	0	0	0	0	0	0	0	0	0	0	0	347	0	0	0	0	0	0	380	0	0	0	0	0	0	0	0	0	0	0	0	0	0	0	0	0	0	0	0	0
cf27a23399cc43a1d4d9b073ffac848f	0	0	0	0	0	63	0	0	0	0	0	0	0	79	0	0	0	0	267	0	0	0	0	0	0	0	0	0	0	0	0	0	0	0	0	0	0	0	45	0	0	0	0	0	0	0	0	0	16
1ddf23129d301a323b3146461e893f4b	15	0	0	0	0	0	0	73	0	0	0	14	0	0	0	0	0	0	0	0	0	20	0	0	0	9	0	0	0	0	2	0	0	0	0	0	0	0	30	21	0	0	0	0	0	73	0	0	5
3b010530e23af9c5594095b79ae2f327	3	4	0	0	0	6	0	0	0	0	7	0	0	7	9	6	2	0	10	0	16	7	0	6	0	0	0	0	640	0	8	0	0	2	0	0	2	0	0	8	0	0	0	0	0	7	5	7	0
330d18acdde23d2b21a3d62781538f5f	0	0	0	0	0	0	0	0	0	0	0	0	0	0	0	0	0	0	0	0	0	0	91	0	0	0	0	0	0	0	0	0	128	0	39	0	0	0	0	0	0	31	0	0	0	0	0	0	0
e91391e088255ac58bb42c4c2261c40b	0	0	0	0	0	0	0	0	0	0	0	0	0	0	0	0	966	0	0	0	0	0	0	0	0	0	0	0	0	0	0	0	0	0	0	0	0	0	0	0	0	0	0	0	0	0	0	0	0
1f6b5efef56f65d11a925126afb60b0d	0	0	0	0	0	0	0	0	0	0	0	0	0	0	0	0	0	0	0	0	0	0	0	0	0	0	0	0	0	0	200	0	0	204	0	0	0	0	0	0	0	0	0	0	0	0	0	0	0
0423a2a4f77a81b202b7a0be698eeaa9	0	0	0	0	0	0	0	0	0	0	0	0	0	0	0	0	0	0	0	453	0	0	0	0	0	0	0	0	0	179	0	0	0	0	0	0	0	0	0	0	0	0	0	0	0	0	0	0	0
513fc56f69cda12b885b11024473423a	0	0	0	0	0	0	0	0	0	0	0	0	0	0	0	0	0	0	0	0	0	0	3	0	0	0	0	0	0	0	0	0	38	0	0	0	0	0	0	0	0	0	0	0	0	0	0	0	0
fbce5b47c3d904a1ea3ac40e8d21c8c0	0	0	0	0	0	0	0	0	0	166	0	0	0	0	0	0	0	0	0	0	0	0	0	0	0	0	0	0	0	0	0	0	0	0	0	0	0	0	0	0	0	0	0	0	0	0	0	0	0
b62d97075486ea419ca383a4409c33f9	0	0	0	0	0	0	0	0	0	0	0	0	0	0	0	0	0	0	0	0	0	0	8	0	0	0	0	0	0	0	0	0	32	0	0	27	0	0	0	0	0	0	46	14	0	0	0	0	0
3bfc16244db93a503bd143dd87aebbca	0	0	0	0	0	0	0	0	139	0	0	0	11	0	0	0	0	257	0	0	0	0	0	0	0	0	0	0	0	0	0	131	0	0	0	0	22	0	0	0	0	0	0	0	0	0	0	0	0
d3eb468b7fb35a6663af604382949cd7	0	0	0	0	0	0	0	0	0	0	0	0	0	0	0	0	0	0	0	0	0	0	0	0	0	0	0	0	0	0	0	989	0	0	0	0	0	0	0	0	0	0	0	0	0	0	0	0	0
53b134032ee9d3c19f003ec4c9c7200e	78	0	0	0	0	0	0	23	0	0	0	14	0	7	0	12	0	0	0	0	0	14	0	0	0	0	0	0	0	0	0	0	0	31	0	0	0	0	9	13	22	0	0	0	0	0	0	0	0
745fd4e35d3e768326c57b1ee0d88460	0	0	16	0	0	0	0	0	0	0	0	0	0	38	0	0	0	0	63	0	0	0	0	0	0	0	329	0	0	0	0	0	0	0	0	0	0	0	0	0	0	0	0	0	0	0	0	0	0
535b25bc550f6eb039a66236ca8e417f	0	0	0	0	0	274	0	0	0	0	0	0	0	0	0	0	0	0	9	0	0	0	0	0	0	51	0	0	0	0	0	0	0	0	0	0	0	0	140	0	0	0	0	0	0	0	0	0	0
ddb349fd9c6c32c5349d7974fdf54d00	0	0	0	0	0	0	0	0	92	0	0	0	31	0	0	0	0	155	0	0	0	0	0	0	0	0	0	0	0	0	0	18	0	0	0	0	52	0	0	0	0	0	0	0	0	0	0	0	0
bd3899db04c2ff0b34cc711d0bab8912	0	0	0	0	0	0	0	0	0	0	0	0	0	0	0	0	0	0	0	0	0	0	0	0	0	0	0	0	0	0	0	0	0	0	0	0	0	0	0	0	0	0	981	0	0	0	0	0	0
95172fd10210d7bacaa6fb321bdc1bf8	0	0	0	0	0	0	0	0	0	0	0	0	0	0	0	0	0	0	0	0	0	0	0	0	0	0	0	0	0	0	0	0	14	0	0	0	0	79	0	0	0	0	16	0	0	0	0	0	0
4c8ff09495ebccf8d037fed7990ba886	0	0	0	0	0	0	0	0	0	0	0	0	0	0	0	0	0	0	0	0	0	0	0	139	0	0	0	0	0	0	0	0	0	0	0	0	0	486	0	0	0	0	185	0	0	0	0	0	0
4606e7942a15f8562740486528aed24f	0	0	0	0	0	0	0	0	0	0	0	0	0	0	0	0	0	0	0	0	0	0	0	0	0	0	0	0	0	0	0	0	0	0	0	0	0	0	0	0	0	0	0	0	0	0	0	0	0
905e4f7c266cb2f4a7fba7bf23fb947e	0	0	0	0	0	0	0	0	0	0	0	0	0	0	0	0	80	0	0	0	0	0	0	0	0	0	791	0	0	0	17	0	0	0	0	0	0	0	0	0	0	0	0	0	0	0	0	0	0
95e26389ee823b05c4b29846b8a6b43a	0	0	0	0	0	49	0	0	0	0	0	0	0	0	0	0	30	0	0	0	16	0	0	0	0	0	0	0	0	0	19	0	0	388	0	0	0	0	70	0	0	16	0	0	0	0	0	0	0
9f0eb2714272705a656ee854c4b6d6b3	0	0	0	0	0	0	0	0	0	0	0	0	0	0	0	0	0	0	0	0	0	0	307	0	0	0	0	0	0	0	0	0	272	0	0	0	0	0	0	0	0	0	0	0	0	0	0	0	0
2b3c4156beef7a9aad5abe396fc42340	0	0	0	0	0	0	0	0	0	0	0	0	0	0	0	0	0	0	0	0	3	0	0	0	0	0	0	0	0	0	0	0	0	0	0	0	0	0	0	0	0	0	0	0	0	0	0	0	0
b94d7e447ad286c14d7d8ac9acdcb35b	0	0	0	0	0	0	0	0	0	0	0	0	0	0	0	0	0	0	0	0	0	0	0	0	0	0	0	0	0	0	0	0	0	0	0	0	0	0	0	28	0	0	0	0	0	0	0	0	313
d7a4ca88e9d70ff90672c97412c0000b	0	0	0	0	0	8	0	79	0	0	0	0	0	26	0	0	0	0	0	0	0	0	0	0	0	0	0	0	0	0	0	0	0	43	0	0	0	0	57	68	0	0	0	0	0	0	0	0	64
e0b8b0cb0c7029f54dc9225643711663	0	0	0	0	0	0	0	0	0	0	0	0	0	0	0	0	0	0	0	0	0	0	7	113	0	0	0	0	0	0	0	0	31	0	0	0	0	0	0	0	0	0	0	0	0	0	0	0	0
e690e5ab17a0714c9d916efbb8211af6	0	0	0	0	0	0	0	0	0	0	0	0	0	0	0	0	0	0	0	397	0	0	0	0	0	0	0	0	0	120	0	0	0	0	0	0	0	0	0	0	0	0	0	0	0	0	0	0	0
80730587757500633772bb9868e7f967	0	0	0	0	0	0	0	0	0	0	36	0	0	0	0	0	0	0	0	0	0	0	0	0	12	0	0	0	0	0	0	0	0	0	0	0	0	7	0	0	0	274	0	27	0	0	0	0	0
9b9d111267db086be01aae7ecba27c93	0	0	0	0	0	0	0	0	0	0	23	0	0	0	0	0	0	0	0	0	77	0	29	32	0	0	0	0	0	0	0	0	0	0	0	0	0	0	0	0	0	0	0	0	0	0	0	0	0
2efd0027bc869375994d2c9d9c8d65fe	0	0	0	0	0	97	0	0	0	0	0	0	0	0	0	0	0	0	110	0	0	0	0	0	0	123	269	0	0	0	0	0	0	0	0	0	0	0	0	0	0	0	0	0	0	0	0	0	13
9e5f9dbc8ef5b61602d282050abb807e	0	0	0	0	0	0	0	0	0	0	0	0	0	0	0	42	174	0	0	0	0	0	0	0	0	0	0	0	0	0	0	0	0	0	0	0	0	0	250	0	0	0	0	0	0	0	0	0	0
85cefc2fcaebdcef8ea2784efb9377c7	0	0	0	0	0	0	0	0	0	0	0	0	0	0	0	0	0	0	0	0	0	0	0	0	0	0	0	0	0	0	0	0	0	0	0	0	0	0	0	0	0	0	0	0	0	0	0	0	614
5ab231c2f253f013bc7e6b0764b7153d	0	0	0	0	0	0	0	67	0	0	0	0	0	0	0	49	0	0	22	0	0	0	0	0	0	0	0	0	0	0	0	0	0	0	0	0	0	0	0	27	0	0	0	0	0	0	42	0	71
a5d3583bd0690f2b8878909c81e39e40	0	0	0	0	0	0	0	422	0	0	0	0	0	0	0	0	0	0	0	0	0	0	0	0	0	0	0	0	0	0	188	0	0	0	0	0	0	0	0	0	0	0	0	0	0	0	0	0	0
fb544e0af95f232a024f12dab0c29709	0	0	0	16	0	12	0	0	0	0	0	0	0	140	0	66	52	0	0	0	0	0	0	0	0	67	151	0	0	0	0	0	0	0	0	0	0	0	0	0	0	0	0	0	0	0	0	0	0
4bc2fba8ddc002c906ef48db3d20b3cb	788	0	0	0	0	0	0	0	0	0	0	0	0	0	0	0	0	0	0	0	0	0	0	0	0	0	0	0	0	0	0	0	0	0	0	0	0	0	0	0	0	0	0	0	0	0	0	0	0
df713e3f61382db21aeca01c5dbacbf2	0	0	0	0	0	0	0	0	0	0	924	0	0	0	0	0	0	0	0	0	0	0	0	0	0	0	0	0	0	0	0	0	0	0	0	0	0	0	0	0	0	0	0	0	0	0	0	0	0
c3a8de959f455781d8a54e9b932247e1	0	0	0	0	0	66	0	0	0	0	0	0	0	0	0	0	0	0	0	0	0	0	0	0	0	0	0	0	0	0	0	0	0	0	0	0	0	0	0	0	0	0	0	0	0	31	192	0	0
0dc1c1c6592da6aad28e366aea85b808	667	0	0	0	0	0	0	0	0	0	0	0	0	71	0	0	0	0	50	0	0	0	0	0	0	0	59	0	0	0	0	0	0	0	0	0	0	0	0	0	0	0	0	0	0	0	0	0	0
8af49055139195e37726719dd4c99f73	0	0	0	0	0	0	0	0	0	0	0	0	0	0	0	0	0	0	0	0	7	0	0	0	0	0	0	0	0	0	0	0	0	0	0	0	0	0	0	0	0	0	0	11	0	0	0	0	0
cd3b45adbb36e58d62f237958119d47d	0	0	4	0	6	0	13	0	0	0	0	15	0	0	3	5	17	0	0	0	0	0	0	0	0	2	0	0	0	0	0	0	0	3	0	0	0	0	0	5	0	0	0	0	0	83	4	0	7
90b54c4f25725646a86332a84eeb5faf	0	0	0	0	0	0	0	0	0	25	37	0	0	0	0	21	0	0	0	0	11	0	0	8	0	52	0	21	0	0	32	0	0	0	15	5	0	0	0	0	0	0	0	0	0	0	0	0	0
d29368e60d7128ff9f4f499c3a73a4e0	0	0	0	0	0	0	0	0	0	0	0	0	0	0	0	0	0	0	0	0	0	0	8	0	0	0	0	0	0	0	0	0	0	0	0	0	0	0	0	0	0	0	0	0	0	0	0	0	0
d94157fbf797a07683d07e7f2fd878b2	0	0	0	0	0	96	0	0	0	0	0	0	0	0	0	131	0	0	0	0	0	0	0	0	0	0	0	0	0	0	0	0	0	0	0	0	0	0	0	0	0	0	0	0	0	0	57	2	0
ab38d60989fd65302f84437267550727	0	0	0	0	0	0	0	0	0	0	0	0	0	0	0	0	0	0	0	0	0	0	0	0	0	0	0	0	0	0	0	0	0	0	0	0	0	0	0	0	0	0	0	0	0	0	0	0	0
f1ec250a25a165c34c3d3fb84531b507	0	0	0	0	0	0	0	0	0	0	0	0	0	0	0	0	0	0	0	0	0	0	95	0	0	0	0	0	0	0	0	0	96	0	0	0	0	0	0	0	0	0	0	0	0	0	0	0	0
cec5d5d0c3bba1d39f1f8b65fb19bebd	0	0	0	0	0	0	0	0	38	0	0	0	24	0	0	0	0	71	0	0	0	0	0	0	0	0	0	0	0	0	0	23	0	0	0	0	0	0	0	0	0	0	0	0	0	0	0	0	0
eab13185782b6955adf9ab4d966a9c9f	0	0	0	0	0	35	0	0	0	0	0	0	0	36	0	0	0	0	109	0	0	0	0	0	0	34	0	0	0	0	0	0	0	0	0	0	0	0	0	0	0	0	0	0	211	0	0	0	0
b483fde21f1943a6212b499afa0ccfa3	0	0	0	0	0	0	0	0	0	0	0	0	0	0	0	0	0	0	0	32	0	0	0	0	0	0	0	0	0	36	0	0	0	0	0	0	0	0	0	0	0	0	0	0	0	0	0	0	0
e8001999f4e500c680ec7dca0b2eac08	36	0	0	0	0	21	0	0	0	0	0	7	0	13	0	0	0	0	0	0	0	0	0	0	0	0	61	20	0	0	0	0	0	12	0	0	0	0	0	88	15	0	0	0	0	19	57	0	0
8c9b9ee0e28ac22c967d5bc42d3d5cf6	0	0	0	0	0	0	0	596	0	0	0	0	0	0	0	0	0	0	0	0	0	0	0	0	0	0	0	0	0	0	0	0	0	0	0	0	0	0	0	0	0	0	0	0	0	0	0	0	0
61c0b627a6a66436691c4d9ac7e8b7fd	0	0	0	0	0	0	0	0	132	0	0	0	31	0	0	0	0	269	0	0	0	0	0	0	0	0	0	0	0	0	0	299	0	0	0	0	4	0	0	0	0	0	0	0	0	0	0	2	0
1e245bb344b9e91fa1bfccbbf56a0aa6	0	8	0	6	0	4	0	5	0	3	16	7	0	16	5	13	9	0	8	0	11	8	0	8	0	15	11	7	0	0	16	2	0	0	12	9	5	0	8	0	5	13	11	3	0	14	12	203	7
08591128ddcf216ff175f41a0255ad5f	61	0	14	0	0	0	0	0	0	0	10	0	0	0	0	51	0	0	0	0	0	0	0	0	0	0	0	0	0	0	0	0	8	0	0	0	0	0	0	0	0	0	0	0	0	0	0	0	0
05662659fa239d5f3859b16b327af611	0	0	0	0	0	0	0	0	0	0	0	0	0	0	0	0	0	0	910	0	0	0	0	0	0	0	0	0	0	0	0	0	0	0	0	0	0	0	0	0	0	0	0	0	0	0	0	0	0
e0aea0aea8da4206ac7c7283f4cf415e	0	0	0	0	0	41	0	0	0	0	0	0	0	122	0	0	0	0	0	0	55	0	0	0	0	0	0	0	0	0	0	0	0	0	7	0	0	0	0	0	0	0	0	0	0	24	78	0	80
c535b9e48ad28c0d3f53b5e6a9137fbf	0	0	0	0	0	0	0	0	0	0	0	0	0	0	907	0	0	0	0	0	0	0	0	0	0	0	0	0	0	0	0	0	0	0	0	0	0	0	0	0	0	0	0	0	0	0	0	0	0
f954cf8cfb27a2a9c444e6257412d6d0	0	0	0	0	0	0	0	288	0	0	0	0	0	0	0	0	0	0	0	0	0	0	0	0	0	0	0	0	0	0	0	0	0	0	0	0	0	0	231	0	0	0	0	0	0	0	0	0	0
76927162a428e01d857120337bb74b64	0	0	0	0	0	0	0	0	0	0	0	0	0	0	0	0	0	0	0	0	0	0	0	0	0	0	0	0	0	0	0	0	0	0	0	0	0	0	0	0	0	0	0	0	0	0	0	0	0
0074f16418b1a7a550417df014d7cb35	0	0	0	0	0	0	0	0	0	0	0	0	0	0	0	0	0	0	0	0	0	0	0	0	0	0	0	0	0	0	0	0	0	0	0	0	0	0	0	0	0	0	0	0	0	0	0	0	0
8edb985364b7570513096a0a2d8f5d8b	222	0	0	0	0	0	0	66	0	100	0	0	0	0	0	0	0	0	0	0	0	47	0	0	0	0	25	0	0	0	0	0	0	34	0	0	0	0	0	0	0	0	0	0	0	0	0	0	0
4e97890de09e1db530d9332412617c8e	0	0	0	0	0	0	0	0	0	0	0	0	0	0	0	0	0	0	0	0	0	0	0	0	0	0	0	0	0	0	0	0	0	0	0	0	0	0	0	0	0	0	0	0	0	0	0	0	0
899360e92060a5687741d3a5ace50f0a	13	0	0	0	0	5	0	0	0	21	0	0	0	72	0	0	34	0	9	0	0	0	0	0	0	8	0	124	0	0	63	0	0	4	0	0	0	0	0	42	0	0	0	0	0	0	0	0	50
e3d8655fc5f02bb7ee7e05591bd22611	163	0	10	0	0	0	0	0	0	65	0	0	0	22	0	0	0	0	0	0	0	0	0	0	0	7	0	0	0	0	0	0	0	155	0	0	0	0	0	0	0	0	0	0	0	0	0	0	0
3555f6a96627dc3d5dc9c3217ba3cf04	0	0	0	0	0	0	0	0	0	0	0	0	0	0	0	0	232	0	0	0	0	0	0	0	0	0	0	0	0	0	0	0	0	0	0	0	0	0	0	0	0	0	0	0	0	0	155	0	0
9ac6d295fcb658516ef2aa437e55dc8e	0	0	0	0	0	4	0	0	0	0	27	0	0	0	0	0	0	0	0	0	24	0	14	24	4	0	0	0	0	3	0	0	11	0	32	19	0	0	0	0	0	15	26	16	0	0	0	0	0
59abc7e6c1d60829f32198d1017b3893	0	0	0	0	0	0	0	0	0	15	0	0	0	0	0	0	0	0	0	0	0	0	0	0	0	32	0	0	0	0	0	0	0	0	0	0	0	0	0	0	0	0	0	0	0	0	0	0	0
c15968534a2b69b928d28b1feadd5af2	0	0	0	0	0	0	0	7	0	0	0	22	0	15	0	0	0	0	0	0	27	0	0	12	0	0	0	0	0	0	16	0	0	0	0	0	0	31	0	0	0	21	0	0	0	0	0	0	0
c35c8b43869d473818ab458443d215df	0	0	0	0	0	0	0	0	0	0	0	0	0	0	0	0	0	0	0	0	0	0	0	0	0	0	0	0	0	0	0	0	0	0	0	0	0	0	0	0	0	0	0	0	0	0	280	0	0
9a7546020528bf4d9c7d091a97efd460	0	0	0	0	0	0	0	0	0	0	214	0	0	0	0	0	0	0	0	13	0	0	0	0	0	0	0	0	41	6	0	0	0	0	5	3	0	0	0	0	0	0	0	0	0	0	0	0	0
5e530580b82c6403af075a836c4739b0	0	0	0	0	0	0	0	0	0	0	0	0	0	0	0	0	0	0	0	0	0	0	95	0	0	0	0	0	0	0	0	0	26	0	14	0	0	0	0	0	0	80	0	163	0	0	0	0	0
8e876963875b35a7ef6f9221df45b1c0	0	0	0	0	0	0	0	0	0	0	0	0	0	0	0	0	0	563	0	0	0	0	0	0	0	0	0	0	0	0	0	130	0	0	0	0	2	0	0	0	0	0	0	0	0	0	0	0	0
7a762410d55079f2f3ed53afa20ed46d	0	0	0	0	0	0	0	0	0	0	0	0	0	0	0	0	0	0	0	0	0	0	0	0	0	0	0	299	0	0	0	0	0	0	0	0	0	0	0	0	0	0	0	0	0	0	0	0	0
099bb6dc10a31160afc305037bc3aa6d	0	0	0	0	0	0	0	0	0	0	0	0	0	0	0	0	0	0	0	0	0	76	0	0	0	0	0	0	0	0	0	0	0	0	0	0	0	0	0	0	0	0	0	0	0	0	0	0	0
0b697d5a62e80725a51749784085579a	0	0	0	0	0	0	0	0	0	0	0	0	0	528	0	0	0	0	0	0	0	0	0	0	0	0	0	0	0	0	0	0	0	0	0	0	0	0	0	0	0	0	0	0	0	0	0	0	0
24c60642311f2d6bce4c1715cbd0aefe	0	0	0	0	0	28	0	0	0	0	10	0	0	0	0	0	31	0	51	0	35	53	0	0	0	25	0	0	0	0	17	0	0	0	0	0	0	0	0	42	0	0	0	0	0	0	0	0	31
dddc2009858b4b39df083f7736e87a3f	0	0	0	0	0	0	0	0	0	0	0	0	0	0	0	0	828	0	0	0	0	0	0	0	0	0	0	0	0	0	0	0	0	0	0	0	0	0	0	0	0	0	0	0	0	0	0	0	0
fabbfa5cf34b08afbe3e0c24f3f8f149	0	0	0	0	23	13	33	0	0	0	0	0	0	0	0	11	0	5	0	0	0	0	0	0	0	8	0	0	0	0	5	0	0	0	0	0	0	0	62	25	0	0	0	0	11	0	18	0	0
7c84b4854935e30d59d9edea03ba17a5	0	0	0	0	0	0	0	192	0	0	0	0	0	0	0	0	0	0	0	0	0	0	0	20	0	0	123	0	0	0	0	0	0	10	0	0	0	0	36	0	0	0	0	0	0	0	0	0	0
2057766baa5a29c07b8dfe3a900660ff	0	0	0	0	0	0	0	0	0	0	0	0	0	0	0	0	0	0	0	0	0	0	0	0	0	641	0	0	0	0	0	0	0	0	0	0	0	0	0	0	0	0	0	0	0	0	0	0	0
9b45744193d32da3e878f2ed347e2b3f	0	0	0	0	0	0	0	0	0	0	0	0	0	204	0	0	0	0	48	0	0	0	0	0	0	0	0	0	0	0	0	0	0	0	0	0	0	0	73	0	0	0	0	0	19	0	32	0	0
c1ce40b7de872733471453f7dac93ae5	74	0	0	0	0	0	0	0	0	0	0	0	0	97	0	0	38	0	0	0	0	0	0	0	0	0	0	0	0	0	0	0	0	0	49	0	0	0	0	0	0	0	0	0	0	0	0	0	0
c4c28c2eb988d0c335a951fd5e084ce3	0	0	0	0	0	0	0	0	0	134	0	0	0	26	0	0	50	0	0	0	0	0	0	0	0	0	0	0	0	0	0	0	0	0	0	0	0	0	0	0	0	0	0	0	0	0	0	0	0
54092c25ed24fb1ba226f70a053c3466	0	0	0	0	0	0	0	0	0	0	0	0	0	62	0	0	0	0	0	0	0	0	0	0	0	0	100	0	0	0	0	0	0	0	0	0	0	0	0	0	340	0	0	0	0	0	0	0	0
d3fd4940ff1914dc572c18d85d0de1bd	0	0	0	0	0	0	0	0	0	0	40	0	0	0	0	0	0	0	0	0	0	0	0	0	0	0	0	0	0	0	0	0	0	0	0	0	0	0	0	0	0	0	0	0	0	0	0	0	0
cfe712731599ac26cd9b4c50e3db5f7d	0	0	0	0	0	0	0	0	0	0	0	0	0	0	0	0	843	0	0	0	0	0	0	0	0	0	0	0	0	0	0	0	0	0	0	0	0	0	0	0	0	0	0	0	0	0	0	0	0
1b35a7dd5cd04dc9e23d9f7d36a4a174	0	0	0	0	0	0	0	0	0	0	0	0	0	0	0	0	0	449	0	0	0	0	0	0	0	0	0	0	0	0	0	8	0	0	0	0	78	0	0	0	0	0	0	0	0	0	0	0	0
9a63f38a570e51f6298338fb9ed530ce	0	0	0	0	0	0	0	0	0	0	0	0	0	0	0	0	0	0	0	0	0	0	0	0	0	0	0	0	0	0	0	0	0	0	0	0	0	0	0	0	0	0	0	0	0	0	0	0	0
cba26bfc3337639d36ba8bd5033c90a7	0	0	0	0	0	0	0	0	0	0	0	0	0	0	0	0	0	0	0	0	0	0	0	0	0	0	0	0	0	0	0	0	0	0	0	0	0	0	0	0	0	0	0	0	0	0	0	0	274
68ed9e9a70e56e03f2bf6ef58da12695	0	0	0	0	0	0	0	0	183	0	0	0	20	0	0	0	0	288	0	0	0	0	0	0	0	0	0	0	0	0	0	50	0	0	0	0	0	0	0	0	0	0	0	0	0	0	0	0	0
20820997eb9cc0b742fa263ff653f31a	0	0	0	0	0	0	0	0	0	0	0	0	0	0	0	0	0	0	0	0	0	0	0	0	0	0	0	181	0	0	0	0	0	0	0	0	0	0	0	0	0	0	0	0	0	0	0	0	0
2850dd2f985294b26b9b8f0ddf8cd63d	0	0	0	0	0	0	0	0	0	0	0	0	0	0	0	0	0	0	0	0	0	0	0	0	0	0	0	0	0	0	0	0	0	0	0	0	0	0	0	0	0	0	0	837	0	0	0	0	0
d82f821a17f1137a595596b24ef37e1e	0	0	0	0	0	0	0	0	0	0	0	0	0	0	0	58	0	0	0	0	0	5	0	0	0	0	0	92	0	0	64	0	0	0	0	0	0	0	0	0	0	0	0	0	0	0	0	0	294
6dd26a070968c3cd95b5f609573b9a6b	0	0	0	0	0	0	0	0	0	0	0	0	0	0	0	0	0	0	0	12	0	0	0	0	0	0	0	0	0	9	0	0	0	0	0	0	0	0	0	0	0	0	0	0	0	0	0	0	0
9820e68cd93e30ec6689fe3adc8a2cb9	0	0	0	0	0	0	0	0	0	0	0	0	0	0	0	0	0	0	0	0	0	0	78	0	0	0	0	0	0	0	0	0	28	0	506	27	0	0	0	0	0	0	0	0	0	0	0	0	0
86caa94c40689832fe6a2dcee5ef5963	10	0	0	0	0	0	0	0	0	29	0	0	0	0	0	0	36	0	0	0	0	0	0	0	0	2	49	0	0	0	9	0	0	0	0	0	0	0	0	149	4	0	0	0	27	0	10	0	11
44469b6af9d56971662f71eefba949c6	0	0	0	0	0	0	0	0	0	0	0	0	0	0	0	52	0	0	0	0	0	0	0	0	0	0	0	0	0	0	0	0	0	0	0	0	0	0	0	0	63	0	0	0	0	0	0	0	0
754e4670c8457622a31d14baf393e0c6	0	0	0	0	0	43	0	0	0	0	0	0	0	0	0	0	0	0	0	0	0	0	0	0	0	0	0	8	0	0	0	0	0	185	0	0	0	0	0	0	0	0	0	0	0	0	0	0	0
5aec5717ad6f132451e0e8772764823b	0	0	0	0	0	0	0	0	0	0	0	0	0	0	0	0	0	0	0	0	0	0	0	0	0	0	0	0	0	0	0	0	0	0	0	0	0	0	0	0	0	0	0	0	0	0	0	0	0
5cd36868a005a9c151bf3ed492282887	0	0	0	0	0	0	0	0	0	0	0	0	0	0	0	0	0	0	0	0	0	0	0	0	0	0	0	0	0	0	0	0	0	0	0	0	0	0	0	0	0	0	0	0	0	0	0	0	507
c692f8551902560a781f2e6557d1f074	0	0	0	0	0	0	0	0	0	0	17	0	0	0	0	0	0	0	0	0	0	0	17	55	0	0	0	0	0	0	0	0	18	0	0	56	0	0	0	0	0	0	0	0	0	0	0	0	0
151bbbb2aefd4cbcacb076772e275495	0	0	0	0	0	0	0	22	0	0	0	45	0	0	0	69	54	0	0	0	0	111	0	0	0	0	0	62	0	0	0	0	0	0	0	0	0	0	0	0	0	0	0	0	0	0	0	0	0
f1b4eb82658dd28c08390dafa3be7f40	0	0	0	0	0	0	0	0	0	0	0	0	0	0	0	0	0	0	0	0	0	0	0	0	0	0	0	0	0	0	0	0	0	0	0	0	0	224	0	0	0	0	0	23	0	0	0	0	0
368ed21ca142612e22ba2114603dcf59	0	0	0	0	0	0	0	0	0	0	0	0	0	0	0	0	0	0	0	0	0	0	0	0	0	0	0	0	0	0	159	0	0	0	0	0	0	0	0	0	0	0	0	0	0	0	0	0	0
b5dd16845ec7106feabc5dfcaa58f2c1	0	0	0	0	0	0	0	0	0	0	0	0	0	0	0	0	0	276	0	0	0	0	0	0	0	0	0	0	0	0	0	0	0	0	0	0	44	0	0	0	0	0	0	0	0	0	0	0	0
2149398559c22c74b9515c3ad41fbf7e	0	0	0	0	0	0	0	204	0	0	0	0	0	0	0	0	0	0	0	0	0	0	0	0	0	0	0	0	0	0	0	0	0	0	0	0	0	0	0	0	0	0	0	0	0	146	0	0	0
b9d16354aed2129cc7270d1293d2565c	0	0	0	0	0	0	0	0	11	0	0	0	26	0	0	0	0	193	0	0	0	0	0	0	0	0	0	0	0	0	0	0	0	0	0	0	58	0	0	0	0	0	0	0	0	0	0	0	0
8a5c7353aa15bb1dfab94834655c1206	0	7	0	0	0	0	0	0	0	56	0	12	0	0	0	0	0	0	42	0	0	0	0	0	0	0	7	5	0	0	3	0	0	0	0	0	0	0	6	11	7	0	0	0	0	11	0	0	7
a0c352c52ffbff534eb15a2125e2cbb7	0	0	0	0	0	0	0	0	0	0	0	0	0	0	0	0	0	0	0	0	0	104	0	0	0	0	0	0	0	0	0	0	0	0	0	0	0	0	0	0	0	0	0	0	0	0	0	0	0
159c4c9bed36e9e74db67a7cd01a8e68	0	0	0	0	0	0	0	0	0	0	9	0	0	0	0	0	0	0	0	0	0	0	0	0	0	0	0	0	0	0	0	0	0	0	0	0	0	0	0	0	0	0	0	38	0	0	0	0	0
ededcf4df26d0f251b33789e76d63f87	0	0	0	0	0	28	0	0	0	0	0	0	0	0	0	76	0	0	0	0	0	0	0	0	0	0	0	0	0	0	29	0	0	0	0	0	0	0	55	0	59	0	0	0	0	0	38	0	0
396fef695d367e8125a7577853a84343	0	0	0	0	0	0	0	0	0	0	0	0	0	0	0	0	0	424	0	0	0	0	0	0	0	0	0	0	0	0	0	129	0	0	0	0	22	0	0	0	0	0	0	0	0	0	0	0	0
604470459eadfd4d1baeb3254b4473a4	0	0	0	0	0	0	0	0	0	0	0	0	0	0	0	0	0	0	0	0	0	11	0	0	0	0	0	0	0	0	0	0	0	0	0	0	0	0	0	0	0	0	0	0	0	0	30	0	0
7c0d369171f0be589f35fa216ef6b742	201	0	0	0	0	0	0	0	0	0	0	0	0	30	53	35	0	0	12	0	0	11	0	0	0	0	0	0	0	0	8	0	0	0	0	0	0	0	18	0	0	0	0	0	0	0	0	0	16
25695903305a36296aaf5bf2a9e37930	0	0	0	0	0	0	0	0	0	0	0	0	0	23	0	0	36	0	0	0	0	6	0	0	0	0	0	0	0	0	0	0	0	0	0	0	0	0	0	54	0	0	0	0	0	0	0	0	0
1b160062a932eb7efa1c0e07c6d6173f	0	0	0	0	0	0	0	0	0	0	0	0	16	0	0	0	0	14	0	0	0	0	0	0	0	0	0	0	0	0	0	0	0	0	0	0	25	0	0	0	0	0	0	0	0	0	0	0	0
5bfdda8a568087597fdab91f274c6474	0	0	0	0	0	28	0	0	0	0	0	0	0	0	0	0	0	0	19	0	0	0	0	0	0	0	0	0	0	0	0	0	0	0	0	0	0	0	0	0	0	0	0	0	0	157	35	0	0
aa3cb05b71fa1d733e9ad67f72e7e1de	0	2	0	0	0	0	0	0	0	5	26	0	0	5	8	4	3	0	0	0	14	3	0	7	4	0	0	5	0	0	3	2	0	6	10	9	0	0	0	5	2	8	22	11	0	5	0	36	4
ca86a73e7ce4bfd3f3a1626f6bc2307b	0	0	0	0	0	0	0	0	0	0	0	0	0	0	776	0	0	0	0	0	0	0	0	0	0	0	0	0	0	0	0	0	0	0	0	0	0	0	0	0	0	0	0	0	0	0	0	0	0
f7589ec7ea8b52945986224eae284939	0	0	0	0	0	0	0	0	0	0	0	0	0	0	0	0	0	0	0	0	0	0	0	0	0	0	0	0	0	0	0	0	0	0	0	0	0	0	0	0	0	0	0	0	0	0	0	0	0
fd532636d0e880c988c685f27280c49a	0	0	2	0	8	0	41	35	0	32	0	52	0	0	0	4	15	0	38	0	0	0	0	0	0	2	11	0	0	0	0	0	0	0	0	0	0	0	11	9	0	0	0	0	3	45	2	0	3
aa578135ff648a3ece0d7860f26212bd	0	0	0	0	0	0	0	0	0	0	0	0	0	0	0	119	0	0	0	0	0	0	0	0	0	0	0	0	0	0	0	0	0	0	0	0	0	0	0	0	64	0	0	0	0	0	29	0	0
dd18015f1d8fe5608ba16e5a82b981de	0	0	0	0	0	0	0	0	0	0	0	0	0	0	0	0	0	0	0	0	0	0	65	0	0	0	0	0	0	0	0	0	231	0	0	0	0	0	0	0	0	0	0	0	0	0	0	0	0
e6f8db56e79cdf48aaec0b024c036ab0	0	0	0	0	0	0	0	0	0	0	0	0	0	0	0	0	0	0	0	0	0	0	0	0	0	0	0	0	0	0	0	0	0	0	0	0	0	34	0	0	0	0	0	0	0	0	0	0	0
2333a6d9171ef9522a8ecad2ab971a47	0	0	0	0	0	0	0	0	0	0	0	0	0	0	0	0	0	0	275	0	0	0	0	0	0	0	0	0	0	0	0	0	0	0	0	0	0	0	0	0	0	0	0	0	0	0	0	0	38
cc7855f03e7a5754254d4b39ddc20945	0	10	0	0	0	0	0	81	0	58	0	67	0	0	0	25	0	0	0	0	0	0	0	0	0	0	42	0	0	0	0	0	0	53	0	0	0	0	0	0	0	0	0	0	0	0	34	0	0
3a896097c24ccdbbffc6d5889f3f2bf3	0	0	0	0	0	0	0	0	0	0	6	0	0	0	0	0	0	0	0	0	0	0	11	0	0	0	0	0	0	0	0	0	10	0	0	0	0	0	0	0	0	0	0	0	0	0	0	0	0
4795c9e54e5f23a820d936316d5b4245	0	0	0	0	0	0	0	0	283	0	0	0	0	0	0	0	0	0	0	0	0	0	0	0	0	0	0	0	0	0	0	0	0	0	0	0	0	0	0	0	0	0	0	0	0	0	0	0	0
63daba0bd8b84b24213a75b180c90024	0	0	0	0	0	0	0	0	0	0	0	0	0	0	0	0	0	0	0	0	0	0	0	0	0	0	0	0	0	0	0	0	0	0	0	0	0	0	0	0	0	0	0	0	0	0	0	0	0
57bee1e65819bd6afe2e7950f28d9c3a	6	19	0	0	0	0	0	0	0	14	0	3	0	0	0	21	4	0	3	0	0	31	0	132	0	0	0	11	0	0	0	0	0	22	0	7	0	69	0	16	0	4	4	0	0	23	9	0	0
b5617b4e57a2629b6947d3097d68d7d8	0	0	0	0	0	0	0	39	0	0	0	0	0	13	0	0	29	0	0	0	0	0	0	0	0	0	0	0	0	0	0	0	0	3	0	0	0	0	0	86	0	0	0	0	0	42	0	0	0
a10a76da9ecc956acf7cbe686b0d6bb0	0	0	0	4	18	0	0	0	0	27	0	0	0	0	69	0	9	0	0	0	0	0	0	0	0	0	0	0	0	0	0	0	0	0	0	0	0	0	0	8	0	0	0	0	36	100	0	0	0
b58f625cc44c99c0d824304ae50a927f	0	0	0	0	0	0	0	0	13	0	0	0	32	0	0	0	0	29	0	0	0	0	0	0	0	0	0	0	0	0	0	4	0	0	0	0	185	0	0	0	0	0	0	0	0	0	0	0	0
4131b294092ed08c56aacc276d82e31c	0	0	0	0	0	0	0	0	0	0	0	0	0	0	0	0	736	0	0	0	0	0	0	0	0	0	0	0	0	0	0	0	0	0	0	0	0	0	0	0	0	0	0	0	0	0	0	0	0
27ffbe756dc9a2db581f644d88def333	0	0	0	0	0	0	0	114	0	0	0	0	0	0	0	0	0	0	0	0	0	0	0	0	0	0	0	0	0	0	0	0	0	18	0	0	0	0	156	0	0	0	0	0	0	0	0	0	0
d30e24af1a7152df6637c81258fdd61d	0	0	0	0	0	0	0	0	0	0	0	0	0	0	0	0	0	0	0	23	0	0	0	0	0	0	0	0	0	629	0	0	0	0	0	0	0	0	0	0	0	0	0	0	0	0	0	0	0
471ee716d64b803526d363b23e3a80d4	0	0	0	0	0	91	0	0	0	0	0	0	0	0	0	0	0	0	301	0	0	0	0	0	0	0	0	0	0	0	0	0	0	0	0	0	0	0	0	0	0	0	0	0	0	0	0	0	0
a912e32edb91bae28bdda70c9a1c895c	0	0	0	0	0	0	0	0	0	23	0	0	0	0	93	17	0	0	0	0	0	25	0	0	0	29	0	0	0	0	48	0	0	0	0	0	0	0	0	19	0	0	0	0	5	9	43	0	0
b8843fea394cacea64e6b02092b4f7d9	0	0	0	0	0	0	0	0	0	0	0	0	0	0	0	0	0	0	0	99	0	0	0	0	0	0	0	0	0	387	0	0	0	0	0	0	0	0	0	0	0	0	0	0	0	0	0	0	0
c0efda5ada4a0c538dc5c375aed8d409	0	0	0	0	0	0	0	0	0	0	0	0	0	0	0	0	0	0	0	0	0	0	0	0	0	0	0	0	0	0	0	0	0	0	0	0	0	0	0	0	0	0	0	190	0	0	0	0	0
2c76f8b9aa3724f4c493761cf53bf9c4	0	0	0	0	0	0	0	0	0	29	0	0	0	0	0	0	0	0	108	0	0	19	0	0	0	0	16	0	0	0	0	0	0	37	0	0	0	0	0	0	0	0	0	0	0	0	0	0	148
333db00766e9542a5a5787316a80c0bb	0	0	0	0	0	0	0	0	0	0	0	0	0	0	0	0	0	0	0	0	0	0	0	0	82	0	0	0	0	0	0	0	0	0	0	0	0	0	0	0	0	10	0	0	0	0	0	0	0
772e77573d5c681312e4c70082bca5d9	0	0	0	0	0	0	0	0	0	0	0	0	0	0	0	0	0	0	0	0	0	0	0	0	0	0	0	0	0	0	0	0	0	0	0	0	0	0	0	0	0	0	0	0	0	0	0	0	0
4ca07e9c0c4712bfcf2967c7014238ae	0	0	0	0	0	0	0	0	0	0	0	0	0	0	0	0	38	0	0	0	0	0	0	0	0	47	166	0	0	0	42	0	0	0	0	0	0	0	0	0	0	0	0	0	0	0	0	0	0
fcdcc1f214cfa1d616dcd09b4f0ae506	0	0	0	0	0	0	0	0	0	738	0	0	0	0	0	0	0	0	0	0	0	0	0	0	0	0	0	0	0	0	0	0	0	0	0	0	0	0	0	0	0	0	0	0	0	0	0	0	0
85ad4f8581e0776555bc097345179af0	0	0	0	0	0	0	0	0	0	0	0	0	0	0	0	0	0	0	0	0	0	0	0	0	0	0	0	6	0	0	0	0	0	0	0	0	0	0	0	0	0	0	0	0	0	0	0	0	0
3bff9e707adf40652ec1ae4b66f7bd15	0	0	0	0	0	0	0	0	0	0	0	0	0	0	0	0	0	0	0	0	79	0	0	2	0	0	0	0	0	0	0	0	0	0	0	0	0	0	0	0	0	0	0	49	0	0	0	0	0
da32caacb7de817e34d7e17f0e9ff9f3	0	0	0	0	0	0	0	0	60	0	0	0	0	0	0	0	0	301	0	0	0	0	0	0	0	0	0	0	0	0	0	25	0	0	0	0	41	0	0	0	0	0	0	0	0	0	0	0	0
fad8c4271e16f15a040b3abc23771730	0	0	0	0	0	0	0	0	0	0	0	0	0	0	0	0	0	0	0	0	0	77	0	0	0	0	0	0	0	0	0	0	0	0	0	0	0	0	0	37	0	0	0	0	0	0	0	0	0
5664fdf8f88f24cb753bc35082ead748	0	0	0	0	0	0	0	0	0	0	0	0	0	0	0	0	0	0	0	0	0	120	0	0	0	0	0	0	0	0	0	0	0	0	0	0	0	0	181	0	0	0	0	0	0	0	0	0	0
58fa28a496cda40d5a7bf103060c6823	0	0	0	0	0	0	0	0	0	0	0	0	0	0	0	0	0	0	0	0	0	0	0	0	0	0	0	0	0	0	0	0	0	0	0	0	0	0	0	0	0	0	0	0	0	5	0	0	0
e3bbc82a7917dbf7f7cd8cc3ba98140e	22	27	0	0	0	0	0	0	0	0	0	0	0	12	22	0	21	0	23	0	12	0	0	0	0	13	0	23	0	0	15	13	0	14	0	0	8	0	12	13	12	0	0	0	0	7	0	0	18
0b0219ec3e1ce001ce56b0345cac4d93	0	0	0	0	0	0	0	0	0	0	0	29	0	0	0	0	0	0	0	0	0	0	0	0	0	0	0	0	0	0	0	0	0	0	0	0	0	0	0	0	0	0	0	0	0	0	0	0	0
f8faff78967b8b3ee4ec86fecad818cd	8	2	0	6	0	5	0	0	0	0	6	0	0	21	0	0	0	0	14	0	6	5	0	7	0	26	0	0	30	0	21	0	0	0	0	7	0	0	5	2	15	8	0	7	0	9	3	163	15
4f0f11fdf3d7534be2b141d97102dfc7	0	0	0	0	0	0	0	0	0	0	0	0	0	0	0	0	0	0	0	0	0	0	0	0	0	0	0	0	0	0	0	0	0	0	0	0	0	0	0	0	371	0	0	0	0	0	0	0	0
e65152148b48add8c4a1b3897aae0cea	0	0	0	0	0	0	0	0	0	0	0	0	22	0	0	0	0	50	0	0	0	0	0	0	0	0	0	0	0	0	0	19	0	0	0	0	0	0	0	0	0	0	0	0	0	0	0	0	0
d81afe37c050cc6040daf76bd4cd38d0	0	0	0	0	0	0	0	0	67	0	0	0	53	0	0	0	0	76	0	0	0	0	0	0	0	0	0	0	0	0	0	17	0	0	0	0	27	0	0	0	0	0	0	0	0	0	0	0	0
9622b7e9f1f4f1b38158c41e768d9de7	0	0	0	0	0	0	0	0	0	0	10	0	0	0	0	0	0	0	0	0	0	0	23	0	0	0	0	0	0	0	0	0	34	0	0	27	0	0	0	0	0	0	106	34	0	0	0	0	0
9e0d6b0cc30d583de5ba5871946f0704	0	0	0	0	0	0	0	0	0	0	0	0	0	130	0	0	0	0	0	0	0	0	0	0	0	0	0	0	0	0	0	0	0	0	0	0	0	0	0	0	0	0	0	0	0	0	0	0	0
7c810c097dc3c164bde1a5b8c3184546	0	0	0	0	0	0	0	371	0	0	0	0	0	0	0	0	0	0	0	0	0	0	0	0	0	0	0	0	0	0	0	0	0	0	0	0	0	0	0	0	0	0	0	0	0	0	0	0	0
94165faf36bd82cf1306c6d1c1737f1e	0	0	0	0	0	0	0	0	0	707	0	0	0	0	0	0	0	0	0	0	0	0	0	0	0	0	0	0	0	0	0	0	0	0	0	0	0	0	0	0	0	0	0	0	0	0	0	0	0
11595595d47a6a8289fa4dd0cb9aad4c	0	0	0	0	0	0	0	0	0	0	0	0	0	64	21	0	0	0	0	0	0	0	0	0	0	0	0	0	0	0	0	0	0	46	0	0	0	0	0	57	0	0	0	0	0	0	0	0	0
71e81c16b911da3b842ac6212daa93e9	0	0	0	0	0	0	0	0	0	0	0	0	0	0	0	0	0	0	0	0	0	0	0	0	0	0	0	0	0	0	0	0	0	0	0	0	0	0	0	0	0	0	0	0	21	250	0	0	0
cf123511c192a06470253269295d7bac	0	0	0	0	0	0	7	0	0	0	0	0	0	0	281	0	0	0	0	0	0	0	0	0	0	0	0	0	0	0	0	0	0	17	0	0	0	0	0	0	0	0	0	0	0	0	0	0	0
2d58fa5f6c02f54b1808d72825c33da9	0	0	0	0	0	0	0	0	0	0	0	0	0	0	0	0	0	0	0	0	0	0	0	0	0	0	0	0	0	0	0	0	0	0	0	0	0	0	0	0	0	0	0	0	0	0	0	0	0
a9e77c1d85cdc5db6af20122d8529e40	0	0	0	0	0	0	0	0	0	0	0	0	9	0	0	0	0	183	0	0	0	0	0	0	0	0	0	0	0	0	0	48	0	0	0	0	27	0	0	0	0	0	0	0	0	0	0	0	0
2ea094812707f6cd046000b1f9a1b0cd	0	0	0	0	0	0	0	0	0	0	0	0	12	0	0	0	0	128	0	0	0	0	0	0	0	0	0	0	0	0	0	22	0	0	0	0	12	0	0	0	0	0	0	0	0	0	0	2	0
5ce219adc1ddf525a67925722d456f0d	0	0	0	0	0	0	0	0	0	0	0	0	0	0	0	0	0	0	0	0	0	0	0	0	0	0	0	0	0	0	0	0	0	0	0	0	0	0	0	0	0	0	0	0	0	0	0	0	0
9b8273145a09998ef456890a42370ee5	0	0	0	0	0	26	0	0	0	73	0	0	0	0	0	0	0	0	0	0	0	0	0	0	0	0	0	0	0	0	199	0	0	0	0	0	0	0	0	0	70	0	0	0	0	0	0	0	0
db1b39028357fce9996033db54307ffb	0	0	0	0	0	14	0	0	0	0	0	0	0	0	0	0	0	0	0	0	0	0	0	0	0	26	0	0	0	0	0	0	0	59	0	0	0	0	0	0	0	0	0	0	0	0	38	0	0
d9e8144b1e302fff9802f6884616cbde	0	0	0	0	0	0	0	65	0	0	0	0	0	0	0	0	0	0	0	0	0	0	0	0	0	0	0	0	0	0	28	0	0	0	0	3	0	0	0	0	29	0	0	0	0	0	0	0	14
ca015052796c57aa069f4a8795163b11	6	0	0	0	0	0	0	10	0	0	0	0	0	0	0	0	0	0	51	0	0	54	0	0	0	56	152	42	0	0	0	0	0	0	0	0	0	0	0	0	17	0	0	0	20	0	0	0	47
b5e91bd1796ab6d66c345aedc8564a0b	0	0	0	0	0	0	0	0	0	0	0	0	95	0	0	0	0	0	0	0	0	0	0	0	0	0	0	0	0	0	0	0	0	0	0	0	0	0	0	0	0	0	0	0	0	0	0	0	0
d5366300dc5238cb1171368780d0b9e9	0	0	0	0	0	0	0	0	0	0	0	0	43	0	0	0	0	162	0	0	0	0	0	0	0	0	0	0	0	0	0	40	0	0	0	0	80	0	0	0	0	0	0	0	0	0	0	0	0
176658effad00ba41dd522ee53ee612b	28	0	0	0	0	0	0	0	0	0	0	0	0	0	0	0	0	0	0	0	0	0	0	0	0	0	0	0	0	0	0	0	0	0	0	0	0	0	0	285	0	0	0	0	0	0	0	0	0
622c3a9cef8b4d9a3816c0279b9c85bb	0	0	0	0	0	0	0	0	0	0	0	0	20	0	0	0	0	109	0	0	0	0	0	0	0	0	0	0	0	0	0	0	0	0	0	0	0	0	0	0	0	0	0	0	0	0	0	0	0
7abd93086eb4b61bcce0939fd1a67d02	0	0	0	0	0	8	0	0	0	0	0	0	0	106	0	0	0	0	0	0	0	0	4	0	0	0	18	11	0	0	0	0	7	0	10	11	0	0	0	38	0	3	0	3	29	0	0	0	11
62f28ef179286f1515c8fb5d89a6a55d	0	0	0	0	0	0	0	17	0	0	0	0	0	31	0	0	10	0	103	0	0	0	0	0	0	0	0	79	0	0	6	0	0	82	0	0	0	0	0	0	0	0	0	0	0	0	0	0	0
ca462917faae9cad1d9d0c572091b75b	0	0	0	0	0	0	0	0	0	0	0	0	0	0	0	0	0	0	0	0	0	0	0	0	0	0	0	0	0	0	0	0	0	0	0	0	0	0	0	0	0	0	0	0	0	0	0	0	0
fff05208901d9c4b4e88878544dbad65	0	0	0	0	0	0	0	0	0	0	0	0	0	0	0	0	0	0	0	0	15	0	0	0	0	0	0	0	0	0	0	0	0	0	0	0	0	0	0	0	0	0	11	0	0	0	0	0	0
3cb225d75213875d2306cc0a7bbd024b	0	0	0	0	0	0	0	0	0	0	0	0	0	0	0	0	0	0	0	0	0	0	0	0	0	0	0	0	0	0	0	0	0	0	0	0	0	0	0	0	0	0	0	0	0	0	0	0	0
f70ac88ed52dd5adddb7f866ad025318	0	0	0	0	0	0	0	0	0	0	0	0	0	0	0	0	0	0	0	0	0	0	0	0	0	10	0	6	0	0	0	0	0	0	0	0	0	0	0	0	6	0	0	0	0	127	6	0	0
103338f853fad221985a3bca546d9e9e	0	0	0	0	0	0	0	0	0	0	0	0	0	0	0	0	0	0	0	0	0	0	0	0	0	0	0	0	0	0	0	0	0	0	0	0	0	0	0	0	0	0	0	0	0	0	0	0	0
0ca6ed32dbcbf66af73810205b0e1c81	0	0	0	0	0	0	0	12	0	0	0	0	0	124	0	0	0	0	0	0	0	26	0	0	0	0	0	95	0	0	0	0	0	59	0	0	0	0	42	0	21	0	0	0	0	0	0	0	72
1131f6c115432816113b702e83d436f9	0	0	0	0	0	0	0	0	0	0	0	0	0	0	0	0	0	0	0	0	0	0	0	0	0	132	0	0	0	0	0	0	0	0	0	0	0	0	0	0	0	0	0	0	188	0	0	0	0
38f24d0135abfed6c0be7104c7e80aeb	0	0	0	0	0	0	0	0	0	0	0	0	0	0	0	0	0	0	0	0	0	0	14	0	0	0	0	0	0	0	0	0	40	0	0	2	0	478	0	0	0	21	0	5	0	0	0	0	0
9415ff0413c443e5e457ef99a28c88e7	0	0	0	0	0	0	0	0	0	0	0	0	0	0	0	0	0	0	0	92	0	0	0	0	0	0	0	0	0	42	0	0	0	0	0	0	0	0	0	0	0	0	4	0	0	0	0	0	0
fbece531d41d1bf8dddf0150581dd00e	0	0	0	0	0	0	0	0	0	0	0	0	0	0	0	0	0	0	0	0	0	0	0	0	0	0	0	0	0	0	0	0	0	0	0	0	0	0	0	0	0	0	0	0	326	0	0	0	0
aa2a5c006180de3a09d27315b16ea802	0	0	0	0	0	0	0	0	0	0	6	0	0	0	0	0	0	0	406	0	84	0	0	0	7	0	0	0	0	0	0	0	0	0	0	15	0	0	0	0	0	14	0	0	0	0	0	0	0
dc645b73093f4b2569e8e36df4094e8d	0	0	0	0	0	0	0	0	0	0	0	0	0	0	0	0	0	0	0	0	0	0	8	0	2	0	0	0	0	0	0	0	29	0	0	0	0	0	0	0	0	0	0	0	0	0	0	0	0
f625992374758d92663ef8f10389ee15	0	0	0	0	0	0	0	0	0	32	0	0	0	0	0	0	55	0	26	0	0	0	0	0	0	0	0	0	0	0	0	0	0	0	0	0	0	0	0	0	0	0	0	0	0	0	0	0	0
646979ef48bdbb9ab7a52a80b71f084e	0	0	0	0	0	0	0	0	0	0	535	0	0	0	0	0	0	0	0	0	0	0	0	0	0	0	0	0	0	0	0	0	0	0	0	0	0	0	0	0	0	0	0	8	0	0	0	0	0
62bbd0147981ae94eeae4ce254ef75f1	0	0	0	0	0	0	0	0	0	0	0	0	0	0	0	0	0	0	0	246	0	0	0	0	0	0	0	0	0	121	0	0	0	0	0	0	0	0	0	0	0	0	0	0	0	0	0	0	0
0bb19c4538735c57428f10528e508a10	0	0	0	0	0	0	0	0	0	0	0	0	0	0	0	0	0	0	0	0	0	264	0	0	0	0	0	0	0	0	0	0	0	0	0	0	0	0	0	0	0	0	0	0	0	0	0	0	0
696f483f22ccdb5392abdc730a26c343	0	0	0	0	0	0	0	0	0	0	0	0	102	0	0	0	0	0	0	0	0	0	0	0	0	0	0	0	0	0	0	0	0	0	0	0	0	0	0	0	0	0	0	0	0	0	0	0	0
fa9777294e0c382c6163e0c6a0748899	0	0	0	0	0	0	0	0	0	0	0	0	0	0	0	0	0	0	0	0	0	0	12	0	0	0	0	0	0	0	0	0	12	0	0	20	0	0	0	0	0	0	0	13	0	0	0	0	0
b26086dde05410b4a99ef28b2138482f	0	0	0	0	0	0	0	0	0	0	0	0	0	0	0	0	0	0	0	0	0	0	0	0	0	0	0	0	0	0	0	0	0	0	0	0	0	0	0	0	0	0	0	0	0	0	0	0	0
59e639f894e0a23737b451f88430e5bb	0	0	0	0	0	0	0	0	0	0	0	0	0	0	0	0	0	0	0	0	0	0	0	391	0	0	0	0	0	0	0	0	0	0	0	12	0	0	0	0	0	0	0	0	0	0	0	0	0
78a0b2b511cc198ca184a5ff0f31b087	0	0	0	0	0	0	0	0	283	0	0	0	8	0	0	0	0	0	0	0	0	0	0	0	0	0	0	0	0	0	0	0	0	0	0	0	0	0	0	0	0	0	0	0	0	0	0	0	0
f2efb3c3ce094e980eec68bc5c3b2e73	0	0	0	5	0	383	0	0	0	0	0	0	0	0	0	0	14	0	0	0	0	0	0	0	0	0	0	0	0	0	0	0	0	0	0	0	0	0	0	8	0	0	0	0	0	0	0	0	13
0a8cbd79be03af6175feaacc28959216	0	9	0	0	0	0	0	0	0	370	0	41	0	0	0	0	0	0	0	0	0	17	0	0	0	0	0	0	0	0	0	0	0	39	0	0	0	0	0	0	4	0	0	0	0	92	0	0	0
40e74fa79d751047df592d5f8c6b24e4	0	0	0	0	0	0	0	0	0	0	0	0	51	0	0	0	0	0	0	0	0	0	0	0	0	0	0	0	0	0	0	28	0	0	0	0	86	0	0	0	0	0	0	0	0	0	0	0	0
34ab23803ffde6e700f55f0fb010d622	0	0	0	0	0	0	0	0	0	0	0	0	0	0	0	4	0	0	0	0	0	32	0	0	0	77	0	17	0	0	0	0	0	91	0	0	0	0	0	0	13	0	0	0	0	0	53	0	0
3331a048cd1b391e319920b74f6ac474	37	0	0	0	0	0	0	0	0	0	0	0	0	0	0	0	0	0	0	0	0	0	0	0	0	0	0	0	0	0	0	0	0	0	0	0	0	0	0	0	0	0	0	0	0	0	0	0	0
603342544740af24ca2ef0b8dc4c6efb	7	0	0	0	0	0	0	11	0	0	0	0	0	0	0	13	0	0	107	0	6	342	0	0	0	0	0	0	0	0	3	0	0	0	0	0	0	0	0	67	0	3	0	0	0	0	0	0	0
2f8eb1bac49ed877d003678d267755a9	17	0	5	10	0	12	0	10	0	5	0	0	0	16	13	9	7	0	5	0	0	30	11	0	0	18	14	18	0	3	0	0	6	11	0	2	0	0	8	9	7	0	0	0	0	12	8	0	0
b5b4050ef947c9e41a37bd84c826f309	0	0	0	0	0	0	0	0	0	0	0	0	0	0	0	0	0	278	0	0	0	0	0	0	0	0	0	0	0	0	0	0	0	0	0	0	0	0	0	0	0	0	0	0	0	0	0	0	0
c014fa25913fcbf7823fd55b373ff854	0	0	0	0	0	0	0	0	0	0	0	0	0	0	0	0	0	0	0	22	0	0	0	0	0	0	0	0	0	589	0	0	0	0	0	0	0	0	0	0	0	0	0	0	0	0	0	0	0
43a51bf14661f85739389b5689b22bb8	0	0	0	0	0	0	0	0	0	0	0	0	0	0	0	0	0	0	0	0	0	0	0	0	7	0	0	0	0	0	0	0	0	0	0	0	0	29	0	0	0	271	0	42	0	0	0	0	0
b6dc67e73db47194307db755c74a9e20	0	0	0	0	0	0	0	0	0	0	0	0	0	0	0	0	0	0	0	0	0	0	0	0	0	0	0	47	0	0	0	0	0	0	0	0	0	0	0	0	0	0	0	0	0	0	108	0	35
e120477a734cc3158195a2eee072f17c	0	0	0	0	0	0	0	0	0	0	0	0	0	0	0	0	0	0	0	0	13	0	0	0	0	0	0	0	0	0	0	0	0	0	0	0	0	0	0	0	0	0	0	0	0	0	0	0	0
5244fb85b9c7a4b4c9ccd4e89af67e97	0	0	0	0	0	0	0	33	0	0	0	0	0	25	0	0	0	0	10	0	0	0	0	0	0	0	28	0	0	0	0	0	0	17	0	0	0	0	0	17	0	0	0	0	0	0	6	0	0
183e472245422059510ec39035f30034	0	0	0	0	0	0	0	9	0	10	0	0	0	0	0	0	0	0	0	0	0	81	0	0	0	0	61	0	0	0	0	0	0	0	0	0	0	0	0	18	99	0	0	0	0	0	0	0	0
9535773b96a01b4bc27727d2851a7928	0	0	0	0	0	0	0	0	0	0	0	0	36	0	0	0	0	107	0	0	0	0	0	0	0	0	0	0	0	0	0	0	0	0	0	0	35	0	0	0	0	0	0	0	0	0	0	0	0
5157cfcef9df58134b5bce74994e00e8	0	0	0	0	0	0	0	0	0	60	0	160	0	0	0	90	34	0	0	0	0	0	0	0	0	0	0	0	0	0	0	0	0	0	0	0	0	0	0	45	0	0	0	0	0	44	0	0	0
8d905ac56270cd387d3005c39bf9c73e	0	0	0	0	0	0	0	0	66	0	0	0	30	0	0	0	0	134	0	0	0	0	0	0	0	0	0	0	0	0	0	28	0	0	0	0	0	0	0	0	0	0	0	0	0	0	0	0	0
d0649ba7dea25b8e2074b58a8ad3d83f	0	0	0	0	0	0	0	0	0	0	0	0	0	16	0	0	0	0	8	0	0	50	0	0	0	0	0	0	0	0	76	0	0	0	0	0	0	0	72	0	26	0	0	0	0	0	0	0	0
e632ef832e87ca2069bdf3a811615a49	0	0	0	0	0	0	0	0	0	0	0	0	0	0	0	0	0	0	0	0	0	0	0	0	0	0	0	0	0	0	0	0	0	0	0	0	0	7	0	0	0	3	0	0	0	0	0	0	0
0ea154a3dbe72975fd58a5a2e61a64fd	0	0	0	0	0	0	0	0	0	0	0	0	0	49	0	0	0	0	0	0	0	0	0	0	0	0	0	0	0	0	0	0	0	84	0	0	0	0	91	0	0	0	0	0	14	0	0	0	0
4d4a01d6324793204835a79728301840	0	0	0	0	0	0	0	0	0	0	0	0	0	0	0	0	0	2	0	0	117	0	0	49	0	0	0	0	0	0	0	0	0	0	0	0	0	0	0	0	0	0	4	0	0	0	0	0	0
82795a275a6519eb82496f3a6c87302f	0	0	0	0	0	0	0	0	0	26	31	0	0	0	0	0	15	0	0	0	22	39	10	0	0	0	0	12	0	0	0	0	10	0	27	0	0	0	0	0	0	24	25	0	0	17	0	12	0
901b9d002e71832f00d007127de3f88a	0	0	0	0	0	0	0	0	0	0	0	0	0	0	0	0	0	0	631	0	0	0	0	0	0	0	0	0	0	0	0	0	0	0	0	0	0	0	0	0	0	0	0	0	0	0	0	0	0
aaa06d855492ef541c3c3732ee25cc2e	0	0	0	0	0	0	0	103	0	0	0	0	0	0	0	0	0	0	0	0	0	333	0	0	0	0	0	0	0	0	0	0	0	0	0	0	0	0	0	0	0	0	0	0	0	0	0	0	0
321d194797c1c3ba6656c684068c97f3	0	0	0	0	0	0	0	0	0	0	0	0	0	10	0	18	0	0	20	0	0	0	0	0	0	9	0	136	0	0	13	0	0	0	0	0	0	0	0	0	63	0	0	0	0	0	0	0	7
bb59050faf6e0674cf36ff1e3373688c	0	0	0	0	0	0	0	0	0	0	0	0	0	0	0	0	0	0	0	0	0	0	162	0	0	0	0	0	0	0	0	0	215	0	0	0	0	0	0	0	0	0	0	0	0	0	0	0	0
a764c9eca1f9a393dcd32258ddb9309e	0	0	0	0	0	0	0	0	0	0	0	0	0	0	0	0	0	0	0	0	0	0	0	0	0	0	0	0	0	0	0	0	0	0	0	0	0	0	0	0	0	0	97	65	0	0	0	0	0
beb2d523d5e8b77c1f3c45d315f58244	0	0	0	0	0	0	0	0	0	0	0	0	0	0	0	0	0	0	0	0	0	325	0	0	0	0	0	0	0	0	0	0	0	0	0	0	0	0	0	0	0	0	0	0	0	0	0	0	0
2426973d3cdadf2820d2c738f2a9dff9	0	0	0	0	0	0	0	0	0	12	0	0	0	0	0	37	0	0	0	0	0	0	0	0	0	0	0	0	0	0	0	0	0	0	0	0	0	0	0	0	14	0	0	0	0	0	0	0	0
161a90c0fede965389f0edaf7229b897	0	0	0	0	0	0	0	0	0	0	0	0	0	0	0	0	0	0	0	0	0	0	0	0	0	0	0	0	0	0	0	0	0	0	0	0	0	0	0	0	0	0	0	0	0	0	0	0	0
045ebdd5bef23bb781421ffeea2fd761	0	0	0	0	0	0	0	0	0	0	0	0	0	0	30	0	0	0	0	0	0	0	0	0	0	0	2	39	0	0	0	0	0	0	0	0	0	0	0	71	0	0	0	0	0	0	0	0	60
0dbe33e6e799ee76599e3bab44bb2df9	0	0	0	0	0	0	0	0	0	59	0	0	0	0	0	21	6	0	0	0	0	0	0	0	0	0	0	0	0	0	0	0	0	0	0	0	0	0	0	0	5	0	0	0	0	0	17	0	119
b9941e2619817b8cdb80b05f2c14a480	0	18	0	11	0	2	0	0	0	7	0	0	0	3	7	8	6	0	0	0	6	7	0	3	0	11	4	0	200	0	5	0	0	0	0	0	0	0	11	6	0	0	14	0	0	8	7	0	0
3b131d0e8721e4e0a15e5818a7b4e082	0	0	0	0	0	0	0	0	0	0	0	0	0	0	0	0	0	0	0	0	166	0	16	0	0	0	0	0	0	0	0	0	12	0	0	22	0	0	0	0	0	10	0	9	0	0	0	0	12
a49afa267dc46101541fcb4e4826ca23	0	0	0	0	0	0	0	0	0	0	0	0	0	0	0	0	0	0	0	0	0	0	0	0	0	0	0	0	0	0	0	0	0	0	0	0	0	0	0	0	0	0	0	0	0	0	0	0	0
3298e78e75ea734d59a9e02e7bc643cb	0	0	0	7	0	0	0	0	0	0	0	0	0	0	0	0	0	0	0	0	0	0	0	0	0	0	0	0	0	0	0	0	0	0	0	0	0	0	6	0	0	0	0	0	0	0	0	0	0
aafa883984fae038738b85bdfa5a1893	0	0	0	0	0	0	0	0	0	0	0	0	0	0	0	0	39	0	0	0	0	0	0	0	0	0	0	0	0	0	0	0	0	0	0	0	0	0	0	0	0	0	0	0	0	0	0	0	0
0971c24b26fcc1cd6358c17c4ef1885e	0	0	0	0	0	0	0	0	0	0	0	14	0	0	0	0	0	0	0	0	0	0	0	0	0	42	0	0	0	0	0	0	0	0	0	0	0	0	0	0	0	0	0	0	0	0	20	0	0
7cc92951347fe7a507cbb1f26a0ff37c	10	9	0	13	0	4	0	3	0	3	2	0	0	13	15	14	0	0	10	0	4	0	3	12	2	3	7	10	2	0	11	0	0	6	0	9	0	0	4	0	2	11	8	5	0	11	16	4	10
023cfc3759b19e051991bcdab7867136	0	0	0	0	0	0	0	0	0	0	33	0	0	0	0	0	0	0	0	0	0	0	214	0	0	0	0	0	0	0	0	0	94	0	0	41	0	0	0	0	0	0	0	0	0	0	0	0	0
b419ac5793220cb0fc6bc64981fb0f31	0	0	0	0	0	0	0	0	0	0	0	0	0	0	0	0	0	0	0	0	0	0	0	0	0	0	0	0	0	0	0	0	0	0	0	0	0	0	0	0	0	0	0	0	0	0	0	0	0
3db8648603d47e3f2eea8b10ffe98554	0	0	0	0	0	0	0	0	0	0	0	0	0	0	610	0	0	0	0	0	0	0	0	0	0	0	0	0	0	0	0	0	0	0	0	0	0	0	0	0	0	0	0	0	0	0	0	0	0
7d5d6a0593152d3be269efc2971cc362	0	11	0	0	0	0	0	0	0	0	0	0	0	0	0	0	0	0	0	0	0	0	0	0	0	0	0	0	0	0	0	0	0	0	0	0	0	0	133	0	0	0	0	0	0	0	0	0	40
e0eb1d61dbdb94224f794df4e8a87fc5	0	0	0	0	0	0	0	69	0	0	0	0	0	25	0	0	0	0	0	0	0	0	0	0	0	0	0	0	0	0	0	0	0	0	0	0	0	0	0	0	0	0	0	0	0	0	66	0	0
1b40b1061acb1ca6be67bd6982d4e938	0	0	0	0	0	0	0	0	0	0	0	0	0	12	0	0	0	0	92	0	0	0	0	0	0	0	0	0	0	0	0	4	0	0	0	0	0	0	34	0	0	0	0	0	0	0	0	7	0
a08b1efbc5a545bbfcefb5617506699c	0	0	0	0	0	0	0	0	0	0	0	0	0	0	0	0	0	0	0	0	0	0	0	0	0	0	0	0	0	0	0	0	0	0	0	0	0	0	0	0	0	0	0	0	0	0	0	0	0
a1482781f3c29a9cd40980ca259b6f6a	0	0	0	0	0	0	0	0	0	0	0	0	0	0	0	0	0	0	0	0	0	0	0	0	0	329	0	0	0	0	0	0	0	0	0	0	0	0	0	0	0	0	0	0	0	0	0	0	0
79089f9eac714e69943834c3cb1ca357	0	0	0	0	0	0	0	0	0	0	0	0	0	0	0	0	0	0	0	0	0	0	0	0	0	0	0	0	0	0	0	0	0	0	0	0	0	0	0	0	0	0	0	0	0	0	0	0	0
af3280f98acf1cde4b8e98b4753b670f	0	0	0	0	0	0	0	0	0	598	0	0	0	0	0	0	3	0	0	0	0	0	0	0	0	0	0	0	0	0	0	0	0	0	0	0	0	0	0	0	0	0	0	0	0	0	0	0	0
901baf33925660b881e4318321ea50f7	0	0	0	0	0	0	0	0	0	0	0	0	0	0	0	0	0	0	0	0	0	0	153	0	0	0	0	0	0	0	0	0	319	0	0	0	0	0	0	0	0	0	0	0	0	0	0	0	0
93c0b1a0d8013cbcab18a1e3b776ebdc	0	0	0	0	0	0	0	0	0	0	0	0	0	0	0	0	0	0	0	0	0	0	0	0	0	0	0	124	0	0	0	0	0	0	0	0	0	0	0	0	0	0	0	0	0	0	0	0	0
08f21a770f952cd6f752da5612c3bfd6	0	0	0	0	0	0	0	0	0	0	0	0	0	0	0	0	0	0	0	0	0	0	0	0	0	0	0	0	0	0	0	0	0	0	0	0	0	0	0	0	0	0	0	0	0	0	0	0	0
4a9d99cd9d1e462416b29e4b1a8dcf4e	0	14	0	0	0	0	0	0	0	0	0	0	0	0	0	0	0	0	0	0	0	0	0	0	0	428	0	0	0	0	0	0	0	0	0	0	0	0	0	0	0	0	0	0	0	0	0	0	0
743268caa5c4fca49ee79ef5eaa087a4	0	0	0	0	0	0	0	0	0	0	0	0	0	48	0	15	0	0	0	0	0	0	0	0	0	0	0	30	0	0	0	0	0	0	0	0	0	0	0	333	0	0	0	0	0	0	0	0	0
bf12de50dd92a25df97b9d350f42bb25	0	0	0	0	0	51	0	0	0	0	0	0	0	199	0	0	0	0	54	0	5	0	0	0	0	0	0	0	0	0	0	0	0	0	0	16	0	0	74	0	0	0	0	0	0	0	0	0	0
ce752e04065b9eaf9c5090562ff610ab	0	0	0	0	0	0	0	0	0	0	0	0	0	0	0	0	0	0	0	0	0	0	21	0	0	0	0	0	0	0	0	0	62	0	0	13	0	0	0	0	0	60	5	52	0	0	0	0	0
7041af95be2a5eab5c85ab7d81c5fbc6	0	0	0	0	0	0	0	0	0	0	0	0	0	0	0	0	0	0	0	0	0	0	0	0	0	13	0	0	0	0	0	0	0	0	0	0	0	0	0	0	321	0	0	0	0	0	0	0	0
5c63396b9f8705e1aa02bdfd4f6e030f	0	11	0	0	0	32	0	0	0	85	0	79	0	0	0	0	55	0	0	0	0	89	0	0	0	0	0	0	0	0	0	0	0	0	0	0	0	0	0	67	0	0	0	0	0	0	41	0	0
3dd5552a2707216c17b5bd8d43b4fc9d	0	0	0	0	0	0	0	0	0	0	0	0	0	0	0	0	0	0	0	0	0	0	0	0	0	0	0	0	0	0	0	0	0	0	0	0	0	34	0	0	0	0	0	87	0	0	0	0	0
d9bec98115a1c6b9d803bf802cb75c21	0	0	0	0	0	0	0	26	0	0	0	0	0	0	0	0	0	0	0	0	0	0	0	0	0	0	0	295	0	0	0	0	0	0	0	0	0	0	0	0	0	0	0	0	0	0	0	0	0
6ff16808ca0288821b4d2db15a24a694	0	0	0	0	0	0	0	0	0	0	0	0	0	0	0	27	0	0	29	0	0	77	0	0	0	0	26	0	0	0	0	0	0	0	0	0	0	0	0	0	67	0	0	0	0	0	0	0	63
d087ce2c9de6caf570d3e9c03468b9a7	0	0	0	0	0	0	0	0	0	0	0	0	0	0	0	0	0	0	591	0	0	0	0	0	0	0	0	0	0	0	0	0	0	0	0	0	0	0	0	0	0	0	0	0	0	0	0	0	0
c937435925522a40210c9b7eafa238fe	0	0	0	0	0	0	0	0	0	0	0	0	0	0	0	0	0	0	0	0	0	0	0	0	0	0	0	0	0	0	4	0	0	0	0	0	0	0	0	0	0	0	0	0	0	0	0	0	0
5409c4837fa8ed588c72f706aa7b4403	0	0	0	0	0	0	0	0	0	24	214	0	0	0	0	0	0	0	0	10	0	0	0	20	0	0	0	0	0	0	0	0	0	0	0	0	0	0	0	0	0	18	0	43	0	0	20	0	0
0ad904397c5640ab15e6eae968013fb4	0	0	0	0	0	0	0	80	0	0	0	0	0	0	0	0	0	0	0	0	0	23	0	0	0	0	0	0	0	0	0	0	0	0	0	0	0	0	80	0	45	0	0	0	0	0	0	0	63
9cf43e72746dc51b065c98fc86aed7ec	0	0	0	0	0	0	0	0	0	0	0	0	0	29	0	0	0	0	17	0	0	0	0	0	0	0	0	83	0	0	0	48	0	34	0	0	0	0	0	0	34	0	0	0	0	0	26	0	0
f60c05c5d5c841593fa9c4180fe5beef	0	0	0	0	0	0	0	0	0	0	0	0	0	0	0	0	0	0	0	0	0	0	0	0	0	0	0	0	0	0	0	0	0	0	0	0	0	0	0	0	0	0	0	585	0	0	0	0	0
099c7f7dbb6eba2582beb00fe32f6f5b	0	0	0	0	0	0	0	0	0	0	0	0	0	0	0	0	0	0	11	0	0	56	0	0	0	0	36	0	0	0	0	0	0	0	0	0	0	0	0	0	0	0	0	0	100	0	0	0	34
90ea2efc0a56b667e03250a9cc708e12	0	0	0	0	0	0	0	0	0	0	0	0	0	358	0	0	0	0	0	0	0	0	0	0	0	18	0	0	0	0	0	0	0	0	0	0	0	0	0	0	0	0	0	0	0	0	0	0	0
16064f48adb446825a4a07c5a7f16af9	0	0	0	0	0	0	0	0	0	0	0	0	0	0	0	0	52	0	0	0	0	64	0	0	0	0	56	0	0	0	0	0	0	0	0	0	0	0	0	0	0	0	0	0	0	0	0	0	34
8df4cb25aca6c8c6b30be33843d32c22	0	0	0	0	0	0	0	0	0	0	0	0	0	0	0	0	0	0	0	0	37	0	0	0	0	0	0	0	0	0	0	0	0	0	33	87	0	0	0	0	0	0	73	0	0	0	0	0	0
e0e70ced95c1392cf24418e3aa8c3e6b	0	0	0	0	0	0	0	0	37	0	0	0	115	0	0	0	0	0	0	0	0	0	0	0	0	0	0	0	0	0	0	3	0	0	0	0	0	0	0	0	0	0	0	0	0	0	0	4	0
853a994619dfdf026697a5b4849042e1	0	0	0	0	0	0	0	0	0	0	0	0	0	0	0	0	0	0	0	0	0	0	0	0	0	0	0	0	0	0	0	0	0	0	0	0	0	581	0	0	0	0	0	0	0	0	0	0	0
1dbebd4858f928d71f08e84d5a12483a	0	0	0	0	0	0	0	0	0	574	0	0	0	0	0	0	0	0	0	0	0	0	0	0	0	0	0	0	0	0	0	0	0	0	0	0	0	0	0	0	0	0	0	0	0	0	0	0	5
6cb64198697f2b04e71455a83de66ff2	0	0	0	0	0	64	0	0	0	21	0	0	0	0	0	0	0	0	0	0	0	0	0	0	0	0	0	0	0	0	0	0	0	0	0	0	0	0	0	76	0	0	0	0	0	0	0	0	23
88c0628aefea77a58005efecfa61ea5e	0	0	0	0	0	0	0	0	0	0	0	0	0	0	0	0	0	0	0	0	0	0	0	4	0	0	0	0	0	0	0	0	0	0	0	0	0	0	0	0	0	0	0	0	0	0	0	0	0
97221f8e6ccfc430699db0582ad3e0c0	0	0	0	0	0	0	0	0	0	0	0	0	0	0	0	0	0	0	0	0	0	0	0	0	0	0	0	0	0	0	0	0	0	0	0	0	0	0	0	237	0	0	0	0	0	0	0	0	0
4ea856bad083d8089121122f4be4a106	0	0	0	0	0	0	0	0	0	92	0	7	0	7	0	11	11	0	0	0	0	19	0	0	0	0	0	0	0	0	0	0	0	0	0	0	0	0	0	0	19	0	0	0	0	0	15	0	0
829a78d75e1800f2827373abdf1edf7d	0	0	0	0	0	0	0	0	10	0	0	0	8	0	0	0	0	0	0	0	0	0	0	0	0	0	0	0	0	0	0	219	0	0	0	0	8	0	0	0	0	0	0	0	0	0	0	0	0
0204ab98bfbd7a854c5d673b6d1147ef	0	0	0	0	0	0	0	0	0	0	0	0	0	0	0	0	0	0	0	0	0	0	0	0	0	0	0	0	0	7	0	0	0	0	0	0	0	0	0	0	0	0	0	0	0	0	0	0	0
ab7d4b628481794de2bec61ff2a8f987	0	0	0	0	0	0	0	0	0	0	0	0	0	0	0	0	0	0	0	69	0	0	0	0	0	0	0	0	0	347	0	0	0	0	0	0	0	0	0	0	0	0	0	0	0	0	0	0	0
624365707bd425dc0f3ca3667b9627e4	17	0	0	0	0	0	0	0	0	0	0	0	0	0	0	0	0	0	0	0	0	0	0	0	0	93	0	0	0	0	0	0	0	0	0	0	0	0	67	0	26	0	0	0	0	0	0	0	0
1537fb0f574c10c28090ad61978f944a	0	5	0	0	0	0	0	0	0	0	0	0	0	0	0	0	0	0	0	0	0	0	0	0	0	0	0	0	49	0	0	0	0	0	0	0	0	0	0	0	0	0	0	0	0	0	0	0	0
6cae7ef52f554d8f65ebba818ce1aad3	7	0	3	0	0	105	0	0	0	0	0	0	0	30	0	0	0	0	0	0	0	0	0	0	0	0	0	0	0	0	0	0	0	0	0	0	0	0	0	81	14	0	0	0	62	0	0	0	0
98f2fbf9fd9259565fdc3be2cd39f5e0	0	0	0	0	0	0	0	0	0	0	0	0	0	0	0	0	0	0	0	0	0	0	234	0	0	0	0	0	0	0	0	0	157	0	0	0	0	0	0	0	0	0	0	0	0	0	0	0	0
2db451f00cd5457dd82bbc565c4f50df	0	0	0	0	0	0	0	0	22	0	0	0	0	0	0	0	0	466	0	0	0	0	0	0	0	0	0	0	0	0	0	0	0	0	0	0	0	0	0	0	0	0	0	0	0	0	0	0	0
f8e8831f4104b5c1d1dcb24bddb43896	0	0	0	0	0	0	0	0	0	0	0	0	440	0	0	0	0	0	0	0	0	0	0	0	0	0	0	0	0	0	0	119	0	0	0	0	0	0	0	0	0	0	0	0	0	0	0	0	0
302f4d3822ee270c89cd17edebc97f62	0	0	0	0	0	0	0	0	0	0	0	0	0	0	0	0	0	0	0	0	0	0	0	0	0	0	0	0	0	0	0	0	0	0	0	0	0	0	0	0	0	0	0	0	0	0	0	0	0
c73e38da99e0eb006e830388074383d5	74	0	0	0	0	0	0	0	0	0	51	0	0	0	0	0	0	0	0	0	0	50	36	0	0	0	0	9	0	0	0	0	0	0	30	0	0	0	0	0	0	0	0	0	0	0	0	0	0
fbc6c6973c31255a74931ad43a0a91ed	22	0	0	0	0	0	0	0	0	0	0	0	0	0	0	0	0	0	0	0	0	0	0	0	0	10	0	0	0	0	0	0	0	0	0	0	0	0	0	0	0	0	0	0	0	106	0	0	0
2c9c00c086dbdb5fc4c10aa4a54c8284	0	0	0	0	0	0	0	0	0	0	0	43	0	0	0	4	0	0	0	0	0	0	0	0	0	0	0	0	0	0	0	0	0	28	0	0	0	0	0	41	0	0	0	0	0	0	0	0	0
591338f0265b917776ab7b9d1014d416	0	0	0	0	0	0	0	0	0	0	0	14	0	0	338	0	0	0	0	0	0	0	0	0	0	6	27	0	0	0	6	0	0	0	0	0	0	0	0	0	0	0	0	0	0	0	50	0	0
fcf15fc3ed565375915d91b3d6d351fd	0	0	0	0	0	105	0	0	0	0	0	0	0	83	0	0	0	0	0	0	0	0	0	0	0	0	0	0	0	0	0	0	0	28	0	0	0	0	0	0	0	0	0	0	0	0	22	0	0
d5da6507bd946a3b95328ea9b63f833b	0	0	0	0	0	0	0	0	0	0	0	0	0	0	0	0	0	0	0	191	0	0	0	0	0	0	0	0	0	82	0	0	0	0	0	0	0	0	0	0	0	0	0	0	0	0	0	0	0
07407711594ac244376013ddd5dd5353	0	0	0	0	0	0	0	0	0	0	0	0	0	140	0	0	0	0	0	0	0	0	0	0	0	0	0	0	0	0	99	0	0	0	0	0	0	0	0	0	0	0	0	0	0	0	0	0	21
56f780d38e11f74e49b93b27611d0a87	477	0	0	0	0	0	0	0	0	0	0	0	0	0	0	0	0	0	0	0	0	0	0	0	0	0	0	0	0	0	0	0	0	0	0	0	0	0	0	0	0	0	0	0	0	0	0	0	0
b6270fe0430e685b5c46d5d7c29551dd	0	0	0	0	0	0	0	0	0	0	9	0	0	0	0	0	0	0	0	0	0	0	107	0	0	0	0	0	0	0	0	0	70	0	0	25	0	0	0	0	0	0	0	0	0	0	0	0	0
6d0c684db703d9f3f41236c5179f7e8f	0	0	0	0	0	0	0	0	0	0	18	0	0	0	0	0	0	0	0	0	0	0	0	0	0	0	0	0	0	0	0	0	0	0	0	0	0	12	0	0	0	0	0	0	0	0	0	0	0
bd017c585aed740b020726a385b7faf6	3	9	0	0	0	0	0	2	0	3	0	0	0	0	0	0	0	0	0	0	0	2	0	0	0	0	3	0	0	0	3	0	0	12	0	0	0	0	0	32	2	0	0	0	2	3	0	0	0
adbef2a0625cd3cf5e11bdeacbcbc13b	0	0	0	0	0	367	0	0	0	0	0	0	0	0	0	0	0	0	0	0	0	0	0	10	0	0	0	0	0	0	0	0	0	0	0	3	0	0	0	0	0	0	3	0	0	0	0	0	0
29bef5d2624a5ab183cff793292216dc	0	0	0	0	0	0	0	0	0	0	0	0	0	0	0	0	0	0	0	0	0	0	0	0	0	0	0	0	0	0	0	0	0	0	0	25	0	0	0	0	0	66	0	0	0	0	0	0	0
4ef9e4b2c438ff8dcd2bdb9eb85474c1	0	0	0	0	0	0	0	296	0	0	0	0	0	0	0	0	0	0	0	0	0	0	0	0	0	0	0	0	0	0	0	0	0	0	0	0	0	0	0	0	0	0	0	0	0	0	37	0	0
1efa1bbfec495055f6bee389f5ce3680	0	0	0	0	0	0	0	0	12	0	0	0	32	0	0	0	0	89	0	0	0	0	0	0	0	0	0	0	0	0	0	35	0	0	0	0	46	0	0	0	0	0	0	0	0	0	0	0	0
42b521ea15a094b0cc8113104dd31d88	0	0	0	0	0	0	0	0	0	0	0	0	0	0	0	0	0	0	239	0	0	0	0	0	0	0	0	0	0	0	0	0	0	0	0	0	0	0	0	0	0	0	0	0	0	0	0	0	0
6e61ea73944a62b0ed75599ff9a82514	0	0	0	0	0	0	0	0	0	0	0	0	0	0	0	0	0	0	0	0	0	0	0	0	0	0	0	0	0	0	0	0	0	0	0	0	0	0	0	0	0	0	0	0	0	0	0	0	0
b2344d536497785638a8b7139cab4b9a	0	8	0	5	0	0	0	0	0	23	90	0	0	0	0	10	0	0	0	0	0	0	0	0	0	6	0	0	0	0	0	0	0	0	0	0	0	0	0	5	0	31	0	0	0	6	0	0	0
23983bfe8ae674fbbc1de42f55349ae0	8	0	0	0	0	0	0	0	0	0	0	0	0	0	0	0	0	0	0	0	4	0	0	5	0	0	0	0	0	0	0	0	0	0	21	20	0	0	0	0	0	41	0	33	18	0	0	0	0
b97f61d3ca8264e4594989a93cb9d959	0	0	0	0	0	0	0	0	0	0	51	0	0	0	0	0	0	0	0	0	0	0	0	0	0	0	0	0	0	0	0	0	0	0	0	0	0	0	0	0	0	0	0	0	0	0	0	0	0
70d7c5d05bda5af84104bd4d0ac7ecbc	0	0	0	0	0	0	0	0	0	0	0	0	0	0	0	0	0	0	0	0	0	0	0	0	0	0	0	0	0	0	0	0	0	0	0	0	0	0	0	0	0	41	0	0	0	0	0	0	0
fe57f0a84685364c3275e6f03d010273	0	0	0	0	0	0	0	0	0	0	0	0	0	0	0	0	0	0	0	0	0	0	0	0	0	0	0	0	0	0	0	0	0	0	0	0	0	0	0	0	0	0	0	0	0	0	0	0	0
be85e0f498a5efe0a0ee95b0af3c40e1	0	0	0	0	0	0	0	0	0	0	0	0	0	0	0	0	0	506	0	0	0	0	0	0	0	0	0	0	0	0	0	30	0	0	0	0	0	0	0	0	0	0	0	0	0	0	0	0	0
316e0a5441dcb2e1142db3b330dc6e5f	0	0	0	0	0	0	0	0	0	0	0	0	0	0	0	0	0	0	0	162	0	0	0	0	0	0	0	0	0	90	0	0	0	0	0	0	0	0	0	0	0	0	0	0	0	0	0	0	0
76438352b7c137e8e90ae27d2b68bacc	0	0	0	0	0	0	0	0	0	0	0	0	0	0	0	0	0	0	0	62	0	0	0	0	0	0	0	0	0	382	0	0	0	0	0	0	0	0	0	0	0	0	0	0	0	0	0	0	0
ee4193f3e152e962dd30d3ca7bb2c386	0	0	0	0	0	0	0	0	0	0	0	0	0	0	0	0	0	0	0	0	29	0	0	0	0	0	43	0	0	0	0	0	0	0	0	0	0	0	0	0	0	0	0	0	0	0	8	0	0
f609aadd2ae85099180b00d2f6718b8d	0	0	0	0	0	0	0	0	0	0	0	0	0	0	0	0	0	0	0	239	0	0	0	0	0	0	0	0	0	99	0	0	0	0	0	0	0	0	0	0	0	0	0	0	0	0	0	0	0
1efc27f807ae315e26cbb90b3af70abf	0	0	0	0	0	0	0	0	0	0	0	0	0	0	0	0	0	0	0	0	0	0	0	0	0	0	0	0	0	0	0	0	0	0	0	0	0	0	0	0	0	0	0	0	0	0	0	0	11
302a6d07117c2fadde6e4aa8b77adcab	0	0	0	0	0	0	0	0	0	0	0	0	0	0	0	0	0	0	0	0	0	0	43	0	0	0	0	0	0	0	0	0	0	0	0	48	0	0	0	0	0	0	0	0	0	0	0	0	0
00095d95cca94cf72a1a4f04ce274c4f	0	0	0	0	0	0	0	0	0	0	0	0	0	0	0	0	0	0	0	0	0	0	0	0	0	0	0	0	0	0	0	0	0	0	0	0	0	0	0	0	0	0	0	0	0	0	0	0	0
28cfe20d5d3e07eeb2283a55e1f88cc8	0	0	0	0	0	0	0	0	0	0	0	0	0	0	16	0	0	0	0	0	0	26	0	0	0	0	0	0	0	0	0	0	0	0	0	0	0	0	0	0	0	0	0	0	0	0	0	0	21
d4fe0ca1c8c12a0c75c120679ac2a86d	51	0	0	0	0	27	0	0	0	0	0	0	0	0	0	0	0	0	0	0	0	0	0	0	0	0	0	0	0	0	0	0	0	0	0	0	0	0	0	0	37	0	0	0	147	0	0	0	0
93c6873fd99dae22cdaaf4650c114a95	0	0	0	0	0	0	0	0	0	0	0	0	0	0	0	0	0	0	0	0	0	0	0	0	0	0	0	0	0	0	0	0	0	0	0	0	0	0	0	0	0	0	0	0	0	0	0	0	72
afe6911a91ec900bb043ac297185fa76	0	0	0	0	0	0	0	0	0	0	0	0	0	0	0	0	0	0	0	6	0	0	0	0	0	0	0	0	0	0	0	0	0	0	0	0	0	0	0	0	0	0	0	0	0	0	0	0	0
157922effb70c5dda97090ada2c03d31	0	0	0	0	0	0	0	0	0	0	0	0	0	0	0	0	0	89	0	0	0	0	0	0	0	0	0	0	0	0	0	0	0	0	0	0	22	0	0	0	0	0	0	0	0	0	0	0	0
614a0a77077930648712c7d8b4abfb52	0	0	0	0	0	0	0	0	0	0	0	0	0	0	0	0	0	0	0	0	5	0	0	0	0	0	0	0	0	0	0	0	0	0	0	10	0	72	0	0	0	0	0	37	0	0	3	0	2
f92ef4846aaa2c6440cedd6f1902e554	0	0	0	0	0	15	0	41	0	27	0	0	0	0	0	0	7	0	0	0	0	0	0	0	0	0	0	0	0	0	0	0	0	0	0	0	0	0	0	0	0	0	0	0	0	0	19	0	13
c723728ba15c1ff71ae52a34ce24cd9b	0	0	0	0	0	0	0	0	0	0	0	0	0	0	0	45	0	0	0	0	0	0	0	0	0	0	0	0	0	0	14	0	0	0	0	0	0	0	0	0	0	0	0	0	0	0	0	0	28
5424ddd0cb0f7a1b41e6af7cb5deea01	0	0	0	0	0	5	0	0	0	2	0	4	0	5	6	0	0	0	9	0	6	4	0	2	0	0	0	7	21	0	9	0	0	0	0	0	0	0	2	3	0	0	0	0	0	4	5	175	0
ce08caae60051fef0840342bde973cfb	0	0	0	0	0	0	0	0	0	0	0	0	0	0	0	0	0	0	446	0	42	0	0	5	0	0	0	0	0	0	0	0	0	0	0	0	0	0	0	0	0	0	0	0	0	0	0	0	0
32f0accd2e6e71a5457d2d2aa1d68bac	0	0	0	0	0	0	0	0	0	0	0	0	0	0	0	0	28	0	3	0	0	0	0	0	0	0	0	0	0	0	0	0	0	0	0	0	0	0	14	0	2	0	0	0	0	0	3	0	56
8ad334ee52f6d3abf852d93060480e68	0	0	0	0	0	0	0	0	0	0	0	0	0	0	0	0	0	0	0	0	0	0	0	0	0	234	0	0	0	0	0	0	0	0	0	0	0	0	61	0	0	0	0	0	0	0	0	0	0
21bad5ffd777ee32fb12d65c65e1780f	0	0	0	0	0	0	0	0	0	0	14	9	0	8	0	0	20	0	0	0	28	12	0	8	0	0	14	0	0	0	0	6	0	0	0	14	0	0	0	13	0	6	9	7	0	0	0	0	0
aec5a27d17ca69415582169834b28435	47	0	0	0	0	31	0	41	0	0	0	0	0	0	0	0	0	0	0	0	0	0	0	131	0	0	0	0	0	0	0	0	0	0	0	0	0	0	40	0	0	0	0	0	0	0	0	0	0
9d4568d6282907263180d310a061246a	0	0	0	0	0	0	0	0	0	0	0	0	0	0	0	0	0	0	0	0	0	0	0	0	0	0	0	0	0	0	0	0	0	0	27	0	0	0	0	0	0	0	0	0	0	0	0	0	0
2176bc86602b1cafd45300a31d60a47c	0	0	0	0	0	0	0	0	0	0	0	0	0	0	0	0	0	0	0	105	0	0	0	0	0	0	0	0	0	275	0	0	0	0	0	0	0	0	0	0	0	0	0	0	0	0	0	0	0
732b63f89a64c9d4e638a745a44ed495	0	0	0	0	0	0	0	0	0	0	0	0	0	0	0	0	0	0	0	0	0	0	0	0	0	0	0	0	0	0	0	0	0	0	0	0	0	0	0	0	0	0	0	0	0	0	0	0	0
6b10cfdb126514b2501c0119a03d81f3	0	0	0	0	0	0	0	0	298	0	0	0	0	0	0	0	0	0	0	0	0	0	0	0	0	0	0	0	0	0	0	0	0	0	0	0	0	0	0	0	0	0	0	0	0	0	0	0	0
0c3dfc73dcbd2e21acb92b75ee52e6ec	0	0	0	0	0	0	0	0	0	0	0	0	0	0	0	0	0	0	0	0	0	0	0	0	0	0	0	0	0	0	0	0	0	0	0	0	0	0	0	0	0	0	0	0	0	0	0	0	0
0e5cfc57ae8d835c312ff751ce0d0591	0	0	0	0	0	0	0	0	0	248	0	0	0	0	0	0	0	0	0	0	0	40	0	0	0	0	0	0	0	0	0	0	0	0	0	0	0	0	0	0	0	0	0	0	0	0	0	0	0
5e5a2b16789d6a1698e22da468190886	0	0	0	0	0	0	0	0	0	0	0	0	0	0	16	0	0	0	0	0	0	0	0	0	0	0	0	0	0	0	109	0	0	0	0	0	0	0	0	0	0	0	0	0	0	0	0	0	0
4cd3a501a949c24b7cb128fa852510b8	0	0	0	0	0	0	0	0	0	0	0	0	0	0	0	0	0	0	0	0	0	0	0	0	0	0	0	0	0	0	0	0	0	0	0	0	0	0	0	0	0	0	0	0	0	0	0	0	0
61ceddd5c82a98b91f8587387abe0485	0	0	0	0	0	0	0	0	0	0	0	0	0	0	0	0	0	0	0	0	0	0	0	0	0	0	0	0	0	0	0	0	0	0	0	0	0	0	0	0	259	0	0	0	0	0	0	0	0
92b72ff47d0272fb260964079f51c795	0	0	0	0	0	0	0	0	0	0	0	0	0	415	0	0	0	0	0	0	0	0	0	0	0	0	0	0	0	0	0	0	0	0	0	0	0	0	0	0	0	0	0	0	0	0	0	0	0
fdbd5fe39c4be8c01de4f5f69f131ac4	135	0	0	0	0	0	0	0	0	0	0	0	0	0	0	0	0	0	0	0	0	0	0	0	0	5	0	0	0	0	0	0	0	0	0	0	0	0	0	0	0	0	0	0	0	0	163	0	0
62eb3cef46052557a9720050bebee94d	0	0	0	0	0	0	0	0	0	0	21	0	0	0	0	0	0	0	0	0	0	0	37	0	0	0	0	0	0	0	0	0	0	0	0	37	0	0	0	0	0	0	0	0	0	0	0	0	0
5e2c83dfa6186d49d076e73c72712da7	0	0	0	0	0	0	0	0	0	0	0	0	0	0	0	0	0	0	0	0	0	0	0	0	0	0	0	0	0	0	0	0	0	0	0	0	0	0	0	0	0	0	0	0	0	0	0	0	0
19c11b6bbdc97a388a97095f047d9eff	0	0	0	0	0	0	0	0	12	0	0	0	5	0	0	0	0	0	0	0	0	0	0	0	0	0	0	0	0	0	0	0	0	0	0	0	235	0	0	0	0	0	0	0	0	0	0	0	0
61dab597729c993ce0573b30f64f7a22	0	0	0	0	2	6	19	0	0	12	0	12	0	0	4	11	0	0	3	0	0	0	0	0	0	2	0	0	0	0	0	0	0	0	0	0	0	0	3	8	0	0	0	0	0	21	0	0	4
5aae5675bbc2c26aefc21c3106a93e65	0	0	0	0	0	0	0	0	0	0	0	0	0	0	0	0	0	0	0	0	0	0	0	0	0	0	0	0	0	0	0	0	0	0	0	502	0	0	0	0	0	0	0	0	0	0	0	0	0
52b981f8f493fcbf1e85cbd705d80f67	0	0	0	0	0	0	0	69	0	44	0	29	0	0	0	3	59	0	0	0	0	41	0	0	0	0	0	0	0	0	0	0	0	0	0	0	0	0	0	0	0	0	0	0	0	91	0	0	0
e41097a02b5e6221353c56bba786b591	0	0	0	0	0	0	0	0	0	0	0	0	0	0	0	0	45	0	0	0	0	0	0	0	0	0	0	125	0	0	0	0	0	0	0	0	0	0	0	0	0	0	0	0	0	0	0	0	0
e3e53f3c30e22b0bede67cae8b253176	0	0	0	0	0	0	0	0	0	0	60	0	0	0	0	0	0	0	0	0	0	0	0	0	0	0	0	0	0	0	0	0	0	0	0	33	0	0	0	0	0	0	0	0	0	0	0	0	0
32b031e18e59b100822f990697f4e0aa	0	0	0	0	0	0	0	0	0	0	0	0	0	0	0	0	0	0	0	0	0	0	0	0	0	0	0	0	0	0	0	0	0	0	0	0	0	0	0	0	0	0	0	0	0	0	0	0	0
2b12d6078546f6f35ba66684654e20f4	0	0	0	0	0	0	0	42	0	0	0	0	0	0	0	8	0	0	0	0	0	18	0	0	0	7	0	0	0	0	0	0	0	105	0	0	0	0	15	0	6	0	0	0	0	0	0	0	24
2b9d290ecbf90f604ffc3dcb959995e2	0	0	0	0	0	0	0	0	0	0	0	0	0	0	0	0	0	0	0	0	0	0	0	0	0	0	0	0	0	0	0	0	0	0	0	0	0	0	0	0	0	0	0	0	0	0	0	0	0
0521bfa67f0c343752f53b09e18fe7b7	0	0	0	0	0	0	0	0	55	0	0	0	0	0	0	0	0	0	0	0	0	0	0	0	0	0	0	0	0	0	0	0	0	0	0	0	0	0	0	0	0	0	0	0	0	0	0	0	0
b54e442cf264cae3d20dba859427b875	0	0	0	0	0	0	0	0	0	0	0	0	0	0	0	0	0	0	0	0	0	0	31	0	0	0	0	0	0	0	0	0	13	0	0	0	0	22	0	0	0	0	0	0	0	0	0	0	0
34590422fbba167721fac47c0d56dcc4	0	0	0	0	0	0	0	0	0	0	0	0	0	0	0	0	78	0	0	0	0	0	0	0	0	14	0	0	0	0	0	0	0	161	0	0	0	0	0	0	0	0	0	0	0	0	0	0	3
64197d09604fa73504998072926935c9	0	0	0	0	0	66	0	198	0	0	0	0	0	0	0	0	48	0	0	0	26	0	0	0	0	0	0	0	0	0	0	0	0	0	0	0	0	0	0	0	0	6	0	0	0	0	0	0	0
0e52157eb49ef18108a51bd859eb333e	0	86	0	0	0	0	0	0	0	64	0	11	0	0	0	0	4	0	15	0	0	60	0	0	0	0	0	0	0	0	0	0	0	0	0	0	0	0	0	0	0	0	0	0	0	0	75	0	0
8ee3bfe23b5750a11208bead9d65391e	0	0	0	0	0	0	0	0	105	0	0	0	9	0	0	0	0	0	0	0	0	0	0	0	0	0	0	0	0	0	0	26	0	0	0	0	0	0	0	0	0	0	0	0	0	0	0	0	0
51a1eb5e62733ffc96d6cb2ddce17c7f	0	0	0	0	0	0	0	0	0	0	0	0	0	0	0	0	0	0	0	0	0	0	0	0	0	0	0	0	0	0	0	0	0	0	0	0	0	0	0	0	0	0	0	0	0	0	0	0	0
4ef858b11bffcca0e31d94a597ebfcb5	0	0	0	0	0	0	0	0	0	0	0	0	0	0	0	0	0	53	0	0	0	0	0	0	0	0	0	0	0	0	0	0	0	0	0	0	0	0	0	0	0	0	0	0	0	0	0	0	0
c2be70faa8d4ffd6c561e175a9622f4e	0	0	0	0	0	0	0	0	0	0	7	0	0	0	0	0	0	0	0	0	0	0	0	0	0	0	0	0	0	0	0	0	0	0	0	0	0	0	0	0	0	0	0	3	0	0	0	0	0
eff70688768a464fb25808d905aa3515	0	0	0	0	0	0	0	143	0	0	0	0	0	0	0	40	0	0	0	0	0	32	0	0	0	0	0	0	0	0	0	0	0	0	0	0	0	0	0	0	0	0	0	0	0	0	0	0	0
942009cfaa9467f974a02ef31c5b81d3	0	0	0	0	0	0	0	0	0	0	0	0	0	0	0	0	0	0	0	0	0	0	0	0	0	0	0	0	0	0	0	0	0	0	0	0	0	194	0	0	0	0	0	0	0	0	0	0	0
b7f956cd2a19f3100fdefed0bdbe8dcc	22	0	2	0	0	4	0	0	0	0	0	0	0	0	0	0	30	0	0	0	0	0	0	0	0	0	0	0	0	0	0	0	0	0	0	0	0	0	0	0	0	0	0	0	0	0	0	0	0
c5945ae92cbf8fd7628b60abe0f0bce2	0	0	0	0	0	0	0	0	0	17	0	0	0	0	0	17	0	0	18	0	0	44	0	0	0	0	0	0	0	0	0	0	0	0	0	0	0	0	0	23	0	7	13	0	0	0	0	9	0
31cf3c0bbe05bb580607c4cfc58db704	0	0	0	0	0	0	0	0	0	0	0	0	0	0	0	0	0	0	0	15	0	0	0	0	0	0	0	0	0	27	0	0	0	0	0	0	0	0	0	0	0	0	0	0	0	0	0	0	0
d95b34c0dca4755b861c5e47de28537e	0	0	3	0	0	0	0	0	0	0	0	0	0	0	0	0	0	0	0	32	87	0	21	0	4	0	15	0	0	17	0	0	22	0	3	3	0	0	0	0	0	5	0	0	0	0	0	0	0
e9c3c45eb69fe7b0866bf4a02ec5da47	0	0	0	0	0	0	0	0	0	0	0	0	0	0	0	0	0	0	0	0	0	0	0	0	0	0	0	0	0	0	0	0	0	0	0	0	0	0	0	0	0	0	0	0	0	0	0	0	0
593aa816847d307e4bb283cfbbfe2019	0	0	0	0	0	0	0	0	0	0	0	0	0	0	0	0	0	0	58	0	0	0	0	0	0	0	0	0	0	0	0	0	0	0	0	0	0	0	0	0	0	0	0	0	0	0	110	0	0
c4fb50921dcc7f85b309c2fc5eb61f1d	0	0	0	0	0	0	0	0	19	0	0	0	10	0	0	0	0	151	0	0	0	0	0	0	0	0	0	0	0	0	0	67	0	0	0	0	11	0	0	0	0	0	0	0	0	0	0	0	0
7b955cb9c0b19f352c67fc495d9892bf	0	0	17	0	0	0	0	0	0	0	0	53	0	0	0	0	0	0	0	0	0	0	0	0	0	0	0	0	0	0	0	0	0	0	0	0	0	0	0	0	0	0	0	0	0	0	0	0	113
d032bebc4f1d85853c829a36f3c44b22	0	0	0	0	0	0	0	0	142	0	0	0	0	0	0	0	0	0	0	0	0	0	0	0	0	0	0	0	0	0	0	0	0	0	0	0	29	0	0	0	0	0	0	0	0	0	0	0	0
934d254c0b746e48caa11fa82238ab38	0	0	0	0	0	0	0	0	0	0	0	0	25	0	0	0	0	44	0	0	0	0	0	0	0	0	0	0	0	0	0	6	0	0	0	0	16	0	0	0	0	0	0	0	0	0	0	0	0
b442cfd955a07c5b08ed3030a2133690	0	0	0	0	0	0	0	0	0	0	0	0	0	83	0	0	0	0	0	0	0	0	0	0	0	0	12	0	0	0	0	0	0	0	0	0	0	0	0	0	0	0	0	0	209	0	0	0	0
a815e59ff1f41fe7229ad7929bb759f0	0	0	0	0	0	0	0	0	0	0	0	25	0	11	8	0	17	0	0	0	0	0	0	0	0	0	45	4	0	0	0	0	0	6	0	0	0	0	0	22	0	0	0	0	0	33	0	0	0
21122478dcdbea33dbbf2655bf923c55	0	0	0	0	0	0	0	0	0	0	0	0	0	0	0	0	0	0	0	0	34	0	0	0	0	0	0	0	0	0	0	0	0	0	0	0	0	0	0	0	0	0	0	0	0	0	0	0	0
b31ccc03f4946ee90e103d0ddfba9744	0	0	0	0	0	0	0	0	0	479	0	0	0	0	0	0	0	0	0	0	0	0	0	0	0	0	0	0	0	0	0	0	0	0	0	0	0	0	0	0	0	0	0	0	0	0	0	0	0
9adb696f37731e6da161226b675dfab8	0	0	0	0	0	0	0	0	0	0	0	0	0	0	0	0	0	0	0	0	0	0	0	0	0	0	0	0	0	0	0	0	0	0	0	0	0	0	45	0	0	0	0	0	0	0	0	0	0
606d6a582845392f147dc13a48f25698	0	0	0	0	0	0	0	0	0	0	0	0	0	0	0	0	0	0	0	0	0	0	0	0	0	0	0	0	0	0	0	0	0	0	0	0	0	0	0	0	0	0	0	0	0	0	0	0	0
796e7ecde82ed32c9cd058b8074162ee	0	0	0	0	0	0	0	0	0	0	0	0	0	0	0	0	8	0	4	0	0	0	0	0	0	0	84	0	0	0	25	0	0	0	0	0	0	0	0	0	0	0	0	0	0	0	0	0	0
6a59d2b2d33a6acb3da353dcb18a0e85	0	0	0	0	0	0	0	0	0	0	131	0	0	0	0	0	0	0	0	0	0	0	0	0	0	0	0	0	0	0	0	0	0	0	0	0	0	0	0	0	0	0	0	0	0	0	0	0	0
e61175d8b53d3a25b2298691e1ae92c2	0	0	0	0	0	0	0	0	0	0	0	0	0	0	0	0	0	0	0	0	0	0	0	0	0	0	0	0	0	0	0	0	0	0	0	91	0	0	0	0	0	0	0	0	0	0	0	0	0
e8f904a6915748b38acea751bdba52f9	0	0	0	0	0	0	0	0	0	0	0	0	0	0	0	0	0	75	0	0	0	0	0	0	0	0	0	0	0	0	0	242	0	0	0	0	0	0	0	0	0	0	0	0	0	0	0	0	0
f51b0c0fb0178f131635ab91f2207ca2	0	0	0	0	0	0	0	0	17	0	0	0	0	0	0	0	0	169	0	0	0	0	0	0	0	0	0	0	0	0	0	14	0	0	0	0	15	0	0	0	0	0	0	0	0	0	0	0	0
fc5c678c41c58cc398aad7a42176b822	0	0	0	0	0	0	0	0	0	0	0	0	0	0	0	0	0	0	0	0	0	0	0	0	0	0	474	0	0	0	0	0	0	0	0	0	0	0	0	0	0	0	0	0	0	0	0	0	0
c788c4ccf7c376f0a2d2ef99d9f81689	18	39	0	0	0	0	0	105	0	0	0	0	0	0	0	0	0	0	0	0	0	61	0	0	0	0	0	29	0	0	0	0	0	0	0	0	0	0	0	0	0	0	0	0	0	18	0	0	0
36f03a99e85e79a0b03da93bb05883be	0	0	0	0	0	0	0	0	0	0	0	0	0	0	0	0	0	0	0	0	0	0	0	0	0	0	0	0	0	0	0	0	0	0	5	0	0	0	0	0	0	0	0	14	0	0	0	0	0
c1ba72bad28347052123ee2a73925274	0	0	0	0	0	0	0	0	0	0	0	0	0	0	0	0	0	0	0	0	0	69	0	0	0	0	0	13	0	0	0	0	0	0	0	0	0	0	0	0	37	0	0	0	68	0	19	0	0
02e169ccdc14b62b4155c0a0c86a8f72	0	0	0	0	0	0	0	0	0	0	0	43	0	4	0	0	0	0	0	0	0	0	0	0	0	196	0	0	0	0	0	0	0	0	0	0	0	0	0	0	0	0	0	0	0	0	0	0	0
36e4754eb2d0b3d7419419eda82ff502	0	0	0	0	0	0	0	0	0	0	0	0	0	0	214	0	0	0	0	0	0	0	0	0	0	0	0	0	0	0	0	0	0	0	0	0	0	0	0	0	0	0	0	0	0	0	0	0	0
0ad04e857038353540e3402283795460	0	0	0	0	0	0	0	0	0	0	11	0	0	0	0	0	0	0	0	0	30	0	0	21	0	0	0	0	0	0	0	0	7	0	66	0	0	0	0	0	0	4	0	0	0	0	0	0	0
d0dfe122daf94e84a7fd310a140d30d2	0	0	0	0	0	0	0	0	0	0	14	0	0	0	7	0	0	0	0	0	9	0	0	6	6	0	0	0	0	0	0	0	0	0	15	5	0	0	0	0	0	18	18	0	0	0	0	0	0
4b73113259dbe3fe65e1a1614ce2eee5	0	0	0	0	0	0	0	0	0	0	0	0	0	319	0	0	38	0	0	0	0	0	0	0	0	0	0	0	0	0	0	0	0	0	0	0	0	0	0	0	0	0	0	0	0	0	0	0	0
2ec9c023d619fb7e03aecf52780b09c4	0	0	0	0	11	0	0	0	0	0	0	0	0	0	0	202	0	0	0	0	0	0	0	0	0	0	0	0	0	0	0	0	0	0	0	0	0	0	0	0	0	0	0	0	0	0	0	0	0
d15d49b02545e59ec025b79325832b70	0	0	0	0	0	0	0	0	0	0	0	0	0	0	0	0	0	0	0	0	0	0	0	0	0	0	0	0	0	0	0	468	0	0	0	0	0	0	0	0	0	0	0	0	0	0	0	0	0
52c2709f30dd8fb7d1c1368db62483e8	0	0	0	0	0	0	0	0	0	0	0	0	0	0	0	0	0	0	0	0	0	0	0	0	0	0	0	0	0	0	0	0	0	0	0	0	0	0	0	0	0	0	0	0	0	0	0	0	0
306146d0095c210d4d1b64843e04bdc0	0	0	0	0	0	0	0	0	0	0	0	0	0	0	0	0	0	0	0	153	0	0	0	0	0	0	0	0	0	75	0	0	0	0	0	0	0	0	0	0	0	0	0	0	0	0	0	0	0
f0f2eeb794ec836e8dff25ec381268b4	0	0	0	0	0	0	0	0	0	0	0	0	0	0	0	0	0	0	0	0	50	0	0	0	0	0	0	0	0	0	0	0	0	0	0	0	0	0	0	0	0	0	0	0	199	0	0	0	0
c6ea14743c7be73612d8b3722e75b745	0	0	0	0	0	0	0	0	0	0	0	0	0	0	0	0	0	0	0	0	0	0	0	0	0	0	0	0	0	0	0	0	0	0	0	0	0	0	0	0	0	0	0	0	0	0	236	0	0
ffc4f75f7e54d68580ad5690d303840e	0	0	0	0	0	0	0	0	0	0	0	0	463	0	0	0	0	0	0	0	0	0	0	0	0	0	0	0	0	0	0	0	0	0	0	0	0	0	0	0	0	0	0	0	0	0	0	0	0
dc4b7cf470f4c7389aa07c3301246a24	0	0	0	0	0	0	0	0	0	0	0	0	0	0	0	0	0	0	0	0	0	0	0	0	0	0	0	0	0	0	0	0	0	0	0	0	0	0	0	0	0	0	0	0	0	0	0	0	0
579d06bf226b37a28d31b50d6df987c9	0	0	0	0	0	0	0	0	0	23	0	0	0	0	0	0	0	0	154	0	0	0	0	0	0	0	0	0	0	0	0	0	0	0	0	0	0	0	0	0	0	0	0	0	0	0	0	0	0
80f957f8836fd39e80608cca997cc887	0	0	0	0	0	0	0	60	0	0	0	0	0	30	35	0	0	0	0	0	0	0	0	0	0	0	34	0	0	0	0	0	0	27	0	0	0	0	0	0	0	0	0	0	0	0	0	0	0
8db19996bb5d4cf08ecce4d15cf1d419	0	0	0	0	0	0	0	0	0	0	0	108	0	0	0	0	0	0	0	0	0	0	0	0	0	0	0	0	0	0	0	0	0	0	0	0	0	0	0	0	0	0	0	0	0	0	0	0	0
d987749285c5b07e0f92565aad1b2140	0	0	0	0	0	0	0	0	0	0	0	0	0	0	0	0	0	0	0	0	0	0	0	0	0	0	0	0	0	0	0	0	0	0	0	0	0	0	0	0	0	0	0	0	0	0	0	0	0
6bc8232f2078eb83e0c5c58757b9ce73	0	0	0	0	0	0	0	63	0	0	0	0	0	0	0	0	15	0	41	0	0	0	0	0	0	42	0	0	0	0	0	0	0	0	0	0	0	0	0	0	0	0	0	0	6	31	0	0	0
2f47daaca21cbfb18c09dd8b2b8609af	0	0	0	0	0	0	0	0	0	11	0	29	0	0	0	0	0	0	0	0	4	21	0	0	0	0	0	24	0	0	0	0	0	0	0	0	0	0	0	0	0	0	0	0	0	24	0	0	0
7ace24b746749990dbe493e9c35f49c4	0	0	0	0	0	0	0	0	0	0	3	10	0	0	0	0	0	0	0	0	0	0	0	0	0	0	0	0	0	0	0	0	0	0	0	0	0	0	0	0	0	0	0	0	0	68	0	0	0
f1897107e633f7f683ebb25a4662d0fa	0	0	0	0	0	0	0	0	0	0	0	0	0	0	0	0	0	0	0	0	0	0	0	0	0	0	0	0	0	0	0	0	0	0	0	0	0	0	0	0	0	0	0	0	0	0	0	0	0
3c99efeadbd32a75c0d929f18283f955	0	0	0	0	0	0	0	0	22	0	0	0	29	0	0	0	0	48	0	0	0	0	0	0	0	0	0	0	0	0	0	15	0	0	0	0	47	0	0	0	0	0	0	0	0	0	0	0	0
704f12a7d3a9e56756aef10fcfd83647	0	0	0	0	0	0	0	0	0	0	0	25	0	0	0	0	0	0	0	0	0	0	0	0	0	0	0	0	0	0	35	0	0	0	0	0	0	0	0	0	0	0	0	0	0	0	0	0	0
1a1674544617d885e28083845dac05b4	0	0	0	0	0	0	0	0	0	0	0	0	0	0	0	0	0	0	0	0	0	0	0	0	0	0	0	0	0	0	0	0	0	0	0	0	0	0	0	0	0	0	0	0	0	0	0	0	0
08fc63dee8132ced31aab159901bb3e5	14	0	0	0	0	6	0	8	0	0	14	0	0	0	0	0	10	0	7	0	6	0	0	8	0	0	8	18	0	0	6	0	0	0	5	5	0	0	0	7	6	13	13	5	0	5	8	6	0
6e7a1e2035fca531f2de1a85dae597f3	0	0	0	0	0	0	0	0	0	0	0	0	0	0	0	0	0	0	0	0	0	0	0	0	0	0	0	0	0	0	0	455	0	0	0	0	0	0	0	0	0	0	0	0	0	0	0	0	0
2b695d002a649d8987c2473ae6c4764f	0	0	0	0	0	0	0	0	0	0	0	0	0	0	0	0	0	0	143	0	210	0	0	0	0	0	0	0	0	0	0	0	0	0	0	0	0	0	0	0	0	0	0	0	0	0	0	0	0
26c41acc6c6bd5ed57270bae6c19abbb	0	0	0	0	0	0	0	13	0	35	0	0	0	0	0	0	0	0	0	0	0	0	0	0	0	0	0	0	0	0	3	0	0	0	0	0	0	0	0	0	4	0	0	0	0	25	0	0	9
9910bcd139f3f5c55d602c6fcfd3239b	0	0	0	0	0	0	0	0	0	0	0	0	0	0	0	0	84	0	0	0	0	0	0	0	0	0	14	0	0	0	11	0	0	0	0	0	0	0	0	0	0	0	0	0	0	0	0	0	0
7dc094f46c37021b340d74228a9d22e5	0	0	0	0	0	0	0	0	0	0	0	0	0	0	0	0	0	0	0	0	0	0	0	0	0	0	0	0	0	0	0	0	0	0	0	0	0	0	0	0	0	0	0	0	0	0	178	0	0
e7f35a7351c62a8e0f8f71aaa6a39889	0	0	0	0	0	0	0	0	0	0	0	0	0	0	0	0	0	0	0	0	0	0	0	0	0	0	0	0	0	0	0	0	0	0	0	0	0	0	0	0	0	0	0	0	0	0	0	0	0
88379e5027ac4e369673087e68a0cc1d	0	0	0	0	0	0	0	0	0	0	0	0	0	306	0	0	0	0	0	0	0	0	0	0	0	0	0	0	0	0	0	0	0	0	0	0	0	0	0	0	0	0	0	0	0	0	0	0	0
da3f0dbe46722a82769e6a11f6ddd9de	0	0	0	0	0	0	0	0	212	0	0	0	0	0	0	0	0	15	0	0	0	0	0	0	0	0	0	0	0	0	0	0	0	0	0	0	0	0	0	0	0	0	0	0	0	0	0	0	0
9485478dc8b5f2654d788f4a8d5a033d	0	0	0	0	0	33	0	0	0	0	0	0	0	0	0	0	0	0	0	0	0	45	0	0	0	0	0	0	0	0	0	0	0	0	0	0	0	0	0	0	0	0	0	0	0	0	0	0	0
1e026b85254383f7f9e022beab9d540c	7	0	0	0	0	9	0	17	0	0	0	0	0	0	0	0	0	0	0	0	0	0	0	0	0	0	0	0	0	0	0	0	0	0	0	0	0	0	0	104	35	0	0	0	0	0	0	0	0
cb2e65f846a4ad668334ee86e72fc5f5	0	0	0	0	0	294	0	0	0	0	0	0	0	0	0	0	0	0	0	0	0	0	0	0	0	0	0	0	0	0	0	0	0	0	0	0	0	0	0	0	0	0	0	0	0	0	0	0	0
53d4fdfc1fbad200580259b6364d26dd	0	0	0	0	0	0	0	0	0	0	0	0	0	47	0	0	0	0	0	0	0	0	0	0	0	0	124	50	0	0	0	0	0	0	0	0	0	0	0	0	0	0	0	0	0	0	0	0	0
26b8dd8c4c227eab9c162901cd32948a	0	0	0	0	0	0	0	0	0	0	0	0	0	0	0	0	0	0	443	0	0	0	0	0	0	0	0	0	0	0	0	0	0	0	0	0	0	0	0	0	0	0	0	0	0	0	0	0	0
4911c8be7b70a8d1906e7fa2c722ed7c	0	0	0	0	0	0	0	0	0	0	2	0	0	0	0	0	0	0	0	0	0	0	0	0	0	0	0	0	0	0	0	0	0	0	0	0	0	0	0	0	0	7	0	0	0	0	0	0	0
5c417b36a3ca684f725d1de508b14a5d	0	0	0	0	0	0	0	0	0	0	0	0	0	0	0	0	0	0	0	0	0	44	0	0	0	0	0	0	0	0	45	0	0	0	0	0	0	0	0	30	0	0	0	0	208	0	0	0	0
4460f601fd9951a4bf0ad1f2d6d61de8	0	0	0	0	0	0	0	0	0	0	0	0	0	0	0	0	0	0	0	0	0	0	0	0	0	0	0	0	0	0	0	0	0	0	0	0	0	0	0	0	0	0	0	0	0	0	0	0	0
064d17a9efa5349902286cee9b8d6b62	0	0	0	0	0	0	0	0	62	0	0	0	0	0	0	0	0	0	0	0	0	0	0	0	0	0	0	0	0	0	0	102	0	0	0	0	0	0	0	0	0	0	0	0	0	0	0	0	0
34a2a6facb7bb39eee861f1063354959	163	0	0	0	0	0	0	0	0	0	0	0	0	0	0	0	0	0	0	0	0	0	0	0	0	0	0	0	0	0	13	0	0	0	0	0	0	0	0	0	0	0	0	0	0	0	0	0	0
e70e532e6c226bfba307552aeafda352	0	0	0	0	0	0	0	0	0	0	0	0	0	0	0	0	0	0	0	0	0	0	24	67	0	0	0	0	0	0	0	0	65	0	0	0	0	0	0	0	0	0	40	25	0	0	0	0	0
3e07aaee4a6706396b1ed82c00c703c9	0	0	0	0	0	0	0	0	0	33	0	0	0	49	0	0	19	0	0	0	0	0	0	0	0	0	0	0	0	0	0	0	0	0	0	0	0	0	0	0	0	0	0	0	0	0	0	0	127
00c6a5fe124f72ca7777cbf2ae27fe68	0	0	0	0	0	0	0	0	0	0	0	0	0	0	0	0	0	0	0	0	0	0	0	0	0	0	0	0	0	0	0	0	0	0	0	0	0	0	0	0	0	0	0	0	0	0	0	0	0
20d7e3b5f93088090e051605e2420bec	0	0	0	0	0	0	0	0	0	0	65	0	0	0	0	0	0	0	0	0	0	0	31	0	0	0	0	0	0	0	0	0	29	0	7	0	0	3	0	0	0	0	0	13	0	0	0	0	0
ef971dd7d775da0e4952651caf7f8f05	0	0	0	0	0	0	0	0	0	0	0	0	0	0	0	0	0	0	0	18	0	0	0	0	0	0	0	0	0	0	0	0	0	0	0	0	0	0	0	0	0	0	0	0	0	0	0	0	0
5aca22812795f73773dd45169437c752	0	0	0	0	0	0	0	0	0	0	0	0	0	0	0	0	0	0	0	0	0	0	0	0	0	0	0	0	0	0	0	0	0	0	33	0	0	0	0	0	0	0	0	0	0	0	0	0	0
80c20fa7e41694f5d249d7fbfb1b35bf	0	0	0	0	0	0	0	54	0	0	0	0	0	0	113	0	0	0	19	0	0	52	0	0	0	0	0	0	0	0	0	0	0	0	0	0	0	0	0	0	0	0	0	0	0	0	0	0	0
b4c73e89d09a73801eaa129239a2d435	0	18	0	5	0	6	0	0	0	0	0	0	0	10	0	13	11	0	18	0	0	16	0	4	0	14	15	22	0	0	30	0	0	0	7	0	0	0	0	12	6	8	0	0	0	11	0	0	0
685e3d17764397ef7105cef546036b7b	0	0	0	0	0	0	0	0	0	0	0	0	0	0	0	0	0	0	0	0	0	0	0	0	0	0	432	0	0	0	0	0	0	0	0	0	0	0	0	0	0	0	0	0	0	0	0	0	0
0b854f84270da7bbf1bfa541e3678068	0	0	0	0	0	0	0	0	0	0	0	49	0	17	44	0	0	0	0	0	0	18	0	0	0	0	0	0	0	0	0	0	0	0	0	0	0	0	0	0	0	0	0	0	0	0	0	0	0
dce7dc5da088f162b26d1832dd4ea3d9	0	0	0	0	0	0	0	0	0	0	0	0	0	51	0	0	0	0	0	0	0	0	0	0	0	0	0	0	0	0	10	0	0	0	0	0	0	0	0	134	0	0	0	0	0	0	0	0	0
cb637d7081a92ff86038cba5d50563af	0	0	0	0	0	0	0	0	0	0	0	0	0	0	379	0	0	0	0	0	0	0	0	0	0	0	0	0	0	0	0	0	0	0	0	0	0	0	0	0	9	0	0	0	0	0	0	0	0
778f75cc6cf499a7fac80ffcee4ed706	0	0	0	0	0	0	0	0	0	0	0	0	0	0	0	0	0	0	0	0	0	0	0	0	0	0	0	0	0	0	0	0	0	0	0	0	0	0	0	0	0	0	0	0	0	0	0	0	0
9312a4e88a0ce50b173f4094cbaa413f	0	0	0	0	0	0	0	0	0	0	0	0	0	0	0	0	63	0	0	0	0	0	0	0	0	0	18	0	0	0	0	0	0	0	0	0	0	0	0	0	0	0	0	0	0	0	0	0	0
b11d60c22b7d6cd22070ffa45afe85f6	0	0	0	0	0	0	0	0	0	0	0	0	0	0	0	0	0	0	0	0	0	0	0	0	0	0	0	0	0	0	0	0	0	0	0	0	0	0	0	0	0	0	0	145	0	0	0	0	0
7ba55d9fbd6c37140beb19acd246ef92	0	0	0	0	0	0	0	0	13	0	0	0	12	0	0	0	0	167	0	0	0	0	0	0	0	0	0	0	0	0	0	26	0	0	0	0	3	0	0	0	0	0	0	0	0	0	0	0	0
a0ad38e1ed272140bffb05a6c7b90bb0	0	0	0	0	0	0	0	0	0	0	0	0	0	0	0	0	0	0	0	0	0	0	0	0	0	0	0	0	0	0	0	0	0	0	0	0	0	0	0	0	0	0	0	0	0	0	0	0	0
a58e3b4abd36f42c061f2e258d60c279	0	0	0	0	0	0	0	0	279	0	0	0	51	0	0	0	0	0	0	0	0	0	0	0	0	0	0	0	0	0	0	9	0	0	0	0	0	0	0	0	0	0	0	0	0	0	0	0	0
ed0283db1c7efeaa9539357de1148b99	0	0	0	0	0	0	0	0	0	0	0	0	0	0	0	0	0	0	0	0	0	0	0	0	0	0	0	0	0	0	0	0	0	0	0	0	0	0	0	0	0	0	0	426	0	0	0	0	0
d5c058b579651aa3c1bf79109888d832	0	0	0	0	0	0	5	0	0	0	0	30	0	0	0	26	0	0	0	0	0	0	0	0	0	6	243	0	0	0	0	0	0	0	0	0	0	0	0	0	7	0	0	0	0	0	8	0	0
f88d0dbffa21eb6e22a88e930a8f5f81	0	0	0	0	0	0	0	0	0	20	0	0	0	0	0	0	0	0	0	0	0	0	0	0	0	0	0	0	0	0	0	0	0	59	0	0	0	0	0	33	0	0	0	0	0	0	0	0	47
a70cc3c131214acfdae0a0aeb5a62916	0	0	0	0	0	0	0	0	0	0	0	0	0	0	0	0	0	0	0	0	0	0	0	0	0	0	0	0	0	0	0	0	0	0	0	0	0	0	0	0	0	0	0	0	0	0	0	0	0
a21d223cb5c2a1de98e90bfa0e2db67a	0	0	0	0	0	0	0	0	0	0	0	0	0	0	0	0	0	0	0	0	0	0	0	0	0	0	0	0	0	0	0	0	0	0	0	0	0	0	0	0	0	0	0	423	0	0	0	0	0
7b1569c53d7e66751946f0810336dbec	0	0	0	0	0	0	0	0	0	0	0	0	0	0	0	0	0	0	0	0	0	0	0	0	0	0	0	0	0	0	0	0	0	0	0	0	0	0	0	0	0	0	0	0	0	0	0	0	0
852cceed0ccb1842e6edf9275c532d1d	0	0	0	0	0	0	0	0	9	0	0	0	0	0	0	0	0	64	0	0	0	0	0	0	0	0	0	0	0	0	0	10	0	0	0	0	9	0	0	0	0	0	0	0	0	0	0	0	0
ad42826d9ee0441dd9489dd51c4e5d2e	0	0	7	0	0	0	0	0	0	0	0	0	0	0	0	0	0	0	132	0	0	0	0	0	0	0	0	0	0	0	0	0	0	0	0	0	0	0	0	0	0	0	0	0	0	0	0	0	0
de3ae6d5c0cc9c2b9daa689f40daf1a4	0	0	0	0	0	0	0	0	0	0	0	0	0	0	0	0	0	0	0	0	0	0	0	0	0	0	0	0	0	0	0	0	0	0	0	0	0	0	0	0	0	0	0	0	0	0	0	0	0
90c86997ef34eafc8a52f47951c7b709	0	0	0	0	0	0	0	0	0	0	0	0	0	0	0	0	0	0	0	0	0	0	120	0	0	0	0	0	0	0	0	0	97	0	0	0	0	0	0	0	0	0	0	0	0	0	0	0	0
abc3a7ff9913a7f42f4d849b0b6deb24	0	0	0	0	0	0	0	0	0	0	0	0	0	0	0	0	0	111	0	0	0	0	0	0	0	0	0	0	0	0	0	228	0	0	0	0	0	0	0	0	0	0	0	0	0	0	0	0	0
0bdd01a70169f16daef6cac11f7dbf57	0	0	0	0	0	0	0	0	114	0	0	0	0	0	0	0	0	0	0	0	0	0	0	0	0	0	0	0	0	0	0	0	0	0	0	0	0	0	0	0	0	0	0	0	0	0	0	0	0
d2b8ad584ac567feaec5c60f46badda0	0	0	0	0	0	0	0	0	0	0	0	0	0	0	0	0	0	0	0	0	0	0	0	0	0	0	0	0	0	0	0	0	0	0	3	273	0	0	0	0	0	0	0	0	0	0	0	0	0
e5a92a1f10dac8d4ce37079c2c57322e	0	0	0	0	0	0	0	0	0	0	0	0	0	0	0	0	0	0	0	0	0	0	0	0	0	0	0	0	0	0	0	0	0	0	0	0	0	0	0	0	0	0	0	0	0	0	0	0	0
ab4665980bbea9c087d37af0a35237fa	0	0	0	0	0	0	0	0	0	0	0	0	0	0	0	54	0	0	29	0	0	0	0	0	0	0	0	0	0	0	0	0	0	0	0	0	0	0	0	0	0	0	0	0	0	0	0	0	0
4a1592d2731fe32ed96a41d27f46c243	0	0	0	0	0	0	0	0	0	0	0	0	0	0	0	0	0	0	0	0	0	0	0	0	0	0	0	0	0	0	0	0	0	0	0	0	0	0	0	0	8	0	0	0	0	0	0	0	186
a30768bda3695475e3c2e1c4eec6431e	0	0	0	0	0	0	0	0	0	0	0	0	0	0	0	0	0	0	0	0	0	0	123	0	0	0	0	0	0	0	0	0	81	0	0	0	0	0	0	0	0	0	0	0	0	0	0	0	0
cea321bfc7e2766329fd5733bc62e3c4	0	0	0	0	0	0	0	0	0	0	0	0	0	0	0	0	0	0	0	0	0	0	0	0	0	0	0	0	0	0	0	0	0	0	0	0	0	0	0	0	0	0	0	0	0	0	0	0	0
80b51c08d39f5cc595dca9bb3a6428fa	0	0	0	0	0	0	0	0	0	0	0	0	0	0	0	0	0	0	0	0	0	0	0	0	0	0	0	0	0	0	0	0	0	0	0	0	0	0	0	0	0	0	0	0	0	0	0	0	0
0e1d48a8906ed3f7a8bef92aeae88416	0	17	0	0	0	0	0	81	0	0	0	36	0	0	0	0	0	0	0	0	0	0	0	0	0	0	0	0	0	0	0	0	0	0	0	0	0	0	213	0	17	0	0	0	0	0	0	0	0
7f7e202347e31122b2fac1e139314ba8	0	0	0	0	0	0	0	0	52	0	0	0	9	0	0	0	0	80	0	0	0	0	0	0	0	0	0	0	0	0	0	21	0	0	0	0	15	0	0	0	0	0	0	0	0	0	0	0	0
8b500cff951f05f673df4371f36296b4	0	0	0	0	0	22	0	0	0	0	0	0	0	31	0	0	0	0	121	0	0	0	0	0	0	0	0	0	0	0	0	0	0	0	0	0	0	0	0	20	0	0	0	0	0	0	0	0	0
b16f7083ae4e29b664e2d9a9d8ae9d0f	0	0	0	0	0	0	0	0	0	0	0	0	0	0	0	0	0	0	107	0	0	0	0	0	0	0	71	0	0	0	0	0	0	0	0	0	0	0	0	0	71	0	0	0	0	0	0	0	0
9fa7365be58b6ba16834b77b204213a2	0	0	10	0	0	42	0	0	0	0	0	0	0	0	0	0	0	0	0	0	0	0	0	0	0	56	0	0	0	0	0	0	0	0	0	0	0	0	0	0	0	0	0	0	0	0	0	0	10
6211d1f846f587c786b69afb20da6f43	0	0	0	0	0	0	0	0	0	411	0	0	0	0	0	0	0	0	0	0	0	0	0	0	0	0	0	0	0	0	0	0	0	0	0	0	0	0	0	0	0	0	0	0	0	0	0	0	0
28f0ea3d2c8173338197c13723314fbd	0	0	0	0	0	0	0	0	0	0	0	0	48	0	0	0	0	0	0	0	0	0	0	0	0	0	0	0	0	0	0	0	0	0	0	0	216	0	0	0	0	0	0	0	0	0	0	0	0
38eb5d11afc23f07a4c58742df867cfd	0	0	0	0	0	0	0	0	0	0	0	0	0	0	0	0	0	0	0	0	0	0	0	0	0	0	0	0	0	0	0	0	0	0	0	0	0	0	0	0	0	0	0	0	0	0	0	0	0
b51fb519b29dc90b1fa0cb23868cb44c	0	0	5	0	0	0	0	0	0	0	0	0	0	0	0	0	0	0	0	0	0	0	0	0	0	0	0	64	0	0	12	0	0	0	0	0	0	0	31	0	0	0	0	0	0	0	0	0	0
053dfe539f95ec73ef128b79fffda391	0	0	0	0	0	0	0	0	0	0	0	0	0	0	0	0	0	0	0	0	0	25	0	0	0	0	0	9	0	0	0	0	0	92	0	0	0	0	67	0	0	0	0	0	0	0	0	0	0
6ea92a4884de7ab777edd7d352383a49	0	0	0	0	0	0	0	0	27	0	0	0	0	0	0	0	0	0	0	0	0	0	0	0	0	0	0	0	0	0	0	254	0	0	0	0	0	0	0	0	0	0	0	0	0	0	0	0	0
b0ae774ea14156eda3ce03706324b4a3	0	0	0	0	0	0	0	0	0	0	7	0	0	0	0	0	0	0	0	0	0	0	0	2	0	0	3	0	0	0	0	0	0	0	2	2	0	0	0	0	0	0	0	0	0	0	0	31	0
427cfe056691e058886caca4638ba270	12	0	0	0	0	0	0	0	0	0	4	0	0	0	0	0	10	0	291	0	14	0	0	0	0	0	0	0	0	0	6	0	0	0	0	0	0	0	0	0	0	2	0	0	0	0	0	0	0
861713952d50eb9d06bedb29c39d26d7	0	0	0	0	0	0	0	0	0	0	0	0	0	0	0	0	0	0	0	0	0	0	0	0	0	0	0	0	0	0	0	0	0	0	0	0	0	0	0	400	0	0	0	0	0	0	0	0	0
0866cbc986958cd308fe3345bb8e0591	0	0	0	0	0	0	0	0	0	0	0	0	0	0	0	0	0	0	0	0	0	0	0	0	0	0	0	0	0	0	0	0	0	0	0	0	0	0	0	0	0	164	0	0	0	0	0	0	0
8791247572c39ffea4dff74e22dd24a8	0	0	0	0	0	0	0	0	0	0	0	0	0	0	0	0	0	0	0	0	0	0	0	0	0	0	0	0	0	0	0	0	0	0	0	0	0	0	0	0	0	0	0	0	0	0	0	0	0
402e63aae0c9ee89d7ee7e19ffa0d944	0	0	0	0	0	0	0	0	0	0	2	0	0	0	0	0	0	0	0	0	0	0	0	19	0	0	0	0	0	0	0	0	0	0	0	0	0	0	0	0	0	0	11	49	0	0	0	0	0
268f0780972a46b1bc3a89827d5ad7a8	0	0	0	0	0	0	0	0	0	0	0	0	0	0	0	0	0	0	0	179	0	0	0	0	0	0	0	0	0	92	0	0	0	0	0	0	0	0	0	0	0	0	0	0	0	0	0	0	0
19e01c9ba4f9e272a681c2467e287c4b	0	0	0	0	0	0	0	0	0	0	0	0	0	0	0	0	0	0	0	0	0	0	0	0	0	0	0	0	0	0	0	0	0	0	0	0	0	0	0	0	0	0	0	0	0	0	0	0	0
ece4f81594e029d30ab95c917880043c	0	0	0	0	0	0	0	0	0	0	0	0	0	0	0	0	0	0	0	0	0	0	0	0	0	0	0	0	0	0	0	0	0	0	14	0	0	0	0	0	0	10	0	25	0	0	0	0	0
c29fc29e6f8fe3b43ace9502b3f4c802	0	0	0	0	0	0	0	0	0	0	0	0	0	0	0	0	372	0	0	0	0	0	0	0	0	0	0	0	0	0	0	0	0	0	0	0	0	0	0	0	0	0	0	0	0	0	0	0	0
6e6b74be19736923b3143f8ddd06bd93	0	0	0	0	0	0	0	255	0	0	0	0	0	0	0	0	0	0	0	0	0	0	0	0	0	0	0	0	0	0	0	0	0	0	0	0	0	0	0	0	0	0	0	0	0	0	0	0	0
ee223321d9d420809caf14f5fea3c46a	0	0	0	0	0	0	0	0	0	0	0	0	0	0	0	0	0	0	0	0	0	0	0	0	0	0	0	0	0	0	0	0	0	0	0	0	0	0	0	0	0	0	0	0	0	0	0	0	0
8f66f2809b7af31c46b69f86c9004955	0	0	0	0	0	0	0	0	0	0	0	0	0	0	0	0	0	0	0	0	0	0	0	0	0	0	0	0	0	0	0	0	0	0	0	0	0	0	0	0	0	0	0	0	0	0	0	0	0
47bf25b4319db344de3ad1944d789621	0	0	0	0	0	0	0	0	0	15	0	0	0	0	113	0	0	0	0	0	0	0	0	0	0	0	0	0	0	0	0	0	0	0	0	0	0	0	0	109	0	0	0	0	11	0	0	0	0
2b375f646c510e3e757800f2b9c0c97a	0	0	0	0	0	6	0	0	0	0	0	13	0	0	0	0	0	0	5	0	0	176	36	0	0	0	0	0	0	0	0	0	0	0	0	0	0	0	0	73	56	0	0	0	0	0	13	0	0
7860119a2d1a1278d13303213f86ed8b	0	0	0	0	0	0	0	0	0	0	0	0	0	0	0	0	0	0	0	13	0	0	0	0	0	0	0	0	0	369	0	0	0	0	0	0	0	0	0	0	0	0	0	0	0	0	0	0	0
f6ec30d96bba289bb5cf27d21fe1ecf3	0	0	0	0	0	0	0	0	0	0	0	0	0	0	0	0	0	0	0	0	0	0	0	0	0	235	0	0	0	0	0	0	0	0	0	0	0	0	0	0	0	0	0	0	0	0	0	0	0
e017a2a7950d78440b852825cedc4209	0	0	0	0	0	0	0	0	0	0	0	0	0	0	0	0	0	0	0	75	0	0	0	0	0	0	0	0	0	228	0	0	0	0	0	0	0	0	0	0	0	0	0	0	0	0	0	0	0
c05c9b03f02f299b7cf78fee48f8306b	0	0	0	0	0	0	0	0	0	0	0	0	0	0	0	0	0	0	0	0	0	0	0	0	0	0	403	0	0	0	0	0	0	0	0	0	0	0	0	0	0	0	0	0	0	0	0	0	0
1adbd2a266f106ebed143bad9639e670	28	0	0	0	0	0	0	0	0	0	0	0	0	2	0	0	0	0	0	0	0	0	0	0	0	0	0	0	0	0	0	0	0	6	0	0	0	0	0	44	0	0	0	0	0	0	0	0	47
5c0c8cf8f5ad0141abcc20a673006118	0	0	0	0	16	0	0	0	0	31	0	0	0	0	0	0	0	0	0	0	0	0	0	0	0	0	0	0	0	0	0	0	0	0	0	0	0	0	8	0	0	0	0	0	0	0	0	0	0
aef3729fd5e4d305d9ff8a57646c0481	0	0	0	0	0	0	0	0	0	0	0	0	0	0	0	0	0	45	0	0	0	0	0	0	0	0	0	0	0	0	0	0	0	0	0	0	23	0	0	0	0	0	0	0	0	0	0	0	0
281d9eace0f277b136caf0389dbd77f3	0	0	0	0	0	0	0	0	0	14	0	0	0	0	0	0	0	0	0	0	0	0	0	0	0	0	0	0	0	0	0	0	0	0	0	0	0	0	0	0	0	0	0	0	0	0	0	0	0
24bd904eb4351b301922ac65c79d4ed4	0	0	0	0	0	0	0	0	0	0	0	0	0	0	400	0	0	0	0	0	0	0	0	0	0	0	0	0	0	0	0	0	0	0	0	0	0	0	0	0	0	0	0	0	0	0	0	0	0
beed206b70510d4476ade2ca6e239f7f	0	0	0	0	0	0	0	0	0	0	0	0	0	0	0	0	0	0	0	0	0	0	0	0	0	0	0	0	0	0	0	0	12	0	0	0	0	0	0	0	0	0	19	16	0	0	0	0	0
4e2b52706a70a3f2e1cd8271cd0c568d	0	0	0	0	0	0	0	0	0	0	0	0	0	0	0	0	0	0	84	0	0	0	0	0	0	0	0	0	0	0	0	0	0	0	0	0	0	0	0	0	0	0	0	0	0	0	0	0	0
aaffa31c30cf006532acf3c5bef225a2	0	0	0	0	0	0	0	0	0	0	0	0	0	17	0	13	0	0	0	0	0	0	0	0	0	0	0	12	0	0	0	0	0	0	0	0	0	0	23	0	0	0	0	0	0	0	6	0	113
4870ecc698ab45124c9b3f68936db67e	0	0	0	0	0	0	0	0	0	0	0	0	0	0	0	0	0	0	0	0	0	0	0	0	75	0	0	0	0	0	0	0	0	0	0	0	0	0	0	0	0	0	0	0	0	0	0	0	0
162fe324cc27639b9182fa99f914f5a4	0	0	0	0	0	0	0	0	0	0	0	0	0	0	0	0	0	0	0	0	0	0	0	0	0	0	0	0	0	0	0	0	0	0	0	0	0	0	0	0	0	0	0	0	0	0	0	0	0
e658da3c862bf6826c8d1043b1d9ce64	332	0	0	0	0	0	0	0	0	0	0	0	0	0	0	0	0	0	0	0	0	0	0	0	0	0	0	0	0	0	0	0	0	0	0	0	0	0	0	0	0	0	0	0	0	0	0	0	0
c1d59c4ef30f145359e63cd02669fd97	0	0	0	0	0	0	0	0	0	0	0	0	0	0	0	0	19	0	0	0	0	0	0	0	0	0	0	0	0	0	0	0	0	0	0	0	0	0	0	0	0	0	0	0	0	40	0	0	14
0d4349b39fdfe3a448bf31d08ce15a97	0	0	0	0	0	0	0	0	0	0	0	0	0	0	0	48	0	0	0	0	0	0	0	0	0	0	0	35	0	0	0	0	0	0	0	0	0	0	0	0	0	0	0	0	0	0	0	0	0
61e8aaba49365f70cbe76f3d91425619	0	0	0	0	0	0	0	0	0	0	0	0	0	0	0	0	0	0	0	0	0	0	0	0	0	0	0	0	0	0	0	0	0	0	0	0	0	0	0	0	0	0	0	0	0	0	0	0	0
8f0fbfa138ba66a0c7930044c572fc36	0	0	0	0	6	0	10	0	0	6	0	5	0	0	0	0	0	0	0	0	0	0	0	0	0	0	0	0	0	0	0	0	0	0	0	0	0	0	7	0	0	0	0	0	0	0	0	0	0
2a08039dd76f6bea3558975ba16ec349	0	0	0	0	0	0	0	0	0	0	0	0	0	0	0	0	0	0	0	0	0	0	0	0	0	0	0	0	0	0	0	0	0	0	0	0	0	0	0	0	0	0	0	0	0	0	0	0	0
c2bed023a2041d44ca1fb90690a168f6	0	0	0	0	0	0	0	0	0	0	0	75	0	62	0	0	0	0	0	0	0	0	0	0	0	0	0	0	0	0	0	0	0	0	0	0	0	0	0	0	0	0	0	0	0	0	0	0	0
5349b8b7444ca485769d4a7fdb0201d0	0	0	0	0	0	0	0	0	0	0	6	0	0	0	0	0	0	0	0	0	0	0	88	0	0	0	0	0	0	0	0	0	47	0	0	0	0	0	0	0	0	0	0	0	0	0	0	0	0
f5ba1564d912c84d0a6ce364aa611d88	0	0	0	0	0	0	0	0	0	0	0	0	0	96	0	0	0	0	0	0	0	0	0	0	0	0	0	0	0	0	0	0	0	0	12	0	0	0	0	0	0	0	0	0	0	0	0	0	13
4f3e73549365c14a2dd10fefc3e0ed48	0	0	0	0	0	0	0	0	0	0	0	0	0	0	0	0	0	0	0	0	0	0	0	0	0	0	0	0	132	0	0	0	0	0	0	0	0	0	0	0	0	0	0	0	0	0	0	45	0
a9d994d0cbf5fdfd65c908d4f0e10794	0	0	0	0	0	0	0	0	0	0	0	0	0	0	0	0	0	0	0	0	0	0	0	0	0	0	0	0	0	0	0	0	0	0	0	0	0	0	0	0	0	0	0	7	0	0	0	0	0
edcb492d67efb9e8b1b5c9d82a5380f3	0	0	0	0	0	0	0	0	0	0	0	0	0	0	0	0	0	0	0	0	0	0	0	5	0	0	0	0	0	0	0	0	0	0	0	6	0	16	0	0	0	6	0	13	0	0	0	0	0
6ebc9b6135b65c6df840d0a795f2a07e	291	0	0	0	0	0	0	0	0	0	0	0	0	0	0	0	0	0	0	0	0	0	0	0	0	0	0	0	0	0	0	0	0	0	0	0	0	0	0	0	0	0	0	0	0	0	0	0	0
8392aa4ade16fa5a0cdce1ef0c85aaee	0	0	0	0	0	0	0	0	0	0	0	0	0	0	0	0	0	0	0	0	0	0	0	0	0	0	0	0	0	0	0	0	0	0	0	0	0	0	0	0	0	0	0	390	0	0	0	0	0
c63e1726086d552cdb7713a9b31add69	78	0	0	0	0	0	0	79	0	0	0	0	0	4	0	0	0	0	0	0	0	0	0	0	0	0	0	0	0	0	0	0	0	0	0	0	0	0	91	0	0	0	0	0	3	0	25	0	0
dd24831abda94a8d15b8289a5e6764fa	0	0	0	0	0	0	0	0	0	0	0	0	0	0	0	0	0	0	0	0	0	0	0	22	0	0	0	0	0	0	0	0	0	0	0	0	0	0	0	0	0	51	0	0	0	0	0	0	0
ca6d71e2be034a62f8a40b45e0f7d290	0	0	0	0	0	0	0	0	0	0	0	0	0	336	0	0	0	0	0	0	0	0	0	0	0	0	0	0	0	0	39	0	0	0	0	0	0	0	0	0	0	0	0	0	0	0	0	0	0
32def67980091fb3f731385ed289f796	0	0	0	0	0	0	0	0	0	0	0	0	0	260	0	0	64	0	0	0	0	0	0	0	0	0	0	0	0	0	0	0	0	0	0	0	0	0	0	0	0	0	0	0	0	0	0	0	0
252dd0b8599e5829fc4e357f4d43ac72	0	0	0	0	0	0	0	0	0	0	0	0	0	0	0	0	0	0	0	0	0	0	0	0	0	0	0	0	0	0	0	0	0	0	0	0	0	0	0	0	0	0	0	0	0	0	0	0	0
752f79eb27a68e4adead7e9df15e66f6	0	0	0	0	0	0	0	0	0	0	0	0	0	0	0	0	0	0	0	0	0	0	0	0	0	0	0	0	0	0	0	0	0	0	0	0	0	0	0	0	0	0	0	0	0	0	0	30	0
db3581436a02d4b227487d2368dc64ba	0	0	0	0	0	0	0	0	0	0	0	0	0	0	0	0	0	0	0	0	0	0	0	0	0	0	0	0	0	0	0	0	0	0	0	0	0	14	0	0	0	0	0	0	0	0	0	0	30
e789b2a9a3a0658794fe699f19a22f6f	0	0	0	0	0	0	0	0	0	0	0	0	0	0	0	0	0	0	0	0	0	0	96	0	0	0	0	0	0	0	0	0	156	0	0	0	0	0	0	0	0	0	0	0	0	0	0	0	0
41005decab2ccedef57b986b2a049702	0	0	0	0	0	0	0	0	0	0	0	0	0	0	0	0	0	0	0	0	0	0	0	0	0	0	0	0	0	0	0	0	0	0	0	0	0	0	0	0	0	0	0	0	0	0	0	0	0
ecc2a3b21cd4d7d979d6c7e8e0e10f1a	0	0	0	0	0	0	0	0	0	16	0	0	0	0	0	0	0	12	0	0	0	0	0	0	0	0	0	0	0	0	0	0	0	0	0	0	0	0	53	30	0	0	0	0	0	0	0	0	14
d2d73e5465fcf80b96c0ddc8c59e9e1c	0	0	0	0	0	0	0	0	0	0	0	0	0	0	0	0	0	0	0	0	0	0	0	0	0	0	0	0	0	0	0	0	0	0	0	0	0	0	0	0	0	0	0	0	0	0	0	0	0
dadf67843685b3cbb9c5931d05121c82	0	0	0	0	0	0	0	0	0	0	0	0	0	0	0	0	0	0	0	0	0	0	0	0	0	0	0	0	0	0	0	0	0	0	0	0	0	0	0	0	0	0	0	0	0	0	0	0	0
850505a51dd5d6d09060fdfd87fbac28	0	0	0	0	0	0	0	0	0	0	0	0	0	0	0	264	0	0	0	0	0	0	0	0	0	0	0	0	0	0	0	0	0	0	0	0	0	0	0	0	0	0	0	0	0	0	0	0	0
918db087757e8dc0e1f77fc0912fce39	0	0	0	0	0	0	0	0	0	0	0	0	0	0	0	0	0	0	0	0	0	0	0	0	0	0	121	0	0	0	0	0	0	0	0	0	0	0	0	0	0	0	0	0	0	0	0	0	76
e7b427563f0eabe433b21e06fc02d424	0	0	0	0	0	0	0	243	0	0	0	0	0	0	0	0	0	0	0	0	0	0	0	0	0	0	0	0	0	0	0	0	0	0	0	0	0	0	0	0	0	0	0	0	0	0	0	0	0
962c9789d5d4134adfadc79c8c95d69a	0	0	0	0	0	0	0	0	0	0	0	0	0	0	0	0	0	0	0	0	0	0	0	0	0	0	0	154	0	0	0	0	0	0	0	0	0	0	0	0	0	0	0	0	0	0	0	0	0
2bc082f40723aae97ada7890d9ec2fd3	0	0	0	0	0	0	0	0	0	0	0	0	0	0	0	0	0	0	0	0	0	0	0	0	0	0	0	0	0	0	0	0	0	0	0	0	0	0	0	0	0	0	0	0	0	0	0	0	0
39965e586261915fddf956166d9e047d	0	0	0	0	0	0	0	0	0	0	0	0	0	0	0	0	0	0	0	0	0	0	0	0	0	0	77	0	0	0	0	0	0	0	0	0	0	0	0	0	0	0	0	0	0	0	0	0	0
25fe4e9907d4885886d664c75233de3a	0	0	0	0	0	0	0	0	0	0	0	0	0	114	0	0	0	0	0	0	0	0	0	0	0	0	0	34	0	0	0	0	0	0	0	0	0	0	0	0	0	0	0	0	0	0	0	0	0
804ab2e349bae4868b0fd1ec1868cd45	0	0	0	0	0	0	0	0	0	0	0	0	0	0	0	0	0	0	0	53	0	0	0	0	0	0	0	0	0	0	0	0	0	0	0	0	0	0	0	0	0	0	0	0	0	0	0	0	0
d28a8c178dfb45637cd89fb1cd4b2ef9	0	0	0	0	0	0	0	0	0	0	0	0	0	0	0	0	0	0	0	0	0	0	0	0	0	0	0	0	0	0	0	0	0	0	0	0	0	0	0	0	0	0	0	0	0	0	0	0	0
1da2f023cc559fdefc6ef78272be26ec	0	0	0	0	0	0	0	0	0	0	104	0	0	0	0	0	0	0	0	0	0	0	46	0	0	0	0	0	0	0	0	0	0	0	0	0	0	0	0	0	0	0	0	0	0	0	0	0	0
716bfdc4f20f5c2d40106a7eba80bdaa	0	0	0	0	0	0	0	0	0	0	0	0	0	0	0	0	0	0	0	0	0	0	0	0	0	0	0	0	0	0	0	0	0	0	14	0	0	0	0	0	0	0	0	118	0	0	0	0	0
76653cebb34d4f0f9f177d2712eb20d3	0	0	0	0	0	0	0	0	0	0	2	0	0	0	0	0	0	0	340	0	4	0	0	0	3	0	0	0	0	0	0	0	0	0	0	0	0	0	0	0	0	0	0	0	0	0	0	0	0
17972e9082ac794d5ce9f3b73671d3e9	0	0	0	0	0	0	0	0	0	0	0	0	0	0	0	0	0	0	0	0	0	0	120	0	0	0	0	0	0	0	0	0	61	0	0	43	0	0	0	0	0	0	0	0	0	0	0	0	0
795c03db1d0820878c0ceb1ec8c197ef	0	0	0	0	0	0	0	0	0	0	0	0	0	0	0	0	0	0	0	0	0	0	0	0	0	0	0	0	0	0	0	0	0	0	0	0	0	0	0	0	0	0	0	0	0	0	0	0	0
48e4397bb6360bb056b0048ffd905f78	0	0	0	0	0	0	0	0	0	0	0	0	0	0	0	11	0	0	0	0	0	0	0	0	0	0	0	0	0	0	0	0	0	0	0	0	0	0	0	0	0	0	0	0	0	76	8	0	3
e8a4cefbcebc4bd010f940f0a6920940	0	0	0	0	0	49	0	0	0	0	0	0	0	0	0	0	0	0	0	0	0	0	0	0	0	0	0	0	0	0	0	0	0	0	0	0	0	0	0	0	64	0	0	0	0	0	0	0	9
ecbd5cbbe54ff06fa409d00477e66f8c	0	0	0	0	0	0	0	0	97	0	0	0	0	0	0	0	0	34	0	0	0	0	0	0	0	0	0	0	0	0	0	33	0	0	0	0	30	0	0	0	0	0	0	0	0	0	0	0	0
97c7de7b6a434a28141b8604e3c812ef	0	0	0	0	0	0	0	0	0	0	0	0	0	0	0	0	0	0	0	0	0	110	0	0	0	0	0	55	0	0	0	0	0	0	0	0	0	0	0	0	0	0	0	0	0	0	0	0	35
88050ec1c572199db0ce49e8d3c6e09f	0	0	0	0	0	0	0	0	0	0	0	0	0	0	0	0	0	0	13	0	0	0	0	0	0	0	0	0	0	0	0	0	0	0	0	0	0	0	0	0	0	0	0	8	0	0	0	321	0
f631b1e6f4bd744a30c8efc894aecf23	0	0	0	0	0	0	0	0	0	0	0	10	0	0	0	0	0	0	0	0	0	0	0	0	0	0	0	0	0	0	0	0	0	0	0	0	0	0	0	0	23	0	0	0	0	0	0	0	0
3770fe449a9a201c6037b3edb2d614cb	0	0	0	0	0	0	0	0	0	0	0	0	0	0	0	0	0	0	0	0	0	0	0	0	0	0	0	0	0	0	0	0	0	0	0	0	0	0	0	0	0	0	0	0	0	0	0	0	0
34f8b68e4279a79af00d0ba61aeab043	0	0	0	0	0	0	0	0	0	0	0	0	0	0	0	0	0	0	0	0	0	0	0	0	0	0	0	0	0	0	0	0	0	0	0	0	0	370	0	0	0	0	0	0	0	0	0	0	0
088482985e1e10ba05e44d4b97ad58f7	0	0	0	0	0	0	0	0	0	0	0	0	0	0	0	0	0	0	152	0	0	43	0	0	0	0	0	0	0	0	0	0	0	0	0	0	0	0	0	0	0	0	0	0	0	0	0	0	0
824790566650c2b6717c8e733bf9d856	0	0	0	0	0	368	0	0	0	0	0	0	0	0	0	0	0	0	0	0	0	0	0	0	0	0	0	0	0	0	0	0	0	0	0	0	0	0	0	0	0	0	0	0	0	0	0	0	0
8c90d40ecb494cc667685279b8e54fe4	0	0	0	0	0	0	0	0	0	0	0	0	0	0	0	0	0	0	0	0	0	0	0	0	0	0	0	0	0	0	0	0	0	0	0	0	0	0	0	0	0	0	0	0	0	0	0	0	0
3cfcd0d02cc5665a699232ffafe73992	0	0	0	0	0	0	0	0	0	0	0	0	0	0	0	0	0	0	0	0	0	0	0	0	0	66	0	0	0	0	0	0	0	0	0	0	0	0	0	0	0	0	0	0	0	0	0	0	0
b3fa2b3ea26e3c40cfb9a1950d97d11f	0	0	0	0	0	0	0	0	0	21	0	0	0	0	0	0	0	0	0	0	0	0	0	0	0	0	0	0	0	0	0	0	0	0	0	0	0	0	124	0	19	0	0	0	0	0	0	0	0
1911d2f91ffab814060a3a05d5fd026c	155	0	0	0	0	0	0	0	0	0	0	0	0	112	0	0	15	0	0	0	0	0	0	0	0	0	0	0	0	0	0	0	0	0	0	0	0	0	0	0	0	0	0	0	0	0	0	0	0
6217bf64869f87d36681e4df8125f26f	0	0	0	0	0	0	0	0	0	0	0	0	0	0	0	0	0	0	366	0	0	0	0	0	0	0	0	0	0	0	0	0	0	0	0	0	0	0	0	0	0	0	0	0	0	0	0	0	0
01cc086bddc9007f6d40759c82b92eac	62	0	0	0	0	0	0	0	0	0	0	64	0	0	0	0	0	0	0	0	0	0	0	0	0	0	0	0	0	0	0	0	0	0	0	0	0	0	0	0	0	0	0	0	0	0	0	0	0
d7988735310c98e1b3e69b153fc8a97d	0	0	0	0	0	0	0	0	0	0	0	0	0	0	0	0	0	0	0	0	11	0	0	0	0	0	0	0	52	0	0	0	0	0	0	0	0	0	0	0	0	27	20	0	0	0	0	32	20
f965edecdf3b7f5dfc17509133249f08	0	0	0	0	0	0	0	0	0	0	0	0	17	0	0	0	0	239	0	0	0	0	0	0	0	0	0	0	0	0	0	0	0	0	0	0	90	0	0	0	0	0	0	0	0	0	0	0	0
cc2f543392fd001630e67aac4b2da3a6	0	0	0	0	0	0	0	0	0	0	0	0	0	0	0	0	0	0	0	0	0	0	0	0	0	0	0	0	0	0	0	0	0	0	20	0	0	0	0	0	0	0	0	0	0	0	0	0	0
c3dacaf5f5872405bda9efa5f54d8073	16	0	0	0	0	0	0	0	0	0	0	0	0	0	0	0	0	0	0	0	0	0	0	0	0	0	0	0	0	0	0	0	0	0	0	0	0	0	0	56	0	0	0	0	0	0	0	0	0
5881ff1f286d6832b1e96bc010cbfb22	0	0	0	0	0	0	0	0	0	0	0	0	0	0	0	0	0	0	0	0	0	0	0	0	0	0	120	0	0	0	0	0	0	0	0	0	0	0	0	0	0	0	0	0	0	0	0	0	0
b4a1a0fa73799af357fc68d877d1dc9f	0	0	0	0	0	0	0	0	0	0	0	0	0	0	0	0	0	0	0	0	0	0	0	0	0	0	0	0	0	0	0	0	0	0	0	0	0	0	0	0	0	0	0	0	0	0	0	0	0
85d396d67d322edd0e2394e10632729f	0	9	0	0	0	0	0	0	0	0	0	4	0	12	14	7	6	0	16	0	0	7	0	0	0	0	11	11	3	0	0	0	0	0	0	10	0	0	0	8	0	0	0	9	0	5	0	0	0
f280822ab708fcdffa766423bbbe7619	0	0	0	0	0	0	0	0	0	0	0	0	0	0	0	0	0	0	0	0	0	0	0	0	0	0	0	0	0	0	0	0	0	0	0	32	0	0	0	0	0	0	0	0	0	0	0	0	0
82ca0264b0795251b705b5c496a57853	0	0	0	0	0	0	0	0	25	0	0	0	23	0	0	0	0	0	0	0	0	0	0	0	0	0	0	0	0	0	0	90	0	0	0	0	0	0	0	0	0	0	0	0	0	0	0	0	0
b4ce8cf65fa2af3b7d82697a62a7e6c5	0	5	0	0	0	0	0	0	0	0	3	0	0	0	6	0	0	0	24	0	6	0	2	0	0	0	0	12	0	0	19	0	0	0	10	0	0	0	2	0	0	0	0	0	0	0	0	45	0
3484281048a5992cfaa5f47fc4177c0e	0	0	0	0	0	0	0	0	0	0	0	0	0	0	0	0	0	0	0	0	0	24	0	0	0	0	0	0	0	0	0	0	0	0	0	0	0	0	0	0	0	0	0	0	0	0	0	0	213
e86a60b27635ce274d8046c4bdaaa83b	0	0	0	0	0	0	0	0	0	0	0	0	0	0	0	0	0	0	0	0	0	0	0	177	0	0	0	0	0	0	0	0	36	0	0	0	0	0	0	0	0	0	0	0	0	0	0	0	0
ab93f7e05692a46b23b3f7f0ec67364b	0	0	0	0	0	0	0	0	0	0	56	0	0	0	0	0	0	0	0	0	0	0	0	0	0	0	0	0	0	0	0	0	0	0	0	0	0	0	0	0	0	62	0	0	0	0	0	0	0
6c4327530b6904936b5a45ac19066322	0	0	0	0	0	0	0	0	0	340	0	0	0	0	0	0	0	0	0	0	0	0	0	0	0	0	0	0	0	0	0	0	0	0	0	0	0	0	0	0	0	0	0	0	0	0	20	0	0
1ad2d9dc8072b1177d08f2d77504a3f8	0	0	0	0	0	0	0	0	0	0	0	0	0	0	0	10	33	0	0	0	0	0	0	0	0	0	0	0	0	0	19	0	0	0	0	0	0	0	0	0	0	0	0	0	0	0	0	0	8
76ae662d7d604c70a6a5772a2cac2ea5	0	6	0	0	0	0	0	0	0	0	0	0	0	0	0	0	42	0	0	0	0	0	0	0	0	0	0	0	0	0	0	0	0	0	0	0	0	0	95	0	0	0	0	0	0	0	0	0	0
7a602282ef77e138fc4fd6ce0b1bc310	0	0	0	0	0	0	0	0	0	0	0	0	0	0	0	0	0	0	0	0	0	0	132	0	0	0	0	0	0	0	0	0	118	0	0	0	0	0	0	0	0	0	0	0	0	0	0	0	0
eb3f1faa24a65c7feddf1a7ef5b10958	0	0	0	0	0	0	0	0	0	0	0	0	0	0	0	0	0	0	0	0	0	0	87	0	0	0	0	0	0	0	0	0	162	0	0	0	0	0	0	0	0	0	0	0	0	0	0	0	0
9eb27150f32bf0683de8ced27e99b5cd	0	0	0	0	0	0	0	0	0	246	0	0	0	0	0	0	20	0	0	0	0	32	0	0	0	0	0	18	0	0	0	0	0	0	0	0	0	0	0	0	0	0	0	0	0	0	0	0	0
6e430d6ebd96978bbca986f61fc2ed89	0	0	0	0	0	0	0	0	0	0	0	0	0	0	0	6	0	0	0	0	0	0	0	0	0	0	0	42	0	0	0	0	0	0	0	0	0	0	0	0	0	0	0	0	0	0	0	0	0
f0378517f30e043a7c9ff695e86f2524	0	0	0	0	0	0	0	0	0	0	0	0	0	0	0	0	0	0	0	0	151	0	0	6	0	0	0	0	0	0	0	0	0	0	0	0	0	82	0	0	0	0	0	0	0	0	0	0	0
83564627cc945229c8cfcb210755465a	0	0	0	0	0	0	0	0	0	0	0	0	0	0	0	0	0	0	0	0	0	0	0	0	0	0	0	0	0	0	0	0	0	0	0	0	0	0	0	0	0	0	0	0	0	0	0	0	0
2afc9fba72c6f2282bdc7f84a68026fe	0	0	0	0	0	0	0	0	0	0	0	0	0	0	0	0	0	0	0	0	0	0	0	0	0	0	0	0	0	0	0	0	0	0	0	0	0	0	0	0	0	0	0	0	0	0	0	0	0
c14eb97f92a17b1774358d6cd5b8e1db	0	0	0	0	0	0	0	0	0	0	0	0	0	73	0	0	0	0	0	0	0	0	0	0	0	91	0	0	0	0	7	0	0	0	0	0	0	0	3	0	0	0	0	0	17	0	39	0	0
611a1d1cf3d6fc592ee8755b5521d864	0	0	0	0	0	0	0	0	0	0	0	0	0	0	0	0	12	0	0	0	0	0	0	0	0	0	0	0	0	0	0	0	0	0	117	102	0	0	0	0	30	0	0	9	0	0	0	0	0
396403d77b06bac146f9d8fed38fc306	0	0	0	0	0	0	0	0	0	0	0	0	0	0	0	0	0	0	0	0	0	0	0	0	0	0	0	0	0	0	0	0	0	0	0	0	0	23	0	0	0	0	0	0	0	0	0	0	0
6868d789f1d200831c96ba0eb55847b1	0	0	0	0	0	0	0	0	0	0	0	0	0	0	0	0	0	0	0	0	0	0	0	0	0	0	0	0	0	0	0	0	0	18	0	0	0	0	0	0	0	0	0	0	0	0	0	0	0
caf93f9d2c43209a540ef0d5b150e9bb	0	0	0	0	0	0	0	0	0	0	0	0	0	0	0	0	0	0	0	0	0	0	0	0	0	0	0	0	0	0	0	0	0	0	0	0	0	0	0	0	0	0	0	0	0	0	0	0	0
3519798b75da318e4d823730675ad138	0	0	0	0	0	0	0	0	0	0	0	0	0	0	0	0	0	0	0	0	0	0	0	0	0	0	0	0	0	0	0	0	0	0	0	0	0	0	196	0	0	0	0	0	0	0	0	0	0
367ffb11bc1611be3caacf6680be4682	0	0	0	0	0	0	0	0	0	0	0	0	0	0	0	0	0	0	0	0	0	0	0	0	0	0	0	0	0	0	0	0	0	0	0	0	0	0	0	0	0	0	0	0	0	0	0	0	0
4eff958a87f07d2a40d92c11a792c033	0	0	0	0	0	0	0	0	0	0	0	0	0	47	0	6	0	0	0	0	0	0	0	0	0	0	0	0	0	0	0	0	0	0	0	0	0	0	0	0	0	0	0	0	0	0	0	0	95
737a9a6bbce5585de97e9db6f3f6052d	0	0	0	0	0	0	0	0	0	0	91	0	0	0	0	0	0	0	0	0	0	0	0	0	0	0	0	0	0	0	0	0	19	0	0	0	0	0	0	0	0	0	0	0	0	0	0	0	0
6f0ed68ec2cc136b96933e4cbdd2ec9c	0	0	0	0	0	0	0	0	0	0	0	0	0	0	0	0	18	0	0	0	0	0	0	0	0	0	0	0	0	0	0	0	0	0	0	0	0	0	0	0	0	0	0	0	0	0	0	0	0
942930bc63d074e3549f168e1182503d	0	0	0	0	0	0	6	0	0	0	0	0	0	52	0	0	0	0	0	0	0	0	0	0	0	0	0	0	0	0	0	0	0	0	0	0	0	0	0	111	0	0	0	0	0	0	0	0	0
42cc540342d0490da98a09a4f22b0590	0	0	0	0	0	0	0	0	0	0	0	0	0	0	0	0	0	0	0	0	0	0	0	0	0	0	0	0	0	0	0	0	0	73	0	0	0	0	0	0	0	0	0	0	0	0	0	0	0
bec9a4e99e45093d8157071c35195303	0	0	0	0	0	33	0	15	0	0	0	0	0	0	0	0	0	0	0	0	0	0	0	8	0	0	50	0	0	0	0	0	0	0	0	0	0	0	0	18	86	0	0	0	0	0	0	0	0
08ef930b30433f3339c87c54aab2c47b	0	0	0	0	0	0	0	0	0	0	6	0	0	0	0	0	0	0	3	0	0	0	0	3	0	0	0	5	0	0	0	0	0	0	0	0	0	0	0	0	0	2	0	0	0	0	4	193	0
60286fb8235ba685b440a229ed57b2a3	0	0	0	0	0	0	0	0	0	0	0	0	0	0	0	0	0	24	0	0	0	0	0	0	0	0	0	0	0	0	0	23	0	0	0	0	16	0	0	0	0	0	0	0	0	0	0	0	0
bef3daebf6e0b41b6be1e0576954d5c4	0	0	0	0	0	0	0	0	0	0	0	0	0	0	0	0	0	0	0	0	0	0	0	0	0	0	0	0	0	0	0	0	0	0	0	0	0	0	0	0	0	0	0	0	0	0	0	0	0
f941eeeed4d865632178f6ca4f4e091f	0	0	0	0	0	0	0	0	0	0	0	0	0	0	0	0	0	0	0	0	0	0	0	0	0	0	0	0	0	0	0	0	0	0	0	0	0	0	0	0	0	0	0	0	0	0	0	0	0
0754276e7f4ec74697b35205f060d91c	0	0	0	0	0	0	0	0	0	0	0	0	0	0	0	0	0	0	0	0	0	0	0	0	0	0	0	0	0	0	0	0	0	0	0	0	0	0	0	0	0	0	0	0	0	0	130	0	0
d7ad732a3e006c5dfd696cbb99d17f77	0	0	0	0	0	0	0	0	0	0	0	0	0	0	0	0	0	0	0	0	345	0	0	0	0	0	0	0	0	0	0	0	0	0	0	0	0	0	0	0	0	0	0	0	0	0	0	0	0
618a3a35713b72aadefb9c2d1dbe21f4	0	0	0	0	0	0	0	0	240	0	0	0	0	0	0	0	0	0	0	0	0	0	0	0	0	0	0	0	0	0	0	0	0	0	0	0	5	0	0	0	0	0	0	0	0	0	0	0	0
2d0c8226ec11c5661e4f83a58a5948b8	0	0	0	0	0	0	0	0	0	0	5	0	0	4	0	0	0	0	0	10	0	115	0	0	0	0	0	0	0	32	0	0	0	0	8	0	0	0	0	0	0	0	0	0	0	0	0	0	0
0173c8c94e3bc422be38bd4c7f90019e	0	0	0	0	0	0	0	0	0	0	0	0	0	0	0	0	0	0	0	0	0	0	0	0	0	0	0	0	0	0	0	0	0	0	0	0	0	0	0	0	0	0	0	0	0	0	0	0	0
5515e3a13be71dbba1a7e24efc53096e	0	0	0	0	0	0	0	0	41	0	0	0	0	0	0	0	0	157	0	0	0	0	0	0	0	0	0	0	0	0	0	0	0	0	0	0	0	0	0	0	0	0	0	0	0	0	0	0	0
5031aef4820daa098ead7adbb351f53d	0	0	0	5	0	0	0	0	0	3	0	0	0	0	10	8	0	0	15	0	0	14	0	0	0	10	0	8	3	0	0	0	0	16	0	0	0	0	9	7	10	11	0	0	0	7	0	0	0
1388b41b363128bc07b2b4fc1db45b57	0	0	0	0	0	7	0	0	0	0	0	0	0	0	0	0	0	0	0	0	0	0	0	0	0	0	0	28	0	0	11	0	0	0	0	0	0	0	0	0	0	0	0	0	38	0	0	0	0
79540135a2507fa072bd934b3b8dddcb	0	0	0	0	0	0	0	0	0	0	0	0	0	0	0	0	0	0	0	0	0	0	0	0	0	0	0	0	0	0	0	0	0	106	0	0	0	0	0	0	0	0	0	0	0	0	16	0	0
c1fbe606322a04247b44986ba0b5a734	0	0	0	0	0	0	0	0	0	0	0	0	0	0	0	0	35	0	0	0	0	179	0	0	0	0	0	0	0	0	0	0	0	0	0	0	0	0	0	0	0	0	0	0	0	0	0	0	0
bca87dae92880d39b4e76e116763c144	0	0	0	0	0	0	0	0	0	0	0	0	37	0	0	0	0	38	0	0	0	0	0	0	0	0	0	0	0	0	0	11	0	0	0	0	24	0	0	0	0	0	0	0	0	0	0	0	0
904933245e01011f0b2efae381d6469b	0	0	0	0	0	0	0	0	0	0	0	0	0	0	0	0	30	0	0	0	0	0	0	0	0	0	0	0	0	0	0	0	0	0	0	0	0	0	0	0	0	0	0	0	18	0	0	0	209
565be4936ffb6d285fdba26a9afce9ee	0	0	0	0	0	0	0	0	0	0	0	0	0	0	0	0	0	0	0	0	0	0	0	0	0	0	0	0	0	0	0	0	0	0	0	339	0	0	0	0	0	0	0	0	0	0	0	0	0
a90aa356f2234b3c5a627bbd33558523	40	0	0	0	0	12	0	0	0	0	0	0	0	4	0	0	33	0	0	0	0	0	0	0	0	0	0	0	0	0	0	0	0	0	0	0	0	0	0	0	0	0	0	0	0	0	0	0	0
7defc3e9f8dcc891e1edf3b8113e7570	0	0	0	0	0	0	0	0	0	0	0	0	0	0	0	0	41	0	0	0	0	60	0	0	0	0	0	0	0	0	0	0	0	0	32	0	0	0	0	0	13	0	0	23	40	0	0	0	0
c4e677dbd6fa963b741b8c85e60d5916	0	0	0	0	0	0	0	0	0	0	0	0	0	0	0	0	0	0	0	0	0	0	0	23	0	0	0	0	0	0	0	0	0	0	0	0	0	0	0	0	0	0	0	0	0	0	0	0	0
19769de2718b88ddcc77bf22730ad120	0	0	0	0	0	0	0	0	0	0	0	0	0	0	0	0	0	0	0	0	0	0	0	0	0	0	0	0	0	0	0	0	0	0	0	0	0	0	0	0	0	0	0	0	0	0	0	0	0
cdd90367822d68fa9325ec191dc4cf12	338	0	0	0	0	0	0	0	0	0	0	0	0	0	0	0	0	0	0	0	0	0	0	0	0	0	0	0	0	0	0	0	0	0	0	0	0	0	0	0	0	0	0	0	0	0	0	0	0
6aa1b0de1d4828a496f37aacd3cd6609	0	0	0	0	0	0	0	0	0	0	0	0	0	43	0	0	0	0	0	0	0	0	0	0	0	0	0	0	0	0	0	0	0	0	0	0	0	0	0	0	0	0	0	0	0	0	0	0	0
97b58b094ef82a88ef95b235fdfa7cd9	0	0	0	0	0	0	0	0	0	0	0	0	0	0	0	0	0	194	0	0	0	0	0	0	0	0	0	0	0	0	0	8	0	0	0	0	0	0	0	0	0	0	0	0	0	0	0	0	0
d87200927b44ff5bd56fb98dd7dda98d	0	0	0	0	0	0	0	0	12	0	0	0	0	0	0	0	0	102	0	0	0	0	0	0	0	0	0	0	0	0	0	67	0	0	0	0	2	0	0	0	0	0	0	0	0	0	0	0	0
d44c99cd6f4b42982da09ee314ffb3ec	31	0	0	0	0	27	0	0	0	0	0	0	0	17	0	0	0	0	0	0	0	0	0	0	0	0	0	0	0	0	0	0	0	0	0	0	0	0	9	0	0	0	0	0	81	0	0	0	0
f49ed054e214c6cbcd12c4696e230028	0	0	0	0	0	0	0	0	0	0	0	0	0	0	0	0	0	0	0	0	0	0	0	0	0	0	0	0	0	0	0	0	0	0	0	0	0	0	0	0	0	0	0	0	0	0	0	0	0
5b621ad016dcbc0e1f5b92d5a1b28821	0	0	0	0	0	0	0	0	0	0	0	0	0	0	0	0	0	0	0	0	0	0	0	0	0	0	0	0	0	0	0	0	0	0	0	0	0	0	0	0	0	0	0	0	0	0	0	0	0
f8de2f1992ff54eb50df9a7bb5a818aa	0	0	0	0	0	22	0	0	0	0	0	0	0	0	0	0	20	0	0	0	0	40	0	0	0	29	0	0	0	0	0	0	0	0	0	0	0	0	0	0	0	0	0	0	0	0	0	0	0
41af0686534d0ed02140e48fd81d8141	0	0	0	0	0	0	0	15	0	11	0	67	0	0	0	24	40	0	0	0	0	0	0	0	0	0	0	0	0	0	0	0	0	0	0	0	0	0	0	19	0	0	0	0	0	20	0	0	12
ce346361b73efdb86c2250ca789cd0d9	0	0	0	0	0	9	0	0	0	0	0	0	0	8	0	8	0	0	18	0	0	0	0	5	0	10	0	6	0	0	0	0	0	0	0	8	0	0	7	13	0	4	8	0	0	7	4	0	5
69f81a6a774161c849d479c68e5a272b	0	0	0	0	0	0	0	0	0	24	0	0	0	20	0	0	0	0	16	0	0	0	0	0	0	0	0	0	0	0	0	0	0	121	0	0	0	0	0	0	0	0	0	0	0	0	0	0	0
654a75c72bfa3b27b62f5565ecaf5c37	0	0	0	0	0	0	0	0	108	0	0	0	0	0	0	0	0	0	0	0	0	0	0	0	0	0	0	0	0	0	0	0	0	0	0	0	0	0	0	0	0	0	0	0	0	0	0	0	0
7338d669e5963fcf743b3078dbf7330a	0	0	0	0	0	0	0	0	0	0	0	0	0	0	0	0	0	0	0	0	0	0	0	0	0	0	0	0	0	0	0	0	0	0	0	0	0	0	0	0	0	0	0	0	0	0	0	0	0
a0577b7adc6460d3a016deab17537b05	0	0	0	0	0	0	0	0	0	39	0	0	0	0	0	0	0	0	0	0	0	0	0	0	0	0	39	0	0	0	0	0	0	0	0	0	0	0	0	0	0	0	0	0	7	0	0	0	0
6c902e1cf50ef2f3b3cb8e00d89a9d87	0	0	0	0	0	0	0	0	0	0	0	0	0	0	0	0	0	0	0	0	0	0	0	0	0	0	0	0	0	0	0	0	0	0	0	0	0	0	0	0	0	0	0	0	0	0	0	0	0
a433fded640aff0caba15272bd7af6f6	0	0	0	0	0	0	0	0	0	0	0	0	0	0	0	0	0	0	0	0	0	0	93	0	0	0	0	0	0	0	0	0	156	0	0	0	0	0	0	0	0	0	0	0	0	0	0	0	0
261965842206b449753b1709f4b7b0b5	0	0	0	0	0	0	0	0	0	0	0	0	0	0	0	0	0	0	0	77	0	0	0	0	0	0	0	0	0	39	0	0	0	0	0	0	0	0	0	0	0	0	0	0	0	0	0	0	0
664e3b2cf0700a53ee9827d5df7f197b	0	0	0	0	0	0	0	0	0	0	0	0	0	0	0	0	0	0	0	0	0	0	0	0	0	0	0	0	0	0	0	0	0	0	0	0	0	0	0	0	0	0	0	0	0	0	0	0	0
468a919fe96a2f9cf89051bb3e89a57a	0	0	0	0	0	0	0	0	7	0	0	0	15	0	0	0	0	55	0	0	0	0	0	0	0	0	0	0	0	0	0	0	0	0	0	0	8	0	0	0	0	0	0	0	0	0	0	0	0
a03dbc7b96708565e8c98bf67440a65d	0	0	0	0	0	0	0	0	0	0	0	0	0	0	0	0	0	0	0	0	0	0	0	0	0	0	0	0	0	0	0	0	0	27	0	0	0	0	93	0	0	0	0	0	0	0	0	0	0
9b1f671d01dc2a5d5631ea2c8c28ce29	0	0	0	0	0	0	0	0	0	0	116	0	0	0	0	0	0	0	0	0	32	0	0	0	0	0	0	0	0	0	0	0	0	0	0	0	0	0	0	0	0	0	0	0	0	0	0	0	0
92d19dbdb97b901076ffbc37f28112e5	0	0	0	0	0	0	0	0	0	0	0	0	0	0	0	0	0	0	0	0	0	0	0	0	0	0	0	0	0	0	0	0	0	0	0	0	0	0	0	0	0	0	0	0	0	0	0	0	0
d088b50d6bc08cc919cfa8ea123d21cf	0	0	0	0	0	44	0	0	0	0	0	0	0	0	0	72	0	0	0	0	0	0	0	0	0	0	0	0	0	0	10	0	0	0	0	0	0	0	0	0	0	0	0	0	0	0	0	0	0
d14a44b8b160e0041121fdee0b05cd1a	0	0	0	0	0	0	0	0	0	0	0	0	0	0	0	0	0	0	0	0	0	0	145	0	0	0	0	0	0	0	0	0	62	0	0	0	0	0	0	0	0	0	0	0	0	0	0	0	0
4dc41b18e8cbff1fcd914dc2c2f19fe4	0	0	0	0	0	0	0	0	0	0	0	0	0	0	0	0	0	0	0	0	0	0	0	0	0	0	0	0	0	0	0	0	0	0	0	0	15	0	0	0	0	0	0	0	0	0	0	0	0
8be35704f84a78b33dc845e2f2131141	0	0	0	0	0	0	0	0	0	0	0	0	0	0	0	0	0	0	3	0	0	0	0	0	0	0	0	0	0	0	0	0	0	0	0	0	0	0	0	0	0	0	0	0	0	0	0	0	0
176f0ef8de35883076f92b861e693117	0	0	0	0	0	0	0	0	0	0	0	0	0	0	0	0	0	0	0	0	0	0	0	0	0	0	0	0	0	0	0	0	0	0	0	0	0	0	0	0	0	0	0	0	0	0	0	0	0
50eeeff31d4c5ef5bc338cae762266c8	0	0	0	0	0	0	0	0	0	0	0	0	0	0	0	0	0	0	0	0	0	0	0	0	0	0	0	0	0	0	0	0	0	0	0	0	0	318	0	0	0	0	0	0	0	0	0	0	0
662d06577ff51615e08c5b4e708eef20	0	0	0	0	0	0	0	0	0	0	0	0	0	0	0	0	0	0	0	0	0	0	0	0	0	0	0	0	0	0	0	0	0	0	0	0	0	0	0	0	0	0	0	64	0	0	0	0	0
3b0f7bdb5391070edbf99599be26c244	0	0	0	0	0	0	0	0	0	0	0	0	0	0	0	0	0	0	0	0	0	0	0	0	0	0	0	0	0	0	0	0	0	118	0	0	0	0	0	0	0	0	0	0	112	0	0	0	0
2307a05b4b7228fa9d62e310d5cbee80	0	0	0	0	0	31	0	63	0	0	0	0	0	0	0	0	0	0	45	0	0	0	0	0	0	0	0	0	0	0	0	0	0	0	0	0	0	0	0	0	0	0	0	0	0	8	0	0	7
d628072266dc05b21be55d5bb0333f5f	4	0	0	0	0	0	0	0	0	0	0	0	0	0	0	0	0	0	0	0	35	5	0	0	0	0	0	128	0	0	0	0	0	0	0	0	0	0	0	0	0	0	0	0	0	0	0	0	0
77750a69e289ff915001d82f61e2314c	0	0	0	0	0	0	0	0	32	0	0	0	0	0	0	0	0	20	0	0	0	0	0	0	0	0	0	0	0	0	0	15	0	0	0	0	0	0	0	0	0	0	0	0	0	0	0	0	0
fad93c5ed7096d6f35dce3cfc4c4ae0a	323	0	0	0	0	0	0	0	0	0	0	0	0	0	0	0	0	0	0	0	0	0	0	0	0	0	0	0	0	0	0	0	0	0	0	0	0	0	0	0	0	0	0	0	0	0	0	0	0
6b84a8ecd08619aef5808398fc7828ed	0	0	0	0	0	0	0	0	0	0	0	0	0	0	0	0	0	0	0	0	0	0	0	0	0	0	0	0	0	0	0	0	0	0	0	0	0	0	0	0	0	0	0	0	0	0	0	0	164
dfe5e94274377632a296d6494dd268fa	0	0	0	0	0	0	0	0	0	0	0	0	0	0	0	0	0	0	0	0	0	0	0	0	0	183	0	0	0	0	0	0	0	0	0	0	0	0	0	0	0	0	0	0	0	0	0	0	0
c8fdae4c53920f49839d8fcb1015bc4c	0	0	0	0	0	0	0	0	0	0	0	0	0	0	0	0	0	0	0	0	0	0	0	0	0	0	0	0	0	0	0	0	0	0	0	0	0	0	0	0	0	0	0	0	0	0	0	0	0
98473f4e82691fde90cf6537ac291f84	0	0	0	0	0	0	0	0	0	0	0	0	0	0	0	0	0	0	0	0	0	0	0	0	0	0	0	0	0	0	0	323	0	0	0	0	0	0	0	0	0	0	0	0	0	0	0	0	0
e2ca1492b13018606e22e32b3302ce69	0	0	0	0	0	0	0	0	0	0	0	0	0	0	0	0	0	0	0	0	0	0	97	0	0	0	0	0	0	0	0	0	93	0	0	0	0	0	0	0	0	0	0	0	0	0	0	0	0
f8b52f5c16469ea05634d77359aa6d84	169	0	0	0	0	0	0	0	0	0	0	0	0	0	0	0	23	0	41	0	0	0	0	0	0	0	0	0	0	0	0	0	0	0	0	4	0	0	14	0	0	0	0	0	0	0	0	0	0
cc13e476c84f5b77c0be8262cb848235	0	0	0	0	0	0	0	0	0	17	0	0	0	64	0	12	0	0	0	0	0	39	0	0	0	0	0	0	0	0	0	0	0	0	21	0	0	0	0	0	0	0	0	0	0	0	0	0	0
111a398718cc07ecff392d94212baa91	0	0	0	0	0	0	0	0	0	0	0	0	0	0	0	0	0	0	0	0	0	0	0	0	0	0	0	0	0	0	0	0	0	0	0	0	0	0	0	0	0	0	0	0	0	0	0	0	0
98cc03ec4ad217dba720e40078ba64d8	0	0	0	0	0	0	0	0	0	0	0	0	0	0	0	0	0	0	0	0	0	0	0	0	0	0	0	0	0	0	0	0	0	0	0	0	0	0	0	0	0	0	0	0	0	0	0	0	0
eddfde7ae5b23e21339f9fd5c75edfbf	0	0	0	0	0	0	0	0	0	0	0	0	0	0	0	0	0	0	0	0	0	0	0	0	0	0	0	0	0	0	0	0	0	0	0	0	0	0	0	0	0	0	0	0	0	0	0	0	0
d657795ffd6ab2910747d57bd72f8ac6	0	0	0	0	0	0	0	0	0	0	0	0	0	0	0	0	32	0	0	0	0	0	0	0	0	0	0	0	0	0	0	0	0	0	0	0	0	0	0	0	0	0	0	0	0	0	0	0	0
9aca0eeb5a55d44ac156751732fbaf00	0	0	0	0	0	0	0	0	0	0	0	0	0	0	0	0	0	0	0	0	0	0	0	0	0	0	0	0	0	0	0	0	0	0	0	0	0	0	0	0	0	0	0	0	0	0	0	0	0
6bd74c161df3e7914f87b807a5913081	0	0	0	0	0	16	0	0	0	0	0	0	0	0	0	0	0	0	157	0	0	4	0	0	0	6	0	38	0	0	0	0	0	0	0	0	0	0	0	0	0	0	0	0	0	0	0	0	0
3cad98e10abb79777cfcce71b05ebc54	0	0	0	0	0	0	0	0	0	0	0	34	0	103	0	0	0	0	0	0	0	0	0	0	0	0	46	0	0	0	0	0	0	0	0	0	0	0	0	0	0	0	0	0	0	0	0	0	0
838adff17979499eb18517b5a0149956	15	0	0	0	0	28	0	0	0	0	0	0	0	0	0	0	0	0	96	0	0	0	0	0	0	0	0	0	0	0	0	0	0	55	0	0	0	0	0	0	4	0	0	0	0	0	0	0	0
28aed062f31e558273ab433e3bf0e84c	0	0	0	0	0	0	0	0	0	0	0	0	0	0	0	0	0	0	0	0	0	0	0	0	0	0	0	0	0	0	0	0	0	0	0	0	0	0	0	0	0	0	0	0	0	0	0	0	0
d62f72ce76891d5c53ebc839cc10f91c	0	0	0	0	0	0	0	0	0	0	0	0	0	0	0	0	0	0	0	0	0	0	0	0	0	0	0	0	0	0	0	0	0	0	0	0	0	0	0	0	0	287	0	0	0	0	0	0	0
33160927d76e31ec8e7b32d80613a5a7	0	0	0	0	0	0	0	0	98	0	0	0	5	0	0	0	0	18	0	0	0	0	0	0	0	0	0	0	0	0	0	9	0	0	0	0	13	0	0	0	0	0	0	0	0	0	0	0	0
7b6813ad0881f7c62b1b7184150ca2ad	0	0	0	0	0	0	0	0	0	177	0	0	0	0	0	0	0	0	0	0	0	0	0	0	0	0	0	0	0	0	0	0	0	0	0	0	0	0	0	0	0	0	0	0	0	0	0	0	0
a3eb09b978af36785e92f4efe1352343	0	0	0	0	0	0	0	0	0	0	0	0	0	0	0	0	0	0	0	0	0	0	0	0	0	0	0	0	74	0	0	0	0	0	0	0	0	0	0	0	0	0	0	0	0	0	0	77	0
207235fd26bbff94f36fb7d823872e2e	0	0	0	0	0	0	0	0	0	0	0	24	0	0	0	2	0	0	0	0	0	0	0	0	0	0	0	7	0	0	0	0	0	55	0	0	0	0	0	0	0	0	0	0	12	0	0	0	0
880088c004be3355d35e76d82b43549e	0	0	0	0	0	0	0	0	0	0	0	0	0	0	0	0	0	15	0	0	0	0	0	0	0	0	0	0	0	0	0	16	0	0	0	0	6	0	0	0	0	0	0	0	0	0	0	0	0
8f3be184c24008539cb3efd8e0707b62	0	0	0	0	0	0	0	0	0	0	0	0	0	30	0	0	0	0	26	0	0	0	0	0	0	0	0	0	0	0	0	0	0	0	0	0	0	0	0	0	26	0	0	0	0	0	0	0	0
8a3d7108393f3e0a41f98d2bca351f87	0	0	0	0	0	0	0	0	0	0	0	0	0	0	0	0	0	0	0	0	0	0	0	0	0	0	0	0	0	0	0	0	0	0	0	0	0	0	0	0	0	0	0	0	0	0	299	0	0
b1ad4ac7dce4b7ad87c86b45b5508907	22	0	0	0	0	48	0	0	0	0	0	0	0	0	0	0	68	0	0	0	0	0	0	0	0	0	0	0	0	0	0	0	0	0	0	0	0	0	18	0	10	0	0	0	0	0	0	0	0
c22a01c21591dd6ea9b157ffdd0db975	22	0	0	0	0	16	0	0	0	0	0	0	0	37	0	0	0	0	0	0	0	0	0	0	0	6	0	50	0	0	0	0	0	0	0	0	0	0	0	57	0	0	0	0	12	0	0	0	0
04dbc0e394ddf315e3c93bc8fd4cc975	0	0	0	0	0	0	0	0	0	0	0	0	0	0	0	0	0	0	0	0	0	0	0	0	0	0	0	0	0	0	0	0	0	0	0	0	0	0	52	0	0	0	0	0	0	0	0	0	69
a56710020ae71ce639b50041ff469ce9	0	0	0	0	0	0	0	0	0	0	0	0	0	0	0	0	0	0	0	0	0	0	0	0	0	0	0	0	0	0	0	0	0	0	0	0	0	0	0	0	0	0	0	37	0	0	0	0	0
bab2165f93a9d5107d1754e01d00a360	0	0	0	0	0	0	0	0	0	0	0	0	0	0	0	0	0	0	0	0	0	0	0	0	0	0	0	0	0	0	0	0	0	0	0	0	0	0	0	26	0	0	0	0	106	0	0	0	0
4754940ec43aec5264f10613d19af911	0	0	0	0	0	0	0	0	0	0	0	0	0	0	0	0	0	0	0	0	0	0	0	0	0	0	0	0	0	0	0	0	0	0	0	0	0	0	0	0	0	0	0	0	0	0	0	0	0
d1f4b5c93bd68cf1fd252be830bd8e85	0	0	0	0	0	0	0	0	0	0	0	0	0	0	0	0	0	0	0	0	0	0	0	0	0	0	315	0	0	0	0	0	0	0	0	0	0	0	0	0	0	0	0	0	0	0	0	0	0
652d4dac70650c6fb713ad98def73a23	0	0	0	0	0	0	0	0	0	0	0	0	0	0	0	0	0	0	0	0	0	0	0	0	0	0	0	0	0	79	0	0	0	0	0	0	0	0	0	0	0	0	0	0	0	0	0	0	0
b1b9c221977dfb8aa56d147ee568a736	0	0	0	0	0	0	0	0	0	0	0	0	0	0	0	0	0	0	0	0	0	0	0	0	0	0	0	0	0	0	0	0	0	0	0	0	0	0	0	0	0	0	0	0	0	0	0	0	0
f96556421ee0ddf5073dc2ee80ca8dfc	0	0	0	0	0	0	0	0	0	0	0	0	0	0	0	0	0	0	0	0	0	0	0	0	0	0	0	0	0	0	0	0	0	0	0	0	0	17	0	0	0	0	0	27	0	0	0	0	0
4d226d41aa2f163e9aae9efb91db934f	0	0	0	0	0	196	0	0	0	0	0	0	0	0	0	0	0	0	0	0	0	0	0	0	0	0	0	0	0	0	0	0	0	0	0	0	0	0	0	0	0	0	0	0	0	0	0	0	12
db488299aba7aed93ae8a526930b8ab5	0	19	0	0	0	0	0	0	0	0	0	0	0	0	17	0	0	0	17	0	15	0	0	0	0	12	18	0	0	0	0	0	0	5	0	0	0	0	17	0	0	0	0	0	87	0	0	5	0
82542676ada627f0dc2c02849c666d87	0	0	0	0	0	0	0	0	0	0	0	0	0	0	0	0	0	0	0	0	0	0	0	0	0	0	0	0	0	0	0	0	0	0	0	0	0	0	0	0	0	0	0	0	0	0	0	0	0
06dca18a2c5df0735af25ec33ee47a70	0	0	0	0	0	0	0	0	9	0	0	0	0	0	0	0	0	63	0	0	0	0	0	0	0	0	0	0	0	0	0	2	0	0	0	0	6	0	0	0	0	0	0	0	0	0	0	0	0
306eb47ca0a4a81179274684fe418ad4	0	0	0	0	0	0	0	0	0	0	0	0	0	0	0	0	0	0	0	0	0	0	0	0	0	0	0	0	0	0	0	305	0	0	0	0	5	0	0	0	0	0	0	0	0	0	0	0	0
dcc3ced9aeb9f24ab8c1a80301df425a	8	0	0	0	0	0	0	0	0	0	0	0	0	0	0	0	8	0	17	0	9	0	0	0	0	0	0	11	49	0	18	0	0	0	0	0	0	0	0	6	0	0	0	0	0	0	10	0	0
e2ead455dcc1fe15630a4f2887e47da2	0	0	0	0	0	0	0	0	0	0	0	0	0	0	0	0	0	0	0	0	0	0	0	0	0	0	0	119	0	0	0	0	0	0	0	0	0	0	0	0	0	0	0	0	0	0	0	0	0
6beee4d32f345cf2bf0ea2483b929fe3	0	0	0	0	0	0	0	0	12	0	0	0	0	0	0	0	0	105	0	0	0	0	0	0	0	0	0	0	0	0	0	6	0	0	0	0	11	0	0	0	0	0	0	0	0	0	0	0	0
18a94f0c9fcad26406517a383a4f3c12	0	0	0	0	0	0	0	0	0	0	0	0	0	0	0	0	0	0	0	0	14	0	0	0	0	0	0	0	0	0	0	0	0	0	0	0	0	0	0	0	0	0	0	0	0	0	0	0	0
4929798b278d1a4ea95b083eb07ddd4e	0	0	0	0	0	0	0	0	0	0	0	0	307	0	0	0	0	0	0	0	0	0	0	0	0	0	0	0	0	0	0	0	0	0	0	0	0	0	0	0	0	0	0	0	0	0	0	0	0
ed178b72704b4203dc78f8cbe99ebdc1	0	0	0	0	0	0	0	37	0	0	0	0	0	0	0	0	34	0	0	0	0	0	0	0	0	0	0	0	0	0	0	0	0	0	0	0	0	0	0	0	0	0	0	0	0	0	0	0	0
6d351b6e0bf35cd9ad7cc0dec5284dec	0	0	0	0	0	0	0	0	0	0	0	0	0	0	0	0	0	0	0	0	0	0	0	0	0	0	0	0	0	0	0	281	0	0	0	0	22	0	0	0	0	0	0	0	0	0	0	0	0
84fab7e9893a840bb671ac9fd7be40b5	0	0	0	0	0	0	0	0	0	0	0	0	0	0	0	0	0	0	0	0	0	0	0	26	0	0	0	0	0	0	0	0	0	0	0	0	0	0	30	0	0	0	0	0	0	0	0	0	0
7698d03e7d705e3a3afabcade75fe5e6	0	0	0	0	0	0	0	0	0	0	0	0	0	0	0	0	0	0	0	0	0	0	0	0	0	0	0	0	296	0	0	0	0	0	0	6	0	0	0	0	0	0	0	0	0	0	0	0	0
b87d611ce8de74a69c217e4b4133a68d	11	0	0	0	0	0	0	0	0	0	0	6	0	18	0	0	0	0	14	0	0	10	0	0	0	11	0	0	0	0	14	0	0	0	0	0	0	0	0	0	0	8	19	6	0	10	0	0	10
71689f0147515bc778a382129d5a81c9	0	0	0	0	0	0	0	0	0	0	0	0	0	0	0	0	0	0	0	0	0	0	0	0	0	0	0	0	0	0	0	0	0	0	0	0	0	0	0	0	0	0	0	0	0	0	0	0	0
53cf62f089d2f3f20872ab25dd6161e7	0	0	0	0	0	0	0	0	0	0	0	0	0	0	0	0	0	0	0	0	0	0	0	0	0	0	45	0	0	0	0	0	0	0	0	0	0	0	0	0	0	0	0	0	109	0	0	0	0
c6c8bdd36ac6cc03dced0bee798c0e1b	0	0	0	0	0	9	0	0	0	0	0	0	0	63	0	0	0	0	0	0	0	0	0	0	0	0	0	0	0	0	0	0	0	38	0	0	0	0	0	21	0	0	0	0	0	0	0	0	0
53e9ed20b891cbdcd1dcff9a7daa6058	0	0	0	0	0	0	0	0	0	0	0	0	0	21	0	0	0	0	0	0	0	25	0	0	0	0	9	0	0	0	0	0	0	0	0	0	0	0	0	0	0	0	0	0	0	0	46	0	32
9ba75f44a5acd9d0125f4a2ae546d6c4	0	0	0	0	0	21	0	0	0	0	0	0	0	0	0	0	0	0	5	0	34	0	0	0	0	0	0	0	0	0	0	0	0	0	0	0	0	0	0	9	0	0	0	0	0	0	0	0	0
ee8731dc51c8fe964ea918abd6094c45	0	0	0	0	0	0	0	0	0	0	0	0	0	0	0	0	0	0	0	0	25	0	0	39	0	0	0	0	0	0	0	0	0	0	0	0	0	0	0	0	0	0	0	0	0	0	0	0	0
c0c72b02ff2c9c2005d962c2b37e29f1	0	0	0	0	0	0	0	0	0	0	0	24	0	0	0	0	10	0	46	0	0	0	0	0	0	0	0	0	0	0	52	0	0	0	0	0	0	0	0	0	0	0	0	0	0	0	0	0	0
b71c3103725aa7cc4599ad2d93c99670	0	0	0	0	0	0	0	0	0	0	0	0	25	0	0	0	0	44	0	0	0	0	0	0	0	0	0	0	0	0	0	0	0	0	0	0	0	0	0	0	0	0	0	0	0	0	0	0	0
b2b04e9ab06c7c93852f8aef0792507f	0	0	0	0	0	0	0	0	0	0	0	0	0	0	0	0	0	0	0	0	0	0	0	0	0	0	0	0	0	0	0	0	0	0	0	0	0	0	0	0	0	0	0	0	0	0	0	0	0
ba216dfd9d79cc6cd7d0634c55cb5cf4	0	0	0	0	0	0	0	0	0	0	0	0	0	0	0	0	0	0	0	0	0	0	0	0	0	0	0	0	0	0	0	0	0	0	0	0	0	0	0	0	0	0	0	0	0	0	0	0	0
e13e0e8eea9ce8f0a5341d2efd75a19d	0	0	0	0	0	0	0	0	0	0	0	0	0	0	0	0	0	0	0	0	0	0	0	0	0	0	0	0	0	0	0	0	0	0	0	0	0	0	16	0	0	0	0	0	0	0	12	0	0
7c3395aea93b0d4e56f5c20188fc9250	0	0	0	0	0	0	0	0	0	0	0	0	0	0	0	0	0	0	0	0	0	0	0	0	0	0	0	0	0	0	0	0	0	0	0	0	0	0	0	0	0	18	0	7	0	0	0	0	0
fd70d2e2b0f611bb344a6a93319070d4	0	0	0	0	0	0	0	0	0	0	0	0	0	0	0	19	0	0	0	0	0	0	0	0	0	106	0	0	0	0	0	0	0	0	0	0	0	0	0	0	0	0	0	0	0	0	0	0	0
3483541d592a62695a5ffed90cdb1a97	0	0	0	0	0	0	0	0	0	0	0	0	0	0	0	0	0	0	0	0	0	0	0	0	0	0	0	0	0	0	0	0	0	0	0	0	0	0	0	0	0	0	0	302	0	0	0	0	0
9c1ab119aeedd406018bbf2c19e17425	0	0	0	0	0	0	0	0	0	17	0	0	0	0	0	0	89	0	0	0	0	0	0	0	0	0	0	0	0	0	0	0	0	0	0	0	0	0	0	0	0	0	0	0	0	0	0	0	0
f13a1cf0aca9d6e135919c6e953783f1	0	0	0	0	0	0	0	0	0	0	0	0	0	0	0	0	0	0	0	0	0	0	21	0	0	0	0	0	0	0	0	0	49	0	8	0	0	5	0	0	0	0	0	89	0	0	0	0	0
b5c24acb73fbd5d758bfa2a64d1f8d95	0	0	0	0	0	0	0	0	0	0	0	0	0	0	0	0	0	0	0	0	0	0	0	0	0	0	0	0	0	0	0	0	0	0	0	0	0	0	0	0	0	0	0	0	0	0	0	0	0
896eb2e5ad1f71807cd6e796e1255c1b	0	0	0	0	0	0	0	0	0	0	0	0	0	0	0	0	0	0	0	0	0	0	13	0	0	0	0	0	0	0	0	0	64	0	0	0	0	0	0	0	0	0	0	14	0	0	0	0	0
92b58e181417311b1ddecb53d3626aec	0	17	0	0	0	5	0	0	0	5	0	0	0	0	7	0	3	0	14	0	0	0	0	0	0	0	0	6	0	0	18	0	0	0	0	5	0	0	9	0	8	0	0	3	0	0	10	0	13
b9ba4a8c2b83c711bc6256df1549028c	5	0	0	0	0	0	0	0	0	0	0	0	0	18	0	0	0	0	0	0	0	0	0	4	0	0	86	0	0	0	0	0	0	0	0	0	0	0	0	0	0	0	0	0	0	0	0	0	0
311ddea3bf701a69caf8709d1a335f25	0	0	0	0	0	0	0	0	0	0	0	0	0	0	0	0	0	8	0	0	0	0	0	0	0	0	0	0	0	0	0	21	0	0	0	0	24	0	0	0	0	0	0	0	0	0	0	0	0
35808a5307ac488f5791cd69282f8e59	0	0	0	0	0	0	0	0	0	0	0	0	0	0	0	0	0	0	0	35	0	0	0	0	0	0	0	0	0	0	0	0	0	0	0	0	0	0	0	0	0	0	0	0	0	0	0	0	0
1fb4193c1dcce0feee0ef56cf4898c4f	0	0	0	0	0	0	0	0	0	0	0	0	0	0	0	0	0	0	0	0	0	0	0	0	0	0	0	0	0	0	0	0	0	0	0	0	0	0	0	0	0	0	0	0	148	0	0	0	0
8812326cbcdd51c9c0046d885341e017	0	0	0	0	0	0	0	0	0	0	0	0	0	0	0	0	0	0	0	0	0	0	0	0	0	0	0	0	0	0	0	0	0	0	0	0	0	0	0	73	0	0	0	0	0	0	0	0	0
556dc764857769266c01c9c44ba3b498	0	0	0	0	0	0	0	0	0	0	0	0	0	0	0	0	0	0	0	0	0	0	0	0	0	0	0	0	0	0	0	0	0	0	0	0	0	0	0	0	0	298	0	0	0	0	0	0	0
2d1407b49fa821da10814fff85d50aee	0	0	0	0	0	0	0	0	0	0	0	28	0	33	0	0	0	0	0	0	0	0	0	0	0	0	0	0	0	0	0	0	0	33	0	0	0	0	0	0	46	0	0	0	0	0	10	0	0
00d2ac0d080e91ca86b68a6b9fae648b	48	0	0	0	0	0	0	14	0	0	0	2	0	0	0	0	0	0	0	0	6	0	0	0	0	4	0	0	0	0	0	0	0	8	3	0	0	0	8	20	0	0	0	0	47	0	0	0	10
477666e896a2ada2dd4c609a700c06f6	0	0	0	0	0	0	0	0	0	0	0	0	0	0	0	0	0	0	0	77	0	0	0	0	0	0	0	0	0	168	0	0	0	0	0	0	0	0	0	0	0	0	0	0	0	0	0	0	0
5978e05e21f5903e3d6a007af5b0dc22	0	0	0	0	0	0	0	0	0	55	0	0	0	0	0	0	0	0	0	0	0	0	0	0	0	0	0	0	0	0	0	0	0	0	0	0	0	0	0	0	50	0	0	0	0	0	0	0	0
a86bd1883901fa3fdf24373acc2fc394	0	0	0	0	0	0	0	0	0	0	0	0	0	0	0	0	8	0	0	0	0	0	0	0	0	0	0	0	0	0	34	0	0	0	0	0	0	0	0	57	12	0	0	0	0	0	0	0	0
ad5d170799e6b3504a3e2a8b0a3ed452	0	0	0	0	0	0	0	0	0	0	0	0	0	0	0	0	0	0	0	0	0	39	0	0	0	0	0	0	0	0	0	0	0	0	0	0	0	0	257	0	0	0	0	0	0	0	0	0	0
6a7addf67b93f9c91333a4d880cf0336	0	0	0	0	0	0	0	0	23	0	0	0	0	0	0	0	0	40	0	0	0	0	0	0	0	0	0	0	0	0	0	0	0	0	0	0	0	0	0	0	0	0	0	0	0	0	0	0	0
ce44b029b9baa9142c15c6388c1f1521	0	0	3	0	0	0	6	0	0	0	0	3	0	0	0	0	0	0	0	0	0	0	0	0	0	2	0	0	0	0	7	0	0	0	0	0	0	0	8	0	20	0	0	0	4	31	0	0	8
735ef055baccdd6eb38a292066bf745a	0	0	0	0	0	0	0	0	0	0	0	6	0	0	158	0	0	0	0	0	0	35	0	0	0	0	0	0	0	0	0	0	0	0	0	0	0	0	0	0	0	0	0	0	0	0	0	0	0
fecc848ed250517613bd832513019d78	0	0	0	0	0	0	0	0	0	0	0	0	0	0	0	0	0	0	0	0	0	0	0	0	7	0	0	0	0	0	0	0	0	0	0	0	0	0	0	0	0	0	0	0	0	0	0	0	0
9d62a2839a8b188af6692f69a44ab835	0	19	0	0	0	0	0	0	0	0	0	0	0	0	0	0	0	0	0	0	0	0	0	0	0	0	0	0	0	0	0	0	0	33	0	0	0	0	0	0	0	0	0	0	0	0	0	0	0
af5f4f8f58fcf9007d0ca0756a15cd71	11	6	0	6	0	0	0	3	0	0	0	5	0	9	0	0	3	0	7	0	3	0	0	0	0	12	0	11	0	0	9	0	0	0	0	0	0	0	8	3	3	3	0	0	0	0	10	0	8
d6a8c28c355778031b8a929091f8c3ad	0	0	0	0	0	0	0	0	109	0	0	0	0	0	0	0	0	39	0	0	0	0	0	0	0	0	0	0	0	0	0	23	0	0	0	0	6	0	0	0	0	0	0	0	0	0	0	0	0
e05d9c0fdf88cd845403634a4436a09a	0	0	0	0	0	0	0	0	0	12	0	0	0	82	0	0	0	0	0	0	0	0	0	0	0	0	0	0	0	0	0	0	0	0	0	0	0	0	0	0	0	0	0	0	0	0	0	0	0
8a6b48dc20cb91abf0b3226bfd93519b	0	0	0	0	0	0	0	0	0	0	0	0	0	0	0	0	0	0	0	0	0	0	0	0	0	0	0	0	0	0	0	0	13	0	0	0	0	0	0	0	0	0	0	198	0	0	0	0	0
fd4d219a0c2bb6c76c4589ea5124ae7c	0	0	0	3	0	0	0	0	0	0	0	0	0	0	7	0	0	0	9	0	8	0	0	0	0	0	0	0	72	0	0	0	0	0	0	6	0	0	0	0	0	8	0	0	0	6	0	27	0
3758e84ea1419864f9d7ef5601d779a2	0	0	0	0	0	27	0	0	0	0	0	0	0	0	0	0	0	0	0	0	0	0	0	0	0	0	0	0	0	0	0	0	0	0	0	0	0	0	0	81	0	0	0	0	0	0	0	0	13
c0a03b4ed22587e220eab1d111a08d0b	0	0	0	0	0	0	0	0	0	0	0	0	0	0	0	0	0	0	0	0	0	0	0	0	0	0	0	0	0	0	0	0	0	0	0	0	0	0	0	0	0	0	0	0	0	0	0	0	0
b5b49754aa868e506ab86a768fa06f75	0	0	0	0	0	0	0	0	8	0	0	0	0	0	0	0	0	154	0	0	0	0	0	0	0	0	0	0	0	0	0	6	0	0	0	0	7	0	0	0	0	0	0	0	0	0	0	0	0
69d526a0add010f75b0aec5079c4c3ce	0	0	0	0	0	0	0	0	0	0	0	0	18	0	0	0	0	27	0	0	0	0	0	0	0	0	0	0	0	0	0	0	0	0	0	0	17	0	0	0	0	0	0	0	0	0	0	0	0
0ad7ab8754cf50caeb260be1656b6f8c	0	0	0	0	0	0	0	0	0	0	0	0	0	0	0	0	0	0	0	0	0	0	0	0	0	103	0	0	0	0	96	0	0	0	0	0	0	0	0	0	0	0	0	0	0	0	0	0	0
4657c1ba3e3f7fd4a31c8d6fd42a68a2	0	0	0	0	0	0	0	0	0	0	0	0	0	0	0	0	0	0	0	0	0	0	0	0	0	0	0	0	0	0	0	0	0	0	0	0	0	20	0	0	0	0	0	208	0	0	0	0	0
c53abacef37aaec088f040dbacdeb22d	0	0	0	0	0	0	0	0	0	0	0	0	0	0	0	0	0	0	0	0	0	0	0	0	0	0	0	0	0	0	0	0	0	0	0	0	0	0	0	0	0	0	0	0	0	0	0	0	0
e995414c09b3821a5333350ecd3b2ccd	0	0	0	0	0	0	0	0	0	0	0	0	0	0	0	0	0	0	0	0	0	0	0	0	0	0	0	0	0	0	0	0	0	0	0	0	0	290	0	0	0	0	0	0	0	0	0	0	0
51b965a9757190c30e94c11d21d6377b	0	0	0	0	0	0	0	0	0	0	7	0	0	0	0	0	0	0	97	0	0	0	0	0	0	0	0	0	0	0	0	0	0	0	0	0	0	0	0	0	0	0	0	0	0	0	6	0	0
a2b04a869d208294420debc5a123aa53	0	0	0	0	0	0	0	0	0	0	16	0	0	0	0	0	0	0	0	0	0	0	0	0	0	0	0	0	0	0	0	0	0	0	0	0	0	0	0	0	0	0	0	18	0	0	0	0	0
12309b4b15ef486d88525dba0d3e8826	0	0	0	0	0	0	0	0	0	0	13	0	0	0	0	0	0	0	0	0	7	0	4	13	0	0	0	0	0	0	0	0	0	0	7	6	0	0	0	0	0	8	10	11	0	0	0	0	0
3ec4c1e131766fa6e95c272dd1d3ff75	0	0	0	0	0	0	0	0	0	0	0	0	0	0	0	0	0	0	0	0	0	0	0	0	0	0	0	0	0	0	0	0	0	0	0	0	0	0	0	0	0	0	0	0	0	0	0	0	0
d1f10cf61aa5b55a5d01a7c191e7339d	0	0	0	0	0	0	0	0	0	0	0	0	0	0	0	0	0	0	0	0	0	0	0	0	0	0	0	0	0	0	0	0	0	0	0	44	0	0	0	0	0	0	0	0	0	0	0	0	0
cf9e1dfb95bbdaa87b1c3ea71d746f3a	0	0	0	0	0	0	0	0	0	0	0	0	0	0	0	0	0	0	0	0	0	0	0	0	0	0	0	0	0	0	0	0	0	0	0	0	0	0	0	0	0	288	0	0	0	0	0	0	0
226bf0fafd5e18c6252d6e52719eaafc	0	0	0	0	0	0	0	0	0	0	0	0	0	0	287	0	0	0	0	0	0	0	0	0	0	0	0	0	0	0	0	0	0	0	0	0	0	0	0	0	0	0	0	0	0	0	0	0	0
48d79fbc7ab97439e76e73d37c075a25	0	0	0	0	0	0	0	0	0	0	0	0	0	0	0	0	0	0	0	0	0	0	0	0	0	0	131	0	0	0	0	0	0	0	0	0	0	0	0	0	0	0	0	0	0	0	0	0	52
ee085cbdc71e20c541c470cdd21ecd88	0	0	0	0	0	0	0	0	0	0	0	0	0	0	0	0	0	0	0	0	0	0	0	0	0	0	0	0	0	0	0	0	0	0	0	0	0	0	0	94	0	0	0	0	0	0	0	0	0
3e2d13577c3f5cc8ba111e0fb5b2bb9a	0	0	0	0	0	0	0	0	0	0	0	0	0	0	0	0	0	0	31	0	0	0	0	0	0	0	53	0	0	0	183	0	0	0	0	0	0	0	0	0	0	0	0	0	0	0	0	0	0
f8424e9f110ae765cebdb545b9ea7134	0	0	0	0	0	0	0	0	0	0	0	0	0	0	0	0	0	0	0	31	0	0	0	0	0	0	0	0	0	0	0	0	0	0	0	0	0	0	0	0	0	0	0	0	0	0	0	0	0
31d8735aa88b30195ca287f2a3c01b41	0	0	0	0	0	0	0	0	0	0	0	0	0	0	0	0	0	0	0	0	25	0	0	0	0	0	0	0	0	0	0	0	0	0	0	0	0	0	0	0	0	0	0	0	0	0	0	0	0
6dae22cd12cc227741660defe2f9d302	0	0	0	0	0	0	0	0	0	0	0	0	0	0	0	23	0	0	81	0	0	0	0	0	0	0	0	0	0	0	0	0	0	0	0	0	0	0	0	0	15	0	0	0	0	0	0	0	0
fa0cc1b702856ff9a4a46295ff739de5	0	0	37	0	17	0	42	0	0	0	0	0	0	0	0	0	0	0	0	0	0	0	0	0	0	0	0	0	0	0	0	0	0	0	0	0	0	0	0	0	0	0	0	0	0	0	0	0	0
a46435b6bf30c6481fbc57ef6cfd163a	0	0	0	4	0	0	0	0	0	0	0	0	0	0	0	10	0	0	12	0	0	0	0	0	0	11	30	0	0	0	74	0	0	0	0	0	0	0	48	0	0	0	0	0	0	0	0	0	0
3401f3a4101d7579c8b56c02e7d67533	0	0	0	0	0	0	0	0	0	0	0	0	0	0	0	0	0	0	0	0	0	0	0	0	0	0	0	0	0	0	0	0	0	0	0	0	0	0	0	0	0	0	0	0	0	0	0	0	0
7e5eceaa4032ccedc78a640af6f0897b	0	0	0	0	0	0	0	0	0	0	0	0	0	0	0	0	0	0	0	0	0	0	0	0	0	0	0	0	0	0	0	0	0	0	0	0	0	0	0	0	0	0	0	0	0	0	0	0	0
2a56e16d4f8e6873b62460702f1bb152	0	0	0	0	0	0	0	0	0	0	0	0	0	0	0	0	0	0	0	0	0	0	0	0	0	0	0	0	0	0	0	0	0	0	0	0	0	0	0	0	0	0	0	0	0	0	0	0	0
4ec9b95424488b1806a1b4f17d196bd6	0	0	0	0	0	0	0	0	0	0	0	0	0	0	0	0	0	0	0	0	0	0	0	0	0	0	0	0	0	0	0	0	0	0	0	0	0	0	0	64	0	0	0	0	0	0	0	0	0
97975d698f552f5ae35327822e4cb1a1	0	0	0	0	0	0	0	0	0	0	0	0	0	0	0	0	0	0	78	0	0	0	0	0	0	0	5	0	0	0	0	0	0	0	0	0	0	0	0	22	0	0	0	0	0	0	0	0	0
64ac7e9fdd97f768a6d54cc05c114219	0	0	0	0	0	0	0	0	0	0	0	0	0	0	0	0	0	0	0	0	0	0	0	0	0	0	0	0	0	0	0	0	0	0	0	0	0	0	0	0	0	0	0	0	0	0	0	0	0
bb01ec065ec6f6d6873dc42525c45d52	0	0	0	0	0	0	0	0	0	0	0	0	0	0	0	0	33	0	0	0	0	0	0	0	0	0	0	0	0	0	0	0	0	0	0	0	0	0	0	0	0	0	0	0	0	0	0	0	0
9ab21368686a467aecba4ec8680f103f	0	0	0	0	0	0	0	0	0	0	0	0	0	0	0	0	0	0	0	0	0	0	0	0	0	0	0	0	0	0	0	0	0	0	0	0	0	0	149	0	0	0	0	0	0	0	0	0	0
ee058ebc0783afcd9055e767a3648b90	0	0	0	0	0	0	0	0	0	0	0	0	0	0	0	0	0	0	0	0	0	0	0	0	0	0	0	0	0	0	58	0	0	0	0	0	0	0	0	79	0	0	0	0	0	0	0	0	0
8bb0d147da31b2b2b7bd4156391f9e53	0	0	0	0	0	0	0	0	0	70	0	0	0	0	0	0	0	0	0	0	0	0	0	0	0	0	0	0	0	0	0	0	0	0	0	0	0	0	0	0	0	0	0	0	0	0	0	0	0
408177aba76231de308b776dd32c2a8f	0	0	0	0	0	0	0	0	0	0	0	0	0	0	0	0	0	0	0	0	0	0	0	281	0	0	0	0	0	0	0	0	0	0	0	0	0	0	0	0	0	0	0	0	0	0	0	0	0
05de373a49ed64e5961b917b625f20be	0	0	0	0	0	0	0	0	0	0	0	0	0	0	0	0	0	0	0	0	0	0	0	0	0	0	0	0	0	0	0	0	0	0	0	0	0	0	0	0	0	0	0	0	0	0	0	0	0
3c9f6f9e2260f391a353e74191f63a85	0	0	0	0	0	0	0	0	0	0	0	0	0	0	0	0	0	0	0	0	0	0	0	0	0	0	0	0	0	0	0	0	0	0	0	0	0	0	0	0	0	0	0	0	0	0	0	0	0
2bd12999c5683a99fb2b5d013fc47b6c	0	0	0	0	0	0	0	27	0	0	0	0	0	0	0	0	0	0	0	0	0	0	0	0	0	0	0	0	0	0	0	0	0	0	0	0	0	0	0	0	0	0	0	0	0	0	0	0	0
1ea1722017e7ba491e521c5a9c78b948	0	0	0	0	0	0	0	0	0	0	0	0	0	0	280	0	0	0	0	0	0	0	0	0	0	0	0	0	0	0	0	0	0	0	0	0	0	0	0	0	0	0	0	0	0	0	0	0	0
8f8cab979f26d13d67bbbfd8a2e588f7	0	0	0	0	0	0	0	0	0	0	0	0	0	0	0	0	0	0	0	0	0	0	0	0	0	0	0	0	0	0	0	0	0	0	0	189	0	0	0	0	0	91	0	0	0	0	0	0	0
3b282a0c427ff80adb5da0e31847084c	0	0	0	0	0	0	0	0	0	0	0	0	0	0	0	0	0	0	0	0	0	0	0	0	0	0	0	106	0	0	0	0	0	0	0	0	0	0	0	0	0	0	0	0	0	0	0	0	0
0c5c78351c8c70f28617d25be121a92f	0	0	0	0	0	0	0	0	0	221	0	25	0	0	0	0	11	0	0	0	0	0	0	0	0	0	0	0	0	0	0	0	0	0	0	0	0	0	0	0	0	0	0	0	0	0	0	0	0
e1b436f2795140de8cec0b3766edb5ea	0	0	0	0	0	0	0	0	0	0	0	0	279	0	0	0	0	0	0	0	0	0	0	0	0	0	0	0	0	0	0	0	0	0	0	0	0	0	0	0	0	0	0	0	0	0	0	0	0
8ef0bc7c43d7e5ef66739685642292c5	0	0	0	0	0	0	0	0	0	0	0	0	0	0	0	0	0	0	0	0	0	0	0	0	0	0	0	0	0	0	0	0	0	0	0	0	0	0	0	0	0	0	0	0	0	0	0	0	0
648dace74fde5609c1f2dc6a8ab71cb9	0	0	0	0	0	16	0	0	0	0	0	0	0	0	0	0	0	0	23	0	0	0	0	0	0	0	0	0	0	0	0	0	0	0	0	0	0	0	0	0	39	0	0	0	0	0	0	0	0
577c92d6f649aefccd9a181851feb4b4	0	0	0	0	0	0	0	0	20	0	0	0	0	0	0	0	0	28	0	0	0	0	0	0	0	0	0	0	0	0	0	2	0	0	0	0	18	0	0	0	0	0	0	0	0	0	0	0	0
e920c7bfdadf8ac760beafee124ff537	0	24	0	0	0	0	0	0	0	0	0	0	0	0	0	0	20	0	0	0	0	0	0	0	0	0	0	0	0	0	0	0	0	0	0	0	0	0	0	0	0	0	0	0	0	0	0	0	0
a4d375cc03d1a189316e1b8cf475dbec	0	0	0	0	0	0	0	0	37	0	0	0	13	0	0	0	0	0	0	0	0	0	0	0	0	0	0	0	0	0	0	0	0	0	0	0	0	0	0	0	0	0	0	0	0	0	0	0	0
400e487112a9c01a3343a93837abd119	0	0	0	0	0	0	0	0	0	0	0	0	0	0	0	0	0	0	0	0	0	0	0	0	0	0	0	0	0	0	0	0	0	0	0	0	0	0	0	0	0	0	0	0	0	0	0	0	0
49d3772149dc2e6e8c922f6a7ca539ba	0	0	0	0	0	0	0	0	0	0	0	0	0	0	0	0	0	0	0	0	0	0	0	0	0	0	0	17	0	0	0	0	0	0	0	0	0	0	165	0	0	0	0	0	0	0	0	0	0
930e035eb1c73513a6667d7af35e14b8	0	0	0	0	0	0	0	0	0	0	0	0	0	0	0	0	0	0	0	0	0	0	0	0	0	0	0	0	0	0	0	0	0	0	0	0	0	0	0	0	0	185	0	0	0	0	0	0	0
f7799d78998170a9cf504d3dead08b26	0	0	0	0	0	0	0	0	0	0	0	0	0	0	0	0	0	0	0	0	0	0	0	0	0	0	0	0	0	0	0	0	0	0	0	0	0	43	0	0	0	0	43	0	0	0	0	0	0
70a782ef1e42d9a53fc7536667ce1ab6	0	0	0	0	0	0	0	0	0	19	0	0	0	21	0	0	0	0	0	0	0	0	0	0	0	0	0	0	0	0	0	0	0	0	0	0	0	0	0	0	0	0	0	0	0	0	0	0	5
01f9df751d2374c0e3553159e8c43725	0	0	0	0	0	0	0	0	0	0	0	0	0	0	0	0	0	0	64	0	0	0	0	0	0	0	0	0	0	0	0	0	0	0	0	0	0	0	0	0	0	0	0	0	15	0	43	0	0
1f67433514d82994a6c5e8a2025719df	0	0	0	0	0	0	0	13	0	0	0	0	0	0	0	0	0	0	0	0	0	0	0	0	0	0	19	0	0	0	0	0	0	0	0	0	0	0	0	0	0	0	0	0	0	0	0	0	21
47ca627cfd9e82bc3278d8b8bc9c5f12	0	0	0	0	0	0	0	0	0	0	0	0	0	0	0	0	22	0	0	0	0	0	0	0	0	0	0	0	0	0	39	0	0	0	0	0	0	0	0	0	0	0	0	0	18	0	0	0	56
b92c1bb7d15703c7020019a5c0aeadb7	0	0	0	0	0	0	0	0	0	0	0	0	0	0	0	0	0	0	0	0	0	0	0	0	0	0	0	0	0	0	0	0	0	0	0	0	0	0	0	0	0	0	0	0	0	0	0	0	208
556cb3cd5795f4a7c76c7b0cc4afda71	0	0	0	0	0	0	0	0	18	0	0	0	0	0	0	0	0	59	0	0	0	0	0	0	0	0	0	0	0	0	0	0	0	0	0	0	9	0	0	0	0	0	0	0	0	0	0	0	0
2e385718e8a3078d75e19f39c9ca5f63	0	0	0	0	0	0	0	0	0	273	0	0	0	0	0	0	0	0	0	0	0	0	0	0	0	0	0	0	0	0	0	0	0	0	0	0	0	0	0	0	0	0	0	0	0	0	0	0	0
c46423c78f15347c1d520aea71479ec0	0	0	0	0	0	0	0	0	0	0	0	0	0	273	0	0	0	0	0	0	0	0	0	0	0	0	0	0	0	0	0	0	0	0	0	0	0	0	0	0	0	0	0	0	0	0	0	0	0
3fd7445b6babfbc8112c5ab7ad5fb96b	0	0	0	0	0	0	0	0	0	0	0	0	0	0	273	0	0	0	0	0	0	0	0	0	0	0	0	0	0	0	0	0	0	0	0	0	0	0	0	0	0	0	0	0	0	0	0	0	0
313ef161c95f5ca9a26dbe9d0ea738ea	0	0	0	0	0	0	0	0	0	0	0	0	0	0	0	0	29	0	0	0	0	0	0	0	0	0	0	0	0	0	0	0	0	0	0	0	0	0	160	0	0	0	0	0	0	0	0	0	0
35f349249865ab34abb8996f432fbc9c	0	0	3	0	0	0	0	7	0	0	0	0	0	0	0	0	0	0	0	0	0	16	0	0	0	0	17	0	0	0	0	0	0	0	0	0	0	0	0	0	0	0	0	0	0	0	0	0	0
36b5587ff07437e560a510eb1a73c8e7	0	0	0	0	0	0	0	0	0	0	0	0	0	0	0	0	0	0	0	0	0	0	0	0	0	0	0	0	0	0	257	0	0	0	0	0	0	0	0	0	0	0	0	0	0	0	0	0	0
6bb6c106a80c02bc1651066df01f90ee	0	0	0	0	0	0	0	0	0	0	0	0	0	0	0	0	0	0	0	0	0	0	0	0	0	0	0	0	0	0	0	0	0	0	0	0	0	0	0	0	0	0	0	0	0	0	0	0	0
7dd4194bc5bc8f1c56a025c01f2c8c75	0	0	0	0	0	0	0	0	0	0	0	0	0	0	0	0	19	0	0	0	0	0	0	0	0	10	0	0	0	0	17	0	0	0	0	0	0	0	0	0	3	0	0	0	0	0	0	0	0
5e430201f3f57192032b8a9d46b3c3cc	0	0	0	0	0	0	0	0	0	0	0	0	0	0	0	0	0	0	57	0	0	38	0	46	0	0	0	0	0	0	0	0	0	0	0	0	0	0	0	0	0	0	0	0	19	0	0	0	0
ca797f443b3f5307a0ff8d912db502d1	0	0	0	0	0	0	0	0	0	0	0	0	0	0	0	0	0	0	0	0	0	0	0	0	0	0	0	0	0	0	0	0	0	0	0	0	0	0	0	0	0	0	0	0	0	0	0	0	0
4a0c89c234400b358433d2582f3b636a	0	0	0	0	0	0	0	0	0	0	0	0	0	0	0	0	0	0	203	0	0	0	0	0	0	0	0	0	0	0	0	0	0	0	0	0	0	0	0	0	0	0	0	0	0	0	0	0	0
b71ff1640ad3512aa918a799cbdf95f2	0	0	0	0	0	0	0	0	0	0	0	0	0	0	0	0	0	0	28	0	0	0	0	0	0	0	0	0	0	0	0	0	0	0	0	0	0	0	0	0	0	0	0	0	0	0	0	0	0
c54c3fd66fa993f6d8b57e30b6bb91a7	0	0	0	0	0	0	0	0	0	0	0	0	0	0	0	0	0	0	0	124	0	0	0	0	0	0	0	0	0	0	0	0	0	0	0	0	0	0	0	0	0	0	0	0	0	0	0	0	0
c2fbe051db2705e9bed3e51fc3e5eece	0	0	0	0	0	0	0	0	0	0	0	0	0	0	0	0	0	0	0	0	0	0	0	0	0	0	0	0	0	0	0	0	0	0	0	0	0	8	0	0	0	0	0	0	0	0	0	0	0
3f7dd7493fcc454e70a23e4a17a4588b	0	0	0	0	0	0	0	0	0	0	0	0	0	0	0	0	0	0	0	0	0	0	0	0	0	0	0	0	0	0	0	0	0	0	0	0	0	0	0	0	0	0	0	0	0	0	0	0	0
bdf1d991f30c0c029159f744e80488b0	0	0	0	0	0	0	0	0	0	0	0	0	0	0	0	0	0	0	0	0	0	0	0	0	0	0	0	0	0	0	0	0	0	0	0	0	0	0	0	0	0	0	0	0	0	0	0	0	0
bbf9a14bee128eee9d10b7e26938d27d	0	0	0	0	0	0	0	0	0	0	0	0	0	0	0	0	0	0	0	0	0	0	0	0	0	0	13	0	0	0	0	0	0	0	0	0	0	0	0	0	0	0	0	0	33	100	0	0	0
6960c58d42091869cf9533b033cf7605	0	0	0	0	0	0	0	0	76	0	0	0	8	0	0	0	0	35	0	0	0	0	0	0	0	0	0	0	0	0	0	0	0	0	0	0	0	0	0	0	0	0	0	0	0	0	0	0	0
940710724c9c1f14061760d27b45fd4c	0	0	0	0	0	0	0	0	0	0	0	0	0	0	0	0	0	6	0	0	0	0	0	0	0	0	0	0	0	0	0	11	0	0	0	0	6	0	0	0	0	0	0	0	2	0	0	0	0
914d8a5ce519eae883d8b6da98d92a96	0	0	0	0	0	0	0	0	0	0	0	0	0	0	0	0	0	0	0	0	0	0	0	0	0	0	0	0	0	0	0	0	0	0	0	0	0	0	80	0	0	0	0	0	0	0	0	0	0
7c39b1fb7ae22dcf178ccf55ccd26a25	0	0	0	0	0	0	0	0	0	0	0	0	0	0	59	0	0	0	0	0	0	0	0	0	0	0	0	0	0	0	0	0	0	0	0	0	0	0	0	0	0	0	0	0	0	0	0	0	0
2b50d1a01a1f3144d695b2b2288f3e88	0	0	0	0	0	0	0	22	0	0	0	0	0	0	35	0	0	0	0	0	0	0	0	0	0	0	0	0	0	0	0	0	0	0	0	0	0	0	0	0	0	0	0	0	0	0	0	0	0
6cd0bcc4c5d7d6ae423c03ede721f717	0	0	0	0	0	0	0	0	0	0	0	0	0	0	0	0	0	0	0	0	0	0	0	0	0	0	0	0	0	0	0	0	0	0	0	0	0	0	21	0	0	0	0	0	168	0	0	0	0
ee7b5eea114b270658163c49771e0bbf	0	0	0	0	0	0	0	0	33	0	0	0	0	0	0	0	0	0	0	0	0	0	0	0	0	0	0	0	0	0	0	8	0	0	0	0	0	0	0	0	0	0	0	0	0	0	0	0	0
e316c6df5a119be20bd82f722ec9969d	0	0	4	0	0	5	0	0	0	0	0	0	0	76	0	0	0	0	0	0	0	0	0	0	0	0	0	0	0	0	65	0	0	0	0	0	0	0	0	7	0	0	0	0	0	0	0	0	0
b94ea44bc487783c146962572b6c519b	0	0	0	0	0	0	0	0	0	0	0	0	0	0	0	0	0	0	0	0	0	0	0	0	0	0	0	0	0	0	0	0	0	0	0	0	0	0	0	89	0	0	0	0	0	0	0	0	0
fc3a4bfd9076af72a3c727ce36acc45a	0	0	0	0	0	0	0	29	0	0	0	0	0	0	0	0	0	0	42	0	0	55	0	0	0	0	0	0	0	0	0	0	0	0	0	0	0	0	0	0	0	0	0	0	0	0	0	0	0
caf8b2e7510aca7d213ea262eaf1bb4c	0	0	0	0	0	0	0	0	0	0	0	0	0	0	0	0	0	0	0	0	0	0	0	231	0	0	0	0	0	0	0	0	0	0	0	0	0	0	0	0	0	0	0	0	0	0	0	0	0
d67a6290d1a51fd8effde675a713bab4	0	0	0	0	0	0	0	0	0	0	0	0	0	0	0	0	0	0	0	0	0	0	0	0	0	0	0	0	0	0	0	0	0	0	0	0	0	0	0	0	0	0	0	0	0	0	0	0	0
0d7b9ee502b32d7544140afecc47bc90	2	0	0	0	0	0	0	0	0	0	0	0	0	0	0	0	0	0	0	0	0	0	0	0	0	0	0	0	0	0	0	0	0	0	0	0	0	0	0	0	0	0	0	27	0	0	0	0	0
896bdf75b9cb44beafebeaaadb68a6b9	0	0	0	0	0	0	0	0	0	0	0	0	0	0	0	0	0	0	0	0	0	0	0	0	0	0	0	0	0	0	0	0	0	0	0	0	0	0	0	0	0	0	0	261	0	0	0	0	0
1f0d4474dba3b54ab72a2dd372a51551	9	5	0	0	0	0	0	0	0	0	0	0	0	6	9	0	0	0	12	0	0	0	0	4	0	0	6	6	0	0	0	0	0	11	0	0	0	0	0	0	0	3	0	0	0	0	9	0	6
01d70cc9a821a44b535cb85fd4562c56	0	0	0	0	0	0	0	0	0	0	0	0	0	0	0	0	0	0	0	0	0	0	0	52	0	0	0	0	0	0	0	0	0	0	0	0	0	0	0	0	0	0	0	0	0	0	0	0	0
3a67cb2712b2d2097af6a4239c0fcc22	0	0	0	0	0	0	0	0	0	0	0	0	0	0	0	0	0	0	0	0	0	0	84	40	0	0	0	0	0	0	0	0	66	0	0	0	0	0	0	0	0	0	0	0	0	0	0	0	0
6763725310e6616ede05fe827314925f	0	0	0	0	0	177	0	0	0	0	0	0	0	0	0	0	0	0	37	0	0	0	0	0	0	0	0	0	0	0	0	0	0	0	0	0	0	0	0	0	0	0	0	0	0	0	0	0	0
4c384beb62d74cb80566740dc8b3d32d	0	0	0	0	0	0	0	0	0	0	0	0	0	0	0	0	0	0	0	0	55	0	0	0	0	0	0	0	0	0	0	0	0	0	0	0	0	0	0	0	0	0	0	0	0	0	0	0	0
10ef8f9cea1aecf2eb8fe8cdb7308d31	0	0	0	0	0	0	0	0	0	0	0	0	0	0	0	0	0	0	0	0	0	0	0	0	0	0	0	0	0	0	0	0	0	0	0	0	0	0	0	0	0	0	0	0	0	0	0	0	0
11a498d3c00613badfb78f5852bc5de1	0	0	0	0	0	0	0	0	0	0	0	0	0	0	0	0	0	0	0	0	0	0	0	0	0	0	0	0	0	0	0	0	0	0	0	0	0	0	0	0	0	265	0	0	0	0	0	0	0
451b2d76936bd2630a42e74994329aad	0	0	2	0	0	0	0	0	0	0	0	0	0	7	0	0	4	0	22	0	0	30	0	0	0	0	0	0	0	0	0	0	0	0	0	0	0	0	0	0	0	0	0	0	150	0	0	0	0
7f822e2d91b53f89ffcb994a6c11f6ef	0	0	0	0	0	0	30	0	0	0	0	0	0	0	0	0	0	0	0	0	6	0	0	0	0	0	0	0	0	0	0	0	0	0	0	0	0	0	0	0	0	0	0	0	0	0	16	0	0
01da135a7be89e8aca6a7d3263a16172	0	0	0	0	0	0	0	0	0	0	0	0	0	0	0	0	245	0	0	0	0	0	0	0	0	0	0	0	0	0	0	0	0	0	0	0	0	0	0	0	0	0	0	0	0	0	0	0	0
a5a64538a565a951ded1dca8b1fa699e	0	0	0	0	0	0	0	0	0	0	0	0	0	0	0	0	0	0	0	0	0	0	19	0	0	0	0	0	0	0	0	0	0	0	0	0	0	0	0	0	0	0	0	0	0	0	0	0	0
823a8a6c7fe7015cc710f2b66af35e84	0	0	0	0	0	0	0	0	0	0	0	0	0	0	0	0	0	0	0	0	0	0	0	0	0	0	0	0	0	0	0	0	0	0	0	0	0	0	0	0	0	0	0	263	0	0	0	0	0
07e691ec0400c9b01a2844820b519ecb	0	0	0	0	0	0	0	0	0	0	4	0	0	0	2	0	0	0	0	0	0	0	0	0	0	0	0	0	0	0	0	0	0	0	0	5	0	0	0	0	0	0	0	0	0	0	0	0	0
aa7a65733d90d7ce22d2de3df22dc609	0	0	0	0	0	0	0	0	0	0	0	0	0	0	0	0	0	0	0	17	0	0	0	0	0	0	0	0	0	179	0	0	0	0	0	0	0	0	0	0	0	0	0	0	0	0	0	0	0
9ed335a2c9da0a69ce1c03adfda8718c	0	0	0	0	0	0	0	0	0	0	0	0	0	0	0	0	0	0	0	78	0	0	0	0	0	0	0	0	0	21	0	0	0	0	0	0	0	0	0	0	0	0	0	0	0	0	0	0	0
40b8da15fe4d82850f1836054d0ce4e4	0	0	0	0	0	0	0	0	0	0	0	0	0	51	0	0	0	0	0	0	0	83	0	0	0	0	0	0	0	0	0	0	0	0	0	0	0	0	0	0	0	0	0	0	0	0	0	0	0
00b256de4a6e7bc947ac185ed276c0fc	0	0	0	0	0	0	0	3	0	0	3	0	0	0	0	0	0	0	0	0	7	3	0	3	7	0	2	0	6	0	0	0	0	4	0	4	0	0	0	0	0	9	11	2	0	0	0	32	0
4ca192032283e37a95723ee39ca2b358	0	0	0	0	0	0	0	0	0	0	0	0	0	0	0	0	0	0	0	0	0	0	0	0	0	0	0	0	0	0	0	0	0	0	0	0	0	0	0	0	0	0	0	0	0	0	0	0	0
c6d54f42cdfd5f9bc60069d9bd344352	0	0	0	0	0	0	0	0	0	0	0	0	0	84	0	0	0	0	0	0	0	0	0	0	0	0	0	0	0	0	0	0	0	0	0	0	0	0	0	0	0	0	0	0	0	0	0	0	75
6d40b3e44bcbf318578e5ea9276253b6	0	0	0	0	0	0	0	0	0	0	0	0	0	130	0	0	0	0	0	0	0	0	0	0	0	0	0	0	0	0	0	0	0	0	0	0	0	0	0	0	0	0	0	0	0	0	0	0	0
8e5c61e66ebcc24398826d338c4c5049	0	0	0	0	0	0	0	0	18	0	0	0	0	0	0	0	0	0	0	0	0	0	0	0	0	0	0	0	0	0	0	0	0	0	0	0	0	0	0	0	0	0	0	0	0	0	0	0	0
c509db89b526958743ea560dc104dfeb	0	0	0	0	0	0	0	0	0	0	0	0	0	0	0	0	0	0	0	0	0	0	0	0	0	0	0	0	0	0	0	0	0	0	0	0	0	0	0	0	0	0	0	0	0	0	0	0	27
1ef8364c42db2e313da8738077155434	0	0	0	0	0	0	0	156	0	0	0	0	0	0	0	0	0	0	0	0	0	0	0	0	0	0	0	0	0	0	0	0	0	0	0	0	0	0	0	54	0	0	0	0	0	0	0	0	0
2b128dfb4f494d9c22f26205c43bdd74	0	0	0	0	0	0	0	0	0	0	0	0	0	0	0	0	0	0	0	0	0	0	0	0	0	0	0	0	0	0	0	0	0	0	0	0	0	0	0	0	0	0	0	0	0	0	0	0	0
24d510966217b6e1ceb289f03d361139	0	0	0	0	0	0	0	0	0	0	0	0	0	0	0	0	0	0	0	0	0	0	49	0	0	0	0	0	0	0	0	0	0	0	0	0	0	0	0	0	0	0	0	0	0	0	0	0	0
a06bb3c86bd0d549c9dc6aa883094fd6	0	0	0	0	0	0	0	0	0	0	0	0	0	0	0	0	0	0	0	0	5	0	0	15	0	0	0	0	0	0	0	0	0	0	0	0	0	0	0	0	0	0	0	0	0	0	0	0	0
ed40739ac5ba42491baeea8d029f4a34	0	0	0	0	0	0	0	0	0	0	0	0	0	0	0	0	0	0	0	0	0	0	0	8	0	0	0	0	0	0	0	0	0	0	0	0	0	0	0	0	0	0	0	12	0	0	0	0	0
7ccf6faa5553b8c9bde532ff6c8ea041	0	0	0	0	0	0	0	0	0	0	0	0	0	0	0	0	0	0	130	0	0	0	0	0	0	0	129	0	0	0	0	0	0	0	0	0	0	0	0	0	0	0	0	0	0	0	0	0	0
9a3488687563f1228836d5c56b399a98	0	0	0	0	0	0	0	0	0	0	0	0	0	0	0	0	0	0	0	66	0	0	0	0	0	0	0	0	0	112	0	0	0	0	0	0	0	0	0	0	0	0	0	0	0	0	0	0	0
59866a22d0a45129917ecc2f6b6c5c09	0	0	0	0	0	0	0	0	0	0	0	87	0	0	0	0	0	0	0	0	0	13	0	0	0	0	0	0	0	0	0	0	0	0	0	0	0	0	0	0	0	0	0	0	0	0	0	0	0
95ce75c92ab0655e9e8983cd612db20f	0	0	0	0	0	0	0	0	0	0	0	0	0	0	0	0	0	0	0	0	0	0	0	0	0	0	0	0	0	0	0	0	0	0	0	0	0	0	0	0	0	0	0	0	162	0	0	0	13
37b35fc6d4df3cb56a1a32069ed099b1	0	0	0	0	0	0	0	0	9	0	0	0	6	0	0	0	0	72	0	0	0	0	0	0	0	0	0	0	0	0	0	20	0	0	0	0	0	0	0	0	0	0	0	0	0	0	0	0	0
bc70f4a698948dbfc446459f55a8c440	0	0	0	0	0	0	0	0	0	0	0	0	0	0	0	0	0	0	0	0	0	0	0	0	0	0	0	0	0	0	0	0	0	0	0	0	0	0	0	0	0	0	0	0	0	0	0	0	0
5b32ef3e91df45b9adb9fec8f0fd9b0d	0	0	0	0	0	101	0	0	0	0	0	0	0	0	0	0	0	0	0	0	0	0	0	0	0	0	0	0	0	0	0	0	0	0	0	0	0	0	0	0	0	0	0	0	0	0	3	0	0
0c69ffad414d0d40c0ea4a37691ddc1f	0	0	0	0	0	0	0	0	0	0	0	0	0	0	0	0	0	0	0	0	0	0	0	0	0	0	0	0	0	0	0	0	0	0	0	0	0	0	0	0	0	0	0	0	0	0	0	0	0
0682ce75b5de78dfc99d1859eed8457d	0	0	0	0	0	0	0	0	0	0	0	0	0	0	0	0	0	0	0	0	0	0	0	0	0	0	0	0	0	0	0	0	0	0	0	0	0	0	0	0	0	0	0	0	0	0	0	0	0
6f348aa2e0c4866fbc3053aaae6a5df0	27	0	0	0	0	0	0	0	0	0	0	0	0	0	0	0	0	0	0	0	0	0	0	23	0	0	0	0	0	0	0	0	0	0	0	0	0	0	0	0	0	0	0	0	46	0	0	0	0
02f27ade8d983afe6ac8b1baa2e096d1	0	0	0	0	0	0	0	0	0	0	0	0	0	0	0	0	0	0	0	0	0	0	4	0	0	0	0	0	0	0	0	0	0	0	0	0	0	0	0	0	0	0	0	0	0	0	0	0	0
b92232f54509c016561576367128b3e1	0	0	0	0	0	0	0	0	0	0	0	0	0	0	0	0	0	25	0	0	0	0	0	0	0	0	0	0	0	0	0	52	0	0	0	0	15	0	0	0	0	0	0	0	0	0	0	0	0
fe56378ea012fc67156d0f76e1505849	0	0	0	0	0	0	0	0	0	0	0	0	0	0	0	0	80	0	0	0	0	0	0	0	0	0	0	0	0	0	0	0	0	0	0	0	0	0	0	0	0	0	0	0	0	0	0	0	0
dcfe758a2e1ebcf53133e54ccc04c17f	0	0	0	0	0	0	0	0	0	0	0	0	0	0	0	0	0	0	0	0	0	0	0	0	0	0	0	0	0	0	0	0	0	0	0	0	0	0	0	0	0	0	0	0	0	0	0	91	0
89a701e756930331c49c6073b5d9d5dd	0	0	0	0	0	0	0	0	0	0	0	0	0	0	0	0	0	0	0	0	0	0	0	0	0	0	0	0	0	0	0	0	0	0	0	0	0	0	0	0	0	0	0	0	0	0	0	0	0
0036eed06e455b03b082a518914e682e	0	0	0	0	0	0	0	0	35	0	0	0	20	0	0	0	0	72	0	0	0	0	0	0	0	0	0	0	0	0	0	13	0	0	0	0	3	0	0	0	0	0	0	0	0	0	0	0	0
4db4745cdd0903d55824f1e76a773fc0	0	0	0	0	0	0	0	0	0	0	0	0	0	0	0	27	0	0	0	0	0	0	0	0	0	0	0	0	0	0	0	0	0	0	0	0	0	0	0	0	0	0	0	0	180	0	0	0	0
0a9d998adeecf5a4927756da572a58e9	0	0	0	0	0	0	0	92	0	0	0	0	0	0	0	0	0	0	0	0	0	0	0	0	0	0	0	0	0	0	0	0	0	84	0	0	0	0	0	0	0	0	0	0	0	0	0	0	0
82ba5c67e35e3a9b76b07ac1e0cba7c2	0	0	0	0	0	0	0	0	0	0	0	0	0	0	0	0	0	0	0	0	0	19	0	0	0	0	0	0	0	0	0	0	0	0	0	0	0	0	0	0	0	0	0	0	0	0	0	0	0
499c1d44534bf71d333c2ba4cd039c92	0	0	0	0	0	0	0	0	15	0	0	0	0	0	0	0	0	0	0	0	0	0	0	0	0	0	0	0	0	0	0	0	0	0	0	0	0	0	0	0	0	0	0	0	0	0	0	0	0
facd9aad9b351045a0a64baf88fa66f2	0	0	0	0	0	0	0	0	0	202	0	3	0	0	0	0	0	0	0	0	0	0	0	0	0	0	0	0	0	0	0	0	0	0	0	0	0	0	0	0	0	0	0	0	0	0	0	0	0
3bf27f4cdc5facd59303dee6c1f718db	0	0	0	0	0	0	0	0	0	0	0	0	0	0	0	0	0	0	0	0	0	0	19	0	0	0	0	0	0	0	0	0	30	0	0	0	0	0	0	0	0	0	0	0	0	0	0	0	0
a85dba7b49a7405789df54235f2809d2	0	0	0	0	0	0	0	0	0	0	0	0	0	0	0	0	0	0	0	0	0	0	0	46	0	0	0	0	0	0	0	0	0	0	0	0	0	7	0	0	0	0	0	0	0	0	0	0	0
2a76929ddc8ee7fad1f3607bf0ff95ca	0	0	0	0	0	0	0	0	9	0	0	0	12	0	0	0	0	159	0	0	0	0	0	0	0	0	0	0	0	0	0	0	0	0	0	0	0	0	0	0	0	0	0	0	0	0	0	0	0
6c19427e8b9a47875353a3b8a49c996d	0	0	0	0	0	0	0	0	0	0	0	0	0	0	0	0	0	0	0	0	0	0	0	0	0	0	0	0	0	0	0	0	0	0	0	0	0	0	0	0	0	0	0	34	0	0	0	0	0
d80f4c62cd458a75b1640c9b69b44cce	0	0	0	0	0	0	0	0	0	0	0	0	0	0	0	0	0	0	0	0	0	0	0	0	0	0	0	0	0	0	0	0	0	84	0	0	0	0	0	0	0	0	0	0	0	0	0	0	0
8487e2078b2572871c87f4986f0e73be	0	0	0	0	0	0	0	0	0	0	0	0	0	0	0	0	0	0	0	0	0	0	0	0	0	0	0	0	0	0	0	0	0	0	0	0	0	0	0	0	0	0	0	0	0	0	0	0	0
1225d8126609fb6f5bb337a6fc2684c9	0	0	0	0	0	0	0	0	0	0	0	0	0	0	0	0	0	0	0	0	0	0	0	0	0	0	0	0	0	0	0	0	0	0	0	0	0	0	0	0	0	0	0	0	0	0	0	0	0
b0777506967091844c054a0db5bf986c	0	0	0	0	0	0	0	0	0	0	0	52	0	0	0	0	0	0	0	0	0	26	0	0	0	0	0	0	0	0	0	0	0	0	0	0	0	0	0	0	0	0	0	0	0	42	0	0	0
4169109fd822f47294bdc6290878d116	0	0	0	0	0	5	0	4	0	0	0	0	0	0	0	0	0	0	27	0	0	0	0	0	0	0	0	0	0	0	0	0	0	0	0	0	0	0	0	0	0	0	0	0	53	0	0	0	0
bbe1a6af478c1b7055d4fe015b418bc1	6	0	0	0	0	0	0	0	0	0	0	0	0	5	8	0	5	0	7	0	0	0	0	12	0	0	0	5	0	0	2	0	0	0	11	0	3	0	0	0	0	10	12	7	0	9	0	0	0
be0fa7c56241a0c282dfbdd14d65a0ba	0	0	0	0	0	0	0	0	0	0	0	0	0	0	0	0	0	0	0	0	0	0	0	0	0	0	0	0	51	0	0	0	0	0	0	0	0	0	0	0	0	0	0	0	0	0	0	29	0
7af2a6b732bdb04babb11849ede6584f	0	0	0	0	0	0	0	0	0	0	0	0	0	0	0	0	0	0	0	0	0	0	0	0	0	0	0	0	0	0	0	0	0	0	0	0	0	0	0	0	0	71	0	30	0	0	0	0	0
05fb5499779fedd95c7e7d3bbdf8f05d	0	0	0	0	0	0	0	0	0	0	0	0	0	0	0	0	9	0	0	0	0	0	0	0	0	0	0	0	0	0	0	0	0	0	0	0	0	0	0	0	0	0	0	0	0	0	0	0	49
fe5da416d192b692ffa9c23aa8b68824	0	0	0	0	0	0	0	0	0	0	36	0	0	0	0	0	0	0	0	0	0	0	24	89	0	0	0	0	0	0	0	0	38	0	0	18	0	0	0	0	0	0	0	0	0	0	0	0	0
3c35779e477f810c4e89907898a3a1b6	0	0	0	0	0	0	0	0	9	0	0	0	0	0	0	0	0	61	0	0	0	0	0	0	0	0	0	0	0	0	0	17	0	0	0	0	3	0	0	0	0	0	0	0	0	0	0	0	0
b078d1e40984b9a0efc1254ae1b23e43	0	0	0	0	0	0	0	0	0	0	3	0	0	0	0	0	203	0	0	0	0	0	0	0	0	0	0	0	0	0	0	0	0	0	0	0	0	0	0	0	0	0	0	0	0	0	0	0	0
8638ef35c910c15f952d2f38b3c69b4f	0	0	0	0	0	0	0	28	0	0	0	0	0	92	0	0	0	0	0	0	0	31	0	0	0	0	6	0	0	0	0	0	0	0	0	0	0	0	0	0	0	0	0	0	0	0	0	0	0
496b11d850d80fe5b76260e3b45b7237	13	0	0	0	0	0	0	0	0	13	0	22	0	0	0	0	0	0	0	0	0	3	0	0	0	0	0	21	0	0	0	0	0	0	0	0	0	0	0	0	5	0	0	0	0	72	0	0	0
c14f8f74105b8ed9d67da48c57c29964	0	0	0	0	0	0	0	9	0	6	0	0	0	0	0	0	0	0	0	0	0	0	0	0	0	0	0	169	0	0	0	0	0	0	0	0	0	0	0	0	0	0	0	0	0	0	0	0	0
44fb4057195dfff46655432e1100d66e	0	0	0	0	0	0	0	0	58	0	0	0	0	0	0	0	0	0	0	0	0	0	0	0	0	0	0	0	0	0	0	0	0	0	0	0	33	0	0	0	0	0	0	0	0	0	0	0	0
e11b8cd109d83587574887ec532d43c0	0	0	0	0	0	0	0	0	0	0	0	0	0	0	0	0	0	0	0	0	0	0	0	0	0	0	0	0	0	0	0	0	0	0	0	0	0	0	0	0	0	0	0	0	0	0	0	0	0
6ddadf19da0af3212c77ed77a54ec20a	0	0	0	0	0	0	0	0	0	0	0	41	0	0	0	0	0	0	0	0	0	0	0	0	0	11	0	0	0	0	0	0	0	0	0	0	0	0	0	0	0	0	0	0	0	0	0	0	0
ff769b423d206391f1cb58d4938b17f8	0	0	0	0	0	0	0	0	0	0	7	0	0	0	0	0	0	0	0	0	0	0	0	0	0	0	0	0	0	0	0	0	0	0	0	0	0	0	0	0	0	0	5	20	0	0	0	0	0
bf0cef09f7d6bcb2425523927b2c6353	0	0	0	0	0	3	0	0	0	0	16	0	0	0	0	0	0	5	0	0	8	0	0	0	0	0	0	0	0	0	0	0	0	0	0	16	0	0	0	0	0	0	0	0	0	0	0	0	0
17b8ac7bfbd6f5212f967236e50c8759	0	0	0	0	0	0	0	49	0	0	0	0	0	0	0	0	0	0	0	0	0	10	0	0	0	0	0	0	0	0	46	0	0	0	0	0	0	0	0	0	0	8	0	0	93	0	5	0	0
83fcda4f2c62d66b1881935141dd1531	0	0	0	0	0	0	0	0	0	0	0	0	0	0	0	0	0	95	0	0	0	0	0	0	0	0	0	0	0	0	0	0	0	0	0	0	0	0	0	0	0	0	0	0	0	0	0	0	0
29253ef8c6472ca7d5b4e384d1e6e315	0	0	0	0	0	0	0	0	0	50	0	0	0	0	0	0	0	0	25	0	0	0	0	0	0	0	0	0	0	0	0	0	0	0	0	0	0	0	0	0	0	0	0	0	0	0	0	0	0
724c4030015ebb7d31308f325525d2b4	0	0	0	0	0	0	0	0	0	100	0	0	0	0	0	0	0	0	0	0	0	0	0	0	0	0	0	0	0	0	0	0	0	0	0	0	0	0	0	0	0	0	0	0	0	0	0	0	0
48e850723787b296a915764dfd89d03f	0	0	0	0	0	0	0	0	0	0	0	0	0	0	0	0	0	0	0	0	0	0	0	0	0	0	0	0	0	0	0	0	0	0	0	0	0	0	0	0	0	0	0	0	0	0	0	0	0
ba39f4803ff40ed9c56805e18e0a663d	0	0	0	0	0	0	0	0	0	0	0	0	0	0	0	0	0	0	0	0	0	0	0	0	0	0	0	0	0	0	0	0	0	0	0	0	0	0	0	0	0	0	0	0	0	0	0	0	0
3109fa777bc00b5fe74fd8a0f15752d1	0	0	0	0	0	0	0	80	0	0	0	0	0	0	0	0	0	0	0	0	0	0	0	0	0	0	0	0	0	0	0	0	0	0	0	0	0	0	0	0	0	0	0	0	47	0	0	0	18
f7332291456d5f63e9fa486cac644967	0	0	0	0	0	0	0	0	0	0	0	0	0	0	0	0	0	0	0	0	0	0	0	0	0	0	0	0	0	0	0	0	0	0	0	48	0	0	0	0	0	98	32	0	0	0	0	0	0
2cfc88832ba4debbdc028237aa7c50c4	0	0	0	0	0	0	0	0	0	0	0	0	243	0	0	0	0	0	0	0	0	0	0	0	0	0	0	0	0	0	0	0	0	0	0	0	0	0	0	0	0	0	0	0	0	0	0	0	0
fbfb49ece18ef15d962b94b7512c9504	16	0	0	0	0	4	0	0	0	0	0	0	0	6	0	0	0	0	15	0	0	0	0	0	0	0	0	0	0	0	0	0	0	0	0	0	0	0	0	0	0	0	0	0	0	0	0	0	0
ab807e9d87ca4ddcf5151bd5a65815b5	0	0	0	0	0	0	0	0	0	0	0	0	0	43	0	5	0	0	0	0	0	0	0	0	0	0	0	68	0	0	0	0	0	0	0	0	0	0	0	0	0	0	0	0	6	0	0	0	0
d13d86b7b4883ff56ca25177bcd835cb	0	0	0	0	0	0	0	14	0	0	0	0	0	14	25	0	0	0	0	0	0	0	5	3	0	0	0	0	0	0	0	0	0	0	7	0	0	0	0	29	0	14	0	4	0	0	0	0	10
5a63f8d8ee70b15f1c77953961fb499f	0	0	0	0	0	0	0	0	0	0	0	0	0	0	0	0	0	0	0	0	0	0	0	0	0	0	0	0	0	0	0	0	0	0	0	0	0	0	0	0	0	0	24	29	0	0	0	0	0
a88784ae560901fa0a9d1efeee2a5384	0	0	0	0	0	0	0	0	0	0	0	0	0	0	0	0	0	0	0	0	0	0	0	0	0	0	0	0	0	0	0	0	0	0	0	0	0	0	0	0	0	0	0	0	213	0	0	0	0
433f96a8d2f87bc04367172aa49d93cf	0	0	0	0	0	0	0	0	0	0	0	0	0	0	0	0	0	0	0	0	0	0	0	0	0	0	0	0	0	0	0	0	0	0	0	0	0	0	0	0	0	0	0	0	0	0	0	0	0
311ed41fe3ee74321f85cda5ad0e5548	0	0	0	0	0	0	0	0	0	0	0	0	0	0	0	0	0	0	0	0	0	0	0	0	0	0	0	0	0	0	0	0	0	0	0	0	0	0	0	0	0	0	0	0	0	0	0	0	0
cdad4e0a36022a5dbf409a987f6896ac	0	0	0	0	0	0	0	0	0	0	0	0	0	0	0	0	0	7	0	0	0	7	0	10	0	0	0	0	0	0	0	6	0	0	0	0	9	0	0	18	0	0	0	0	0	0	0	0	0
a72fff4cbe7e7c033419d36bbb69f533	0	0	0	0	0	0	0	0	0	0	0	0	0	0	0	24	0	0	0	0	0	64	0	0	0	0	0	0	0	0	13	0	0	0	0	0	0	0	0	0	0	0	0	0	0	0	0	0	28
92105f6502f28f55b39b68310b44a9fb	0	2	0	0	0	0	0	0	0	0	2	0	0	0	0	0	8	0	0	0	0	7	0	0	0	0	0	0	0	0	0	0	0	0	0	0	0	0	4	0	0	0	0	0	0	20	0	0	14
ea4c2fe991a58ef0cec97068537b2da4	0	0	0	0	0	0	0	0	0	0	0	0	0	0	0	0	0	48	0	0	0	0	0	0	0	0	0	0	0	0	0	10	0	0	0	0	0	0	0	0	0	0	0	0	0	0	0	0	0
981fad9cb44b8814236d96343d8bcf9b	0	0	0	0	0	0	0	0	0	0	0	0	0	227	0	0	0	0	0	0	0	0	0	0	0	0	0	0	0	0	0	0	0	0	0	0	0	0	0	0	0	0	0	0	0	0	0	0	0
c151d9b4ef305ad21688867089b107a9	0	0	0	0	0	0	0	0	0	0	0	0	0	0	0	0	223	0	0	0	0	0	0	0	0	0	0	0	0	0	0	0	0	0	0	0	0	0	0	0	0	0	0	0	0	0	0	0	0
166047d3a25f045734a514135f518b37	0	0	0	0	0	0	0	0	0	0	0	0	0	0	0	0	0	0	0	0	0	0	0	0	0	0	0	0	0	0	0	0	0	0	0	0	0	0	0	0	0	0	0	0	0	0	0	0	0
9d2ba8eb29b4c72db6f5fff773b56313	0	0	0	0	0	0	0	0	0	0	0	0	0	0	0	0	0	0	0	0	0	0	0	0	0	0	0	0	0	0	0	0	0	0	0	0	0	0	0	0	0	0	0	0	0	0	0	0	0
cb17d1cdfd7bd2cf5bebebaaf6364e78	0	0	0	0	0	0	0	0	0	0	0	0	0	0	0	0	0	0	0	0	0	0	0	0	0	0	0	0	0	0	0	0	0	0	0	0	0	0	0	0	0	0	70	0	0	0	0	0	0
9fb1397eee26d7a54b49f2e66f2aeeca	0	0	0	0	0	0	0	0	0	0	0	0	0	0	0	0	0	0	0	0	0	0	0	0	0	0	0	0	0	0	0	0	0	0	0	0	0	0	0	0	0	0	0	0	0	0	0	0	0
c2daa2d5ff397a2ba0f90c6180fb7dbb	0	0	0	0	0	0	0	0	0	0	0	0	0	0	0	0	0	0	0	0	0	0	0	0	0	0	0	0	0	0	0	0	0	0	0	0	0	0	0	0	0	0	5	0	0	0	0	0	0
60b2d4e28c23eb9a64b8b60be3ba59fc	0	0	0	0	0	0	0	0	0	0	57	0	0	0	0	0	0	0	0	0	0	0	0	0	0	0	0	0	0	0	0	0	0	0	0	0	0	0	0	0	0	0	0	0	0	0	0	0	0
3383d5aa1929e45afc0a711ba76cf419	0	0	0	0	0	0	0	0	0	0	0	0	0	0	0	0	20	0	0	0	0	0	0	0	0	22	0	0	0	0	0	0	0	0	0	0	0	0	0	0	0	0	0	0	0	0	0	0	0
daf7bcd813909b4711cebf79ba0c33db	0	0	0	0	0	0	0	0	0	0	0	0	0	0	0	0	0	0	0	0	0	0	0	20	0	0	0	0	0	0	0	0	0	0	0	0	0	0	0	0	0	0	0	0	0	0	0	0	0
a0cfa49e5edd4070f0743ee7aa6f9a5e	0	0	0	0	0	0	0	0	0	0	0	0	0	0	0	0	0	0	0	0	0	96	0	0	0	0	0	0	0	0	0	0	0	0	0	0	0	0	0	0	0	0	0	0	0	0	0	0	0
d8acf663fc6846ac3e3c5bc27ee7e9d3	0	0	0	0	0	186	0	0	0	0	0	0	0	0	0	0	0	0	0	0	0	0	0	0	0	0	0	0	0	0	0	0	0	12	0	0	0	0	0	0	0	0	0	0	0	0	0	0	0
6a5a2017e088896a92f34c43f4ad3fde	0	0	0	0	0	0	0	0	0	0	0	0	0	0	0	0	0	0	0	0	0	0	0	0	0	0	0	0	0	0	0	238	0	0	0	0	0	0	0	0	0	0	0	0	0	0	0	0	0
1592484e39b338c8227f9df753230f71	0	0	0	0	0	0	0	0	0	0	0	0	0	0	0	0	0	0	0	0	0	0	0	0	0	0	0	0	0	0	0	0	0	0	0	0	0	0	0	0	0	0	0	0	0	0	0	0	0
ebb476cacc9d1ec01d9188109e21a9cc	0	0	0	0	0	0	0	0	0	0	0	0	0	0	0	0	0	0	0	0	0	0	0	0	0	0	0	0	0	0	0	0	0	0	0	0	0	0	0	0	0	0	0	0	0	0	0	0	64
d1db56699c895e5c4d3d8c6be3d601c4	0	0	0	0	0	0	0	0	0	0	0	0	0	0	0	0	0	0	0	0	0	0	0	0	0	0	0	19	0	0	0	0	0	0	0	0	0	0	0	0	0	0	0	0	0	0	0	0	0
ae457d34e1ab813ccd3f14eb95a9fac3	18	0	0	0	0	0	0	0	0	0	0	0	0	0	0	0	5	0	0	0	0	0	0	0	0	0	0	0	0	0	0	0	0	103	0	0	0	0	0	37	9	0	0	0	0	0	0	0	0
306ecac56a7441a215005f9876f1caf2	0	0	0	0	0	0	0	0	0	0	0	0	0	0	0	0	0	0	25	0	0	0	0	0	0	0	0	63	0	0	0	0	0	0	0	0	0	0	0	0	27	0	0	0	0	0	0	0	7
bc46dca7119d76974265f71e6f23e5f2	0	0	0	0	0	0	0	0	0	0	0	0	0	0	0	0	0	0	0	0	0	0	99	0	0	0	0	0	0	0	0	0	53	0	0	0	0	0	0	0	0	0	0	0	0	0	0	0	0
8c0b66894ed4e964cdc704a899692362	0	20	0	0	0	0	0	0	0	0	0	0	0	0	0	0	0	0	15	0	0	0	0	18	0	0	0	0	0	0	0	0	0	0	0	24	0	0	0	0	0	0	0	0	0	0	0	0	0
be85949d49a65ea381cffd416b44e46d	0	0	0	0	0	0	0	0	0	0	2	0	0	0	0	0	0	0	0	0	0	0	0	0	0	0	0	0	0	0	0	0	0	0	0	0	0	27	0	0	0	14	0	22	0	0	0	0	0
b936b93dd3d8e2680672106a4cb50600	0	0	0	0	0	0	0	0	0	0	0	0	0	0	0	0	0	0	0	0	0	0	0	0	0	0	0	0	0	0	0	0	0	0	0	0	0	0	0	0	0	0	0	0	0	0	0	0	0
a407f174b00e616a20f05e4e485f62aa	0	0	0	0	0	0	0	0	49	0	0	0	0	0	0	0	0	28	0	0	0	0	0	0	0	0	0	0	0	0	0	0	0	0	0	0	3	0	0	0	0	0	0	0	0	0	0	0	0
54300b24afe88afadf5d9e2256bf6164	0	0	0	0	0	0	0	25	0	0	0	112	0	0	0	52	0	0	0	0	0	0	0	0	0	0	0	0	0	0	0	0	0	0	0	0	0	0	0	0	0	0	0	0	0	0	0	0	0
0d473d29f100b0bb9aa7117e2b0c7c5f	0	0	0	0	0	0	0	0	0	0	0	0	0	0	0	0	0	0	0	0	0	0	0	0	0	0	0	0	0	0	0	0	0	0	0	0	0	0	0	0	0	0	0	0	0	0	0	0	0
f9e15f6ecebdbcbde7c72bcb970b2239	0	0	0	0	0	0	0	0	0	0	45	0	0	0	0	0	0	0	0	0	0	0	22	0	4	0	0	0	0	0	0	0	33	0	0	0	0	3	0	0	0	0	11	8	0	0	0	0	0
e7cc28071ac2ff7cbf044c8d897596bc	0	0	0	0	0	0	0	0	0	0	0	0	0	0	0	0	0	0	0	0	10	0	0	0	0	0	0	0	0	0	0	0	0	0	0	9	0	0	0	0	0	7	0	0	0	0	0	0	0
c17649dfacd392c3874c02a5ffd68a18	0	0	0	0	0	0	0	0	5	0	0	0	0	0	0	0	0	44	0	0	0	0	0	0	0	0	0	0	0	0	0	19	0	0	0	0	35	0	0	0	0	0	0	0	0	0	0	0	0
19ee3f05aa3d6a20e96be836551d6b71	0	0	0	0	0	0	0	0	0	0	0	0	17	0	0	0	0	17	0	0	0	0	0	0	0	0	0	0	0	0	0	35	0	0	0	0	76	0	0	0	0	0	0	0	0	0	0	0	0
26736da9b593056862e10ce2d3d6c4e8	0	0	0	0	0	0	0	0	0	0	0	0	0	0	0	0	0	0	0	0	0	0	0	0	0	0	0	0	0	0	0	0	0	0	0	0	0	0	0	0	0	0	0	0	0	0	0	0	0
af9b146cfa8d125d1f2323aec1af9c4f	0	0	0	0	0	0	0	0	0	0	0	0	0	0	0	0	0	0	0	0	0	0	0	0	0	0	0	0	0	0	0	0	0	0	0	0	0	0	0	0	0	0	0	0	0	0	0	0	0
fb1b830534fe609b13a88fb6fee286d6	0	0	0	0	0	0	0	0	0	0	0	0	0	0	0	0	0	51	0	0	0	0	0	0	0	0	0	0	0	0	0	8	0	0	0	0	0	0	0	0	0	0	0	0	0	0	0	0	0
4ae8bc8fa7d20007c4c0ef337e9329b1	0	0	0	0	0	0	0	0	0	0	0	0	0	0	0	0	0	0	0	0	0	0	0	0	0	0	0	0	0	0	0	0	0	0	0	0	0	0	0	0	0	0	0	0	0	0	0	0	0
8f3e74cdb495040c6ad2f2a6d888b6d8	0	0	0	0	0	0	0	0	0	0	0	0	0	0	0	0	0	0	0	0	0	0	0	0	0	0	0	0	0	0	0	0	0	0	0	0	0	0	0	0	0	0	0	0	0	0	0	0	0
1b65c1f2d16f44a07ceeaf62f9ea56be	0	0	0	0	0	0	0	0	0	0	0	0	0	0	0	0	0	0	0	0	0	0	0	0	0	0	0	0	0	0	0	0	0	0	0	0	0	0	0	0	0	0	0	0	0	0	0	0	0
4e9ba107a9a75b98632affebb1fc33b2	0	0	0	0	0	0	0	0	0	0	0	0	0	0	0	0	0	0	0	0	0	0	0	84	8	0	0	0	0	0	0	0	0	0	0	12	0	0	0	0	0	0	0	0	0	0	0	0	0
c2729254d874495fbcf51bde01acf6b6	0	0	0	0	0	0	0	0	0	0	0	0	0	0	0	0	0	0	0	0	0	0	0	0	0	0	0	0	0	0	0	0	0	0	0	0	0	0	0	0	0	0	0	0	0	0	0	0	0
52ba78ad58ecb373296863d396f3a133	0	0	0	0	0	0	0	0	55	0	0	0	0	0	0	0	0	0	0	0	0	0	0	0	0	0	0	0	0	0	0	0	0	0	0	0	0	0	0	0	0	0	0	0	0	0	0	0	0
1ae645102fa04ad4119dfb994b4e0233	0	0	0	0	0	0	0	0	0	0	0	0	0	0	0	0	0	0	0	0	0	0	0	0	0	0	0	0	0	0	0	0	0	0	0	0	0	0	0	0	0	0	0	0	0	0	0	0	0
75651f347c12e64400ffb21274f2caaa	0	0	0	0	0	0	0	20	0	16	0	49	0	0	0	28	0	0	0	0	0	0	0	0	0	0	0	0	0	0	0	0	0	0	0	0	0	0	0	9	0	0	0	0	0	0	0	0	15
7d6fe6c925ea2b5763b30541a5412ea1	0	0	0	0	0	0	0	0	0	0	0	0	0	0	0	0	0	0	0	0	0	0	0	0	0	0	0	0	0	0	0	0	0	0	0	0	0	0	0	0	0	0	0	0	0	0	0	0	0
c442328f85b6d430d2b3591a96c9684a	0	4	0	0	0	0	0	0	0	0	0	0	0	0	0	0	0	0	0	0	0	0	0	0	0	0	0	7	39	0	0	0	0	0	0	0	0	0	0	0	0	0	0	0	0	5	0	162	2
f907fe56223f3da06c17c64c10913947	0	0	0	0	0	0	0	0	0	0	0	0	0	0	0	0	0	0	0	0	0	0	0	0	0	0	0	0	0	0	0	0	0	0	0	0	0	0	125	62	0	0	0	0	0	0	0	0	0
96d4d1673e974db3cff690c3b3a656a7	0	0	0	0	0	0	0	0	0	0	0	0	0	0	0	0	0	0	0	0	0	0	0	0	0	0	0	0	0	0	0	0	0	0	0	0	0	0	0	150	0	0	0	0	0	0	0	0	0
26159b7d348075dcf52c2e110de2440e	0	0	0	0	0	0	0	0	0	0	0	0	0	0	0	37	0	0	0	0	0	0	0	0	0	0	0	0	0	0	0	0	0	0	0	0	0	0	78	0	0	0	0	0	0	0	0	0	0
0648492ba9688ea1d9a60d2df93341fa	0	0	0	0	0	0	0	0	0	0	0	0	0	0	0	0	0	0	0	0	0	0	0	188	0	0	0	0	0	0	0	0	0	0	0	0	0	0	0	0	0	0	0	0	0	0	0	0	0
b019da50f3dc21941befeaab694d666f	0	0	0	0	0	0	0	0	0	0	0	0	0	0	0	0	0	0	0	0	0	0	0	21	0	0	0	0	0	0	0	0	0	0	0	0	0	0	0	0	0	0	0	0	0	0	0	0	0
19151a622309940a64f586d0dbbef53f	0	0	0	0	0	0	0	0	0	0	0	0	0	0	0	0	0	0	0	0	0	0	0	0	0	0	0	52	0	0	0	0	0	0	0	0	0	0	0	0	0	0	0	0	0	0	0	0	0
9e7f9b94f15e5ecf173af6b455cb7647	0	0	0	0	0	0	0	0	0	0	0	0	0	0	0	0	0	0	0	0	0	0	0	0	0	0	0	0	0	0	0	0	0	0	0	0	0	0	0	0	0	0	0	0	0	0	0	0	0
ac0922bed1a6515243027d8d7fa48a56	0	0	0	0	0	0	0	0	0	0	0	0	0	0	0	0	0	0	0	0	0	0	0	0	0	0	0	0	0	0	0	0	0	0	0	0	0	0	0	0	0	0	0	0	0	0	0	0	0
272f6ceb305cd40206a8a27a5b219252	0	0	0	0	0	0	0	0	0	0	0	0	0	0	230	0	0	0	0	0	0	0	0	0	0	0	0	0	0	0	0	0	0	0	0	0	0	0	0	0	0	0	0	0	0	0	0	0	0
7c6ae9bad60f00b60b1667b07d762453	0	0	0	0	0	0	0	0	0	0	0	0	0	0	0	0	0	159	0	0	0	0	0	0	0	0	0	0	0	0	0	48	0	0	0	0	4	0	0	0	0	0	0	0	0	0	0	0	0
015f7b27b5836b5d01fd2e34de144738	0	0	0	0	0	0	0	0	0	0	0	0	10	0	0	0	0	18	0	0	0	0	0	0	0	0	0	0	0	0	0	0	0	0	0	0	39	0	0	0	0	0	0	0	0	0	0	0	0
a7829248267905e4cb558b9aaa469f6c	0	0	0	0	0	0	0	0	0	0	0	15	0	0	0	0	0	0	20	0	0	0	0	0	0	0	76	0	0	0	0	0	0	0	0	0	0	0	0	0	0	0	0	0	0	0	0	0	0
67234717d248d4c15ebf688d8bf0d5e2	0	0	0	0	0	0	0	0	0	0	0	0	0	0	0	0	0	0	0	0	0	0	0	0	0	0	0	0	0	0	0	0	0	0	0	0	0	0	0	0	0	0	0	0	0	0	0	0	0
f4464fce043051510cf0ee549001c9b7	0	0	0	0	0	0	0	0	0	0	0	0	0	0	0	0	0	0	0	0	0	0	0	0	0	0	0	0	0	0	0	0	0	0	0	0	0	0	0	0	0	0	0	0	0	0	0	0	0
d73042adc50062493e1e82b785b90a0a	0	0	0	0	0	0	0	0	0	0	0	13	0	33	0	0	0	0	0	0	0	0	0	0	0	0	0	0	0	0	46	0	0	0	0	0	0	0	12	0	0	0	0	0	0	0	0	0	0
44240562841d83de71e7dff4ee562f80	0	0	0	0	0	0	0	0	0	0	3	0	0	0	0	0	0	0	0	0	0	0	0	0	0	0	0	5	0	0	0	0	0	0	0	0	0	0	0	0	0	0	0	0	0	0	0	0	0
3c1579656c210b5037c08bb95534055a	0	0	0	0	0	0	0	0	0	0	0	0	0	0	0	0	0	94	0	0	0	0	0	0	0	0	0	0	0	0	0	70	0	0	0	0	0	0	0	0	0	0	0	0	0	0	0	0	0
89d3e5b36bb0bc5bd9ea64e3ef39c8ad	0	0	0	0	0	0	0	0	0	0	0	0	0	0	0	0	0	0	0	115	0	0	0	0	0	0	0	0	0	61	0	0	0	0	0	0	0	0	0	0	0	0	0	0	0	0	0	0	0
af603571e755f6b6c29eb39e72550bda	0	0	0	0	0	0	0	20	0	0	0	38	0	0	0	30	24	0	0	0	0	0	0	0	0	0	0	0	0	0	0	0	0	0	0	0	0	0	0	23	0	0	0	0	0	0	7	0	0
72ea6dba472c3721574a09726e4d496a	0	0	0	0	0	0	0	0	0	0	0	33	0	0	0	0	0	0	0	0	0	0	0	0	0	0	0	0	0	0	0	0	0	0	0	0	0	0	0	0	91	0	0	0	0	0	0	0	0
b45d5866e243c1be3af7b3ba61f415fa	0	0	0	0	0	0	0	0	0	0	0	0	0	0	0	0	0	0	0	0	0	0	0	0	0	0	0	0	0	0	0	0	0	0	0	0	0	0	0	0	0	0	0	0	0	0	0	0	0
ac03d94e29a6410fac9851c4355d1804	0	0	0	0	0	0	0	0	0	0	0	0	0	0	0	0	0	0	0	0	0	0	0	0	0	0	0	0	0	0	0	0	0	0	0	0	0	0	0	0	0	0	0	0	0	0	47	0	0
f01881b1465148aa560e85385342da40	0	0	0	0	0	0	0	0	0	0	0	0	0	0	0	0	0	0	0	0	0	0	0	0	0	0	0	0	0	0	0	0	0	0	0	0	0	0	0	0	0	0	0	0	0	0	0	0	0
f8b345aae0e7400bdb0e483ee050c636	0	0	0	0	0	0	0	0	0	101	0	20	0	0	0	0	19	0	0	0	0	0	0	0	0	0	0	0	0	0	0	0	0	0	0	0	0	0	0	0	0	0	0	0	0	0	0	0	0
9196ddb2d12f03a182a3896a4ecc7557	0	0	0	0	0	0	0	0	0	0	22	0	0	0	0	0	0	0	0	0	13	0	0	7	0	0	6	0	0	0	0	0	0	0	0	10	0	0	0	7	0	8	4	0	0	0	7	5	0
af347333fd949b30121f853a3fcb1207	0	0	0	0	0	0	0	0	0	0	0	0	0	0	60	7	0	0	0	0	0	0	0	0	0	0	0	0	0	0	0	0	0	10	0	0	0	0	0	15	0	0	0	0	0	0	0	0	0
74e42b790f7f0ea6e7d13a99d2c5f64a	0	0	0	0	0	0	0	0	0	0	0	0	0	0	225	0	0	0	0	0	0	0	0	0	0	0	0	0	0	0	0	0	0	0	0	0	0	0	0	0	0	0	0	0	0	0	0	0	0
7dad0ce7488ab50660c786c8d3668f86	0	0	0	0	0	0	0	0	0	0	0	0	0	0	0	0	0	0	0	0	0	0	0	0	0	0	0	0	0	0	0	0	0	0	0	0	0	0	0	0	0	0	36	0	0	0	0	0	0
7d8df59b572fcbe9de931aae42f112c1	0	0	0	0	0	0	0	101	0	0	0	0	0	0	0	0	0	0	0	0	0	0	0	0	0	0	0	0	0	0	0	0	0	0	0	0	0	0	0	0	0	0	0	0	0	0	0	0	0
f10149570600eb6bbc2061f4fd16dae1	0	0	0	0	0	0	0	0	0	0	0	0	0	0	0	0	0	0	26	0	0	0	0	0	0	0	0	0	0	0	0	0	0	0	0	0	0	0	0	0	0	0	0	0	0	0	0	0	25
888d4ba9933b2595a9909a5a78c9e81d	0	0	0	0	0	0	0	0	89	0	0	0	0	0	0	0	0	3	0	0	0	0	0	0	0	0	0	0	0	0	0	0	0	0	0	0	7	0	0	0	0	0	0	0	0	0	0	0	0
20e2764b92104094a72a2c1781bb9307	0	0	0	0	0	0	0	0	0	0	0	0	0	0	0	0	0	0	0	0	0	0	0	0	0	0	0	0	0	0	0	0	0	0	0	0	0	0	0	0	0	0	0	0	0	0	0	0	0
7395ba03b2c55d5b89617685720839a6	0	0	0	0	0	0	0	0	0	0	0	0	0	0	0	0	0	0	0	0	0	0	0	0	0	0	0	0	0	0	0	0	0	0	0	0	0	0	0	0	0	0	0	0	0	0	0	0	0
ecf421bd1e03863af90be028db1675d7	0	0	0	0	0	0	0	0	0	0	9	0	0	0	0	0	0	0	0	0	0	0	0	0	0	0	0	0	0	0	0	0	0	0	0	0	0	0	0	0	0	0	0	0	0	0	0	0	0
5e61f97b68e8f9db7d75f845e90a2daa	126	0	0	0	0	0	0	0	0	0	0	0	0	0	0	0	0	0	0	0	0	0	0	0	0	0	0	0	0	0	0	0	0	0	0	0	0	0	0	0	0	0	0	0	0	0	0	0	0
1e1e3e4ddbfc9939e1d9ead11ae1aeb9	0	0	0	0	0	0	0	0	0	0	0	0	0	0	0	0	0	0	0	0	0	0	0	0	0	0	0	0	0	0	0	0	0	0	0	0	0	0	0	0	0	0	0	0	0	0	0	0	0
2a0eb6ec3a1214da8ab2c4ec30d17f5b	0	0	0	0	0	44	0	0	0	0	0	0	0	9	0	0	0	0	0	0	0	0	0	0	0	0	0	0	0	0	0	0	0	0	0	0	0	0	0	68	7	0	0	0	0	0	6	0	0
b12ed80c08a7a473ed2904862cd32a18	0	0	0	0	0	0	0	0	0	0	0	0	0	0	0	0	0	0	0	0	0	0	0	0	0	0	0	0	0	0	0	209	0	0	0	0	0	0	0	0	0	0	0	0	0	0	0	0	0
9ca0a2d805e3a38bb3a51cd2225098eb	0	0	0	0	0	0	0	0	0	0	0	0	0	0	0	0	0	0	0	38	0	0	40	0	0	0	0	0	0	0	0	0	0	0	104	0	0	0	0	0	0	0	0	0	0	0	0	0	0
77f60d2965e947466d5e1fa76e7012be	0	0	0	0	0	0	0	0	0	0	0	0	0	0	0	0	0	0	0	0	0	0	0	0	0	0	0	0	0	0	0	0	0	0	0	0	0	0	0	0	0	0	0	0	0	0	0	0	0
bed8bcfb9ed30e4628a9a2fe63d96100	0	0	0	0	0	0	0	0	0	0	0	0	0	0	0	0	0	0	0	0	0	0	0	0	0	0	0	0	0	0	0	0	0	0	0	0	0	0	0	0	0	0	0	0	0	0	0	0	0
d97c72f766502debb6b98787a6487cb3	0	0	0	0	0	49	0	13	0	0	0	0	0	0	0	0	0	0	0	0	0	0	0	0	0	0	0	0	0	0	0	0	0	0	0	0	0	0	0	109	0	0	0	0	0	0	0	0	8
a9b07927ea08fdd2e1db282751d5c4c2	0	0	0	0	0	0	0	0	0	0	17	0	0	0	0	0	0	0	0	0	0	0	0	0	0	0	0	0	0	0	0	0	0	0	0	58	0	0	0	0	0	0	0	20	0	0	0	0	0
a33f87bd9b4d88dc654b9aed5938ae1d	0	0	0	0	0	0	0	0	0	0	0	0	0	0	0	0	0	0	0	0	0	0	0	0	0	0	0	0	0	0	0	0	0	0	0	0	0	0	0	0	0	0	0	0	0	0	0	0	0
8a3c43575cfbb1ddd44681d7f8ae1371	0	0	0	0	0	0	0	0	16	0	0	0	0	0	0	0	0	0	0	0	0	0	0	0	0	0	0	0	0	0	0	0	0	0	0	0	0	0	0	0	0	0	0	0	0	0	0	0	0
251313a7e0b878a06dee877c49a406b4	0	0	0	0	0	0	0	0	0	0	0	0	0	0	0	0	0	0	0	0	0	0	0	0	0	0	0	0	0	0	0	0	0	0	0	0	0	0	0	0	0	0	0	0	0	0	0	0	0
38603cefaeb85c214fb918f6cb48d9a3	0	0	0	0	0	0	0	0	0	0	0	0	0	0	0	0	0	0	0	0	0	0	0	0	0	0	0	0	0	0	0	0	0	0	0	0	0	0	0	0	0	0	0	0	0	0	0	0	0
e34a5f8d350e92fce93887aac0388ce2	0	0	0	0	0	0	0	0	0	0	0	0	0	32	0	0	0	0	0	0	0	0	61	0	0	0	0	0	0	0	0	0	30	0	0	0	0	0	0	0	0	0	0	0	0	0	0	0	0
18fe76e27ba0bb85de0c520a9ca71b35	0	0	0	0	0	0	0	0	0	0	0	0	0	0	0	0	0	181	0	0	0	0	0	0	0	0	0	0	0	0	0	10	0	0	0	0	0	0	0	0	0	0	0	0	0	0	0	0	0
7a6a28736af790bf813021923db9334f	0	0	0	0	0	0	0	0	0	0	0	0	0	0	0	0	76	0	0	0	0	0	0	0	0	0	0	0	0	0	9	0	0	0	0	0	0	0	0	0	60	0	0	0	0	0	0	0	0
5cd2eb0b79d6608c7395cc30c7a16c9a	21	0	0	0	0	0	0	0	0	0	0	0	0	0	0	0	0	0	0	0	0	0	0	0	0	0	0	0	0	0	0	0	0	72	0	0	0	0	0	0	18	0	0	0	0	0	55	0	0
3091d836ac4db27ac328d8f0b6b64ffe	0	0	0	0	0	0	0	0	0	0	0	0	0	0	0	0	0	0	0	0	0	0	0	0	0	0	0	0	0	0	0	0	0	0	0	0	0	0	0	0	0	0	0	0	0	0	0	0	0
c22fba5d123491f2b5b039e5d7e785db	0	0	0	0	0	0	0	0	0	0	0	0	0	0	0	0	0	0	0	0	0	0	0	0	0	0	0	0	0	0	0	0	0	0	0	0	0	0	0	0	0	0	0	0	0	0	0	0	0
621dd6d6a998afe3571ddd9364f8ee53	0	0	0	0	0	0	0	0	0	18	0	55	0	0	0	28	26	0	0	0	0	0	0	0	0	0	0	0	0	0	0	0	0	0	0	0	0	0	0	19	0	0	0	0	0	0	0	0	21
66fd70f60d0a1a89a07d4c4b44568996	0	0	0	0	0	0	0	0	0	0	46	0	0	0	0	0	0	0	0	0	0	0	0	0	0	0	0	0	0	0	0	0	0	0	0	0	0	0	0	0	0	0	0	0	0	0	0	0	0
83d5ebe9445ec3e2cf6ea51684ad0dd5	0	0	0	0	0	0	0	0	0	0	0	0	0	0	0	0	0	0	0	0	0	0	0	0	0	0	0	0	0	0	0	0	0	0	0	0	0	0	0	0	0	0	0	36	0	0	0	0	0
5fa2434673b2b4f0203e4947b6c8fe4d	0	0	0	0	0	0	0	0	0	0	0	0	0	0	0	0	0	0	0	0	0	0	0	0	0	0	0	0	0	0	0	0	0	0	0	0	0	0	0	0	9	0	0	0	0	0	0	0	0
d0dc4302ddddb14e962a65f82307fe82	0	0	0	0	0	0	0	0	30	0	0	0	0	0	0	0	0	134	0	0	0	0	0	0	0	0	0	0	0	0	0	11	0	0	0	0	0	0	0	0	0	0	0	0	0	0	0	0	0
50b6cb8a85928e1f2815ffff26a8baf2	0	0	0	0	0	0	0	0	0	0	0	0	0	0	0	0	0	0	0	0	0	0	0	0	0	0	0	0	0	0	0	0	0	0	0	0	0	0	0	0	0	0	0	0	0	0	0	0	0
c5498224abc83abb5c2cd7321f43a992	0	0	5	0	0	0	10	0	0	6	0	0	0	0	0	3	0	0	0	0	0	0	0	0	0	0	0	0	0	0	0	0	0	0	0	0	0	0	0	0	0	0	0	0	0	0	7	0	0
80c6392c45d765985b1f609024e1a4b0	0	0	0	0	0	0	0	14	0	0	0	34	0	0	0	44	14	0	0	0	0	0	0	0	0	0	0	0	0	0	0	0	0	0	0	0	0	0	0	10	0	0	0	0	0	11	11	0	0
b8530f3a6d3cbc26b0aeabdeb47f362d	0	0	0	0	0	0	0	0	105	0	0	0	0	0	0	0	0	0	0	0	0	0	0	0	0	0	0	0	0	0	0	0	0	0	0	0	0	0	0	0	0	0	0	0	0	0	0	0	0
312234e9a7f6bc8e00f112f3ae660b34	0	0	0	0	0	0	0	0	0	0	0	0	0	0	0	0	0	0	0	0	0	0	0	0	0	0	0	0	0	0	0	0	0	0	0	0	0	0	0	0	0	0	0	0	0	0	0	0	0
50de9a1032c1b2c11550581ab66d75a9	0	0	0	0	0	0	0	0	0	0	0	0	0	0	0	0	0	0	0	11	0	0	10	0	0	0	0	0	0	16	0	0	5	0	0	0	0	0	0	0	0	0	0	0	0	0	0	0	0
0342922ecb7ee36ce6e78af413719075	0	0	0	0	0	0	0	0	0	0	0	0	0	0	0	0	0	0	21	0	0	0	0	0	0	0	0	0	0	0	0	0	0	0	0	0	0	0	0	0	0	0	0	0	0	0	0	0	0
f58d4ad6f5f308b837c9768369cb21ae	0	0	0	0	0	0	0	0	0	0	0	0	0	0	0	0	0	0	0	0	0	0	0	0	0	0	0	0	0	0	0	0	0	0	0	153	0	0	0	0	0	0	0	0	0	0	0	0	0
013fd877d8192b8e16d0625bdff144af	0	0	0	0	0	0	0	0	45	0	0	0	0	0	0	0	0	0	0	0	0	0	0	0	0	0	0	0	0	0	0	0	0	0	0	0	0	0	0	0	0	0	0	0	0	0	0	2	0
794819a83a2d6958da1e73dbbfc0db0a	0	0	0	0	0	0	0	0	0	0	0	0	0	0	0	0	0	0	0	0	0	0	0	0	0	0	0	0	0	0	0	0	0	0	0	0	0	0	0	0	0	0	0	0	0	0	0	0	0
3c6c09fe8738c6dc908dfd600720fb0e	0	0	0	0	0	0	0	21	0	0	0	0	0	0	0	22	14	0	0	0	0	25	0	0	0	0	0	0	0	0	0	0	0	0	0	0	0	0	0	0	0	0	0	0	0	0	0	0	0
72626adb4aa772a4c5910adc1b31881a	0	0	0	0	0	0	0	0	11	0	0	0	0	0	0	0	0	28	0	0	0	0	0	0	0	0	0	0	0	0	0	0	0	0	0	0	10	0	0	0	0	0	0	0	0	0	0	0	0
0acb84f93b651efc0e500db2825c27bd	0	0	4	0	0	108	0	0	0	0	0	0	0	0	0	0	0	0	16	0	0	0	0	0	0	0	0	0	0	0	0	0	0	0	0	0	0	0	0	0	0	0	0	0	0	0	0	0	0
b12da3b318e296a7aa21cc4c44dcac2b	0	0	0	0	0	0	0	0	0	0	0	0	0	0	0	0	0	0	0	0	0	0	0	0	0	0	0	0	0	0	0	0	0	0	0	0	0	0	0	0	0	0	0	0	0	0	0	0	0
f9220c0482dd5fbbb5ceaaa871046302	0	0	0	0	0	0	0	0	0	0	0	0	0	0	0	0	0	0	0	0	0	0	0	0	0	0	0	0	0	0	0	0	0	0	0	0	0	0	0	0	0	0	0	212	0	0	0	0	0
b30a9d65858a2e2f59fab206bfec9ac3	0	0	0	0	0	0	0	0	0	0	0	0	0	0	0	0	0	0	0	0	0	0	0	0	0	0	0	0	0	0	0	0	0	0	0	0	0	0	0	0	0	0	0	0	0	0	0	0	0
2dc0667237df2af674cf71ca44dacbb2	0	0	0	0	0	0	0	0	0	0	0	0	0	0	0	0	0	0	0	0	0	0	0	0	0	0	0	0	0	0	0	0	0	0	0	0	0	0	0	0	0	0	0	0	0	0	0	0	0
6c33fb95a2dcf501b87e0079ef566a4a	0	0	0	0	0	0	0	0	0	0	0	0	0	0	0	0	0	0	0	0	5	0	0	0	0	0	2	0	0	0	0	0	0	0	4	0	0	59	0	0	0	0	0	20	0	0	0	0	0
1219c54d0c1fbad97157a1e0f7c1c404	0	0	0	0	0	0	0	0	0	0	0	0	0	0	0	0	0	0	0	0	0	0	0	0	0	0	0	0	0	0	0	0	0	0	0	0	0	0	70	0	0	0	0	0	0	0	0	0	0
aceb275d9ad37bba34fb8f5ed28c8174	0	0	0	0	0	0	0	0	0	0	0	0	0	0	0	0	0	0	0	0	0	0	0	0	0	0	0	0	0	0	0	0	0	0	0	0	0	0	0	0	0	0	0	0	0	0	0	0	0
bd605387034b4da1ac9fda83e2f6b8c4	0	0	0	0	0	0	0	0	0	0	0	0	0	0	0	0	0	0	0	0	0	0	0	0	0	0	0	0	0	0	0	0	0	0	0	0	0	213	0	0	0	0	0	0	0	0	0	0	0
ff04cc3822af51d97a8685a37612924b	0	0	0	0	0	0	0	0	0	0	0	0	0	0	0	5	0	0	0	0	0	0	0	0	0	0	0	0	0	0	0	0	0	0	0	0	0	0	0	0	0	0	0	0	0	0	0	0	0
51dc2dc0f91da81651ef31300d0f0e5e	0	0	0	0	0	0	0	0	0	0	0	0	0	0	0	0	0	0	0	0	0	0	0	0	0	0	0	0	0	0	0	0	0	0	0	0	0	27	0	0	0	0	0	0	0	0	0	0	0
73b36c9e66895466e956186225cf96eb	0	0	0	0	0	0	0	0	0	0	0	0	0	15	0	4	0	0	0	0	0	0	0	0	0	0	0	0	0	0	0	0	0	0	0	0	0	0	0	0	26	0	0	0	0	0	0	0	10
323c06d5d2cb859dbdaa8f695869718a	0	0	0	0	0	0	0	0	0	0	0	0	0	0	0	15	0	0	0	0	0	0	0	0	0	0	0	17	0	0	0	0	0	0	0	0	0	0	0	0	0	0	0	0	0	0	0	0	0
6364568dddb6741b37d67f559e953804	0	212	0	0	0	0	0	0	0	0	0	0	0	0	0	0	0	0	0	0	0	0	0	0	0	0	0	0	0	0	0	0	0	0	0	0	0	0	0	0	0	0	0	0	0	0	0	0	0
32f3470e8b206c42bb1cb8058baa878e	0	0	0	0	0	0	0	0	0	0	0	0	0	0	0	0	0	0	0	0	0	0	0	0	0	0	0	0	0	0	0	0	0	0	0	0	0	0	0	0	0	0	0	0	0	0	0	0	0
0926124e13f84868317ac3750ef075a6	0	5	0	0	0	0	0	6	0	0	0	4	0	0	2	0	8	0	17	3	8	0	0	4	0	2	11	6	0	0	13	0	3	0	0	0	0	0	0	0	7	0	0	0	2	0	5	0	5
5e3874c0dd7b38210a5df61d6b80b1bb	89	0	0	0	0	0	0	0	0	0	0	0	0	0	0	0	0	0	0	0	0	0	0	0	0	0	0	0	0	0	0	0	0	0	0	0	0	0	0	0	0	0	0	0	0	0	0	0	0
e252c26cefd88ed51137cf41f9c1d468	0	0	0	0	0	0	0	0	0	211	0	0	0	0	0	0	0	0	0	0	0	0	0	0	0	0	0	0	0	0	0	0	0	0	0	0	0	0	0	0	0	0	0	0	0	0	0	0	0
ecc9b7eea05fc670056c3d6ece60bc32	0	0	0	0	0	0	0	0	0	0	0	0	0	0	121	0	0	0	0	0	0	0	0	0	0	0	0	0	0	0	0	0	0	0	0	0	0	0	0	0	0	0	0	0	0	0	0	0	0
ab13adb9e682ba20eb8210c23ecf11a5	0	0	0	0	0	0	0	0	0	0	0	0	0	0	0	0	0	0	0	0	0	4	0	0	0	0	0	0	137	0	0	0	0	0	0	0	0	0	0	0	0	0	0	0	0	0	0	0	0
fddb6ef1225990f61bbd9293ffe033b6	0	0	0	0	0	0	0	0	0	0	0	0	0	0	0	0	0	0	0	0	0	188	0	0	0	0	0	0	0	0	0	0	0	0	0	0	0	0	0	0	0	0	0	0	0	0	22	0	0
a1ff0f41c18298c3d2341ef1a652ae4e	0	0	0	0	0	0	0	0	0	0	25	0	0	0	0	0	0	0	0	0	0	0	0	0	0	0	0	0	0	0	0	0	0	0	0	36	0	0	0	0	0	0	0	29	0	0	0	0	0
b5a2077fde82b933c80768fa1f748d87	0	0	0	0	0	0	0	0	0	0	0	0	0	0	210	0	0	0	0	0	0	0	0	0	0	0	0	0	0	0	0	0	0	0	0	0	0	0	0	0	0	0	0	0	0	0	0	0	0
4bd5dc219b75b1d0e2be7ff652ec57bd	0	0	0	0	0	60	0	0	0	0	0	0	0	0	0	0	0	0	0	0	0	0	0	0	0	0	0	0	0	0	65	0	0	0	0	0	0	0	0	0	0	0	0	0	0	0	37	0	0
3fcd2d99e3e90a5a673e97b6b01cf742	0	0	0	0	33	0	28	0	0	0	0	0	0	0	0	0	0	0	0	0	0	0	0	0	0	0	0	0	0	0	0	0	0	0	0	0	0	0	0	0	0	0	0	0	0	0	0	0	0
adb4a4aa4d7f79d2519245c0f72e1afc	0	0	0	0	0	0	0	0	0	0	0	0	0	0	0	0	0	0	0	0	0	45	0	0	0	0	0	0	0	0	0	0	0	0	0	0	0	0	0	0	0	0	0	0	0	0	0	0	0
64acf5e91d3e73c63d3b080f3999052e	0	0	0	0	0	0	0	0	0	0	0	0	0	0	0	0	0	0	0	83	0	0	0	0	0	0	0	0	0	67	0	0	0	0	0	0	0	0	0	0	0	0	0	0	0	0	0	0	0
ecfe5d391c4d892a903389e67f0e20f3	0	0	0	0	0	0	0	0	0	0	0	0	0	0	0	0	0	0	0	0	0	0	0	0	0	0	0	0	0	0	0	0	0	0	0	0	0	0	0	0	0	0	8	0	0	0	0	0	0
373ddfdafa8232d00a9503891ad1e42b	0	0	0	0	0	0	0	0	0	0	0	0	0	0	0	0	0	0	0	0	0	0	0	0	0	55	0	91	0	0	0	0	0	0	0	0	0	0	0	0	0	0	0	0	0	0	0	0	0
d095cdacf2500a2243db5ccb50b0035e	0	5	0	0	0	0	0	0	0	0	0	0	0	0	0	0	0	0	0	0	0	0	0	0	0	0	0	0	0	0	0	0	0	0	0	0	0	0	0	0	0	0	0	0	9	0	0	0	0
1b4f02969c6b8b90fd6254ef99650386	0	0	0	0	0	0	0	32	0	0	0	0	0	0	0	0	0	0	0	0	0	0	0	0	0	0	0	0	0	0	0	0	0	0	0	0	0	0	0	0	0	0	0	0	0	0	0	0	13
42888b447b85e81129bc99bacc43907d	0	0	0	0	0	0	0	0	0	0	0	0	0	0	0	0	0	0	0	0	0	0	0	0	0	0	0	0	0	0	0	0	0	0	0	0	0	0	0	0	0	0	0	0	0	0	0	0	0
dd2d5c9333225326989c8d9ab6ac6365	0	0	0	0	0	0	0	0	0	0	0	0	0	0	0	0	0	0	0	0	0	0	0	0	0	0	0	0	0	0	0	0	0	0	0	0	0	0	0	0	0	0	0	0	0	0	0	0	75
f97962a4f96f2407947c1da5ee1ed5b2	0	0	0	0	0	0	0	0	0	0	0	0	0	0	0	0	0	0	0	0	0	0	0	0	0	0	0	0	0	0	6	0	0	0	0	0	0	0	0	0	65	0	0	0	0	0	0	0	0
91e250512766976a5a5f62460c8d6892	0	0	0	0	0	0	0	0	0	0	0	0	0	0	0	0	2	0	0	0	0	0	0	0	0	0	0	0	0	0	0	0	0	0	0	0	0	0	0	0	0	0	0	0	0	0	0	0	7
7a6db7b48208231322416808217971a7	0	0	0	0	0	0	0	0	0	32	0	52	0	0	0	0	0	0	0	0	0	0	0	0	0	0	0	0	0	0	0	0	0	0	0	0	0	0	0	0	0	0	0	0	0	0	0	0	0
4f19e9b1dc1f1d8fd2e40e76071f4d8e	0	0	0	0	0	0	0	0	0	0	0	0	0	0	0	0	0	0	0	0	0	0	0	0	0	0	0	0	0	0	0	0	0	0	0	0	0	0	0	0	0	0	0	0	0	0	58	0	0
9286c1df27d705481c2f0cae84373e01	0	0	0	0	0	0	0	0	0	0	0	0	0	0	0	0	0	0	0	0	0	0	0	0	0	0	0	0	0	0	0	0	0	0	0	0	0	0	0	0	0	0	0	0	0	0	0	0	0
0be400f17d6d18b55861abe19f1eeb09	0	0	0	0	0	0	0	0	0	0	0	0	0	0	0	0	0	0	0	0	0	0	0	0	0	0	0	0	0	0	0	0	0	0	0	0	0	0	0	0	0	0	0	0	0	0	0	0	0
aa0f51c451123f56e51737bd49f25a7c	0	0	0	0	0	0	0	0	0	0	0	0	0	0	0	0	0	0	0	0	0	0	0	0	0	0	0	0	0	0	0	0	0	0	0	0	0	0	0	0	0	0	0	0	0	0	0	0	0
249b07387ba5fcfb80ccd081527d4949	0	0	0	0	0	0	0	0	0	0	0	0	0	0	0	0	0	0	0	0	0	0	0	0	0	0	0	0	0	0	0	0	0	0	0	0	0	0	0	0	0	0	0	0	0	0	0	0	0
99fbe300b5a28fed187b94c4c3a92983	0	0	0	0	0	0	0	0	63	0	0	0	0	0	0	0	0	0	0	0	0	0	0	0	0	0	0	0	0	0	0	0	0	0	0	0	0	0	0	0	0	0	0	0	0	0	0	0	0
5eb36fc7b4c76de5e5071a967d89210d	0	0	0	0	0	0	0	0	0	0	0	0	0	0	0	0	0	0	0	0	0	0	0	0	0	0	0	0	0	0	0	206	0	0	0	0	0	0	0	0	0	0	0	0	0	0	0	0	0
6b771d21cf9c909dc4e29a1862c8e909	0	0	0	0	0	0	0	0	0	0	0	0	0	0	0	0	0	0	0	0	0	0	107	0	0	0	0	0	0	0	0	0	47	0	0	0	0	0	0	0	0	0	0	0	0	0	0	0	0
63ed5b2c9213f384c4e59da8abd7fc64	0	0	0	0	0	0	0	0	0	0	0	0	0	0	0	0	0	0	0	0	0	0	0	0	0	0	0	0	0	0	0	0	0	0	0	0	0	0	0	0	0	0	0	0	0	0	0	0	0
faeeb1972023902d2178da098139d756	0	0	0	0	0	0	0	0	0	0	0	0	0	0	0	0	0	78	0	0	0	0	0	0	0	0	0	0	0	0	0	0	0	0	0	0	26	0	0	0	0	0	0	0	0	0	0	0	0
bbbc9ea05248c56e14f7803a612e5886	0	0	0	0	0	0	0	0	0	0	0	0	0	0	0	0	0	77	0	0	0	0	0	0	0	0	0	0	0	0	0	0	0	0	0	0	0	0	0	0	0	0	0	0	0	0	0	0	0
66e5b7fdcf09e12ac7075292047e25c4	0	0	0	0	0	0	0	0	0	0	0	0	0	0	0	0	0	0	0	0	0	0	0	0	0	0	0	0	0	0	0	0	0	0	0	0	0	0	0	0	0	0	0	0	0	0	0	0	0
e109c5987c7b54df299e235f17c29d2b	0	0	0	0	0	0	0	0	0	0	0	0	0	0	0	0	0	0	0	0	0	0	0	0	0	0	0	0	0	0	0	0	0	0	0	0	0	0	0	0	0	0	0	0	0	0	0	0	0
d2480f4f98e844800b6e4bab71e860ed	0	0	0	0	0	0	0	0	0	0	0	0	0	0	0	0	0	0	0	0	0	0	0	0	0	0	0	0	0	0	0	0	0	0	0	0	0	0	0	0	0	0	0	204	0	0	0	0	0
778c46d78a381f8e8c286af48fd674e9	0	0	0	0	0	0	0	0	0	0	0	0	0	0	0	0	0	0	0	0	0	0	18	0	0	0	0	0	0	0	0	0	71	0	0	0	0	0	0	0	0	0	0	0	0	0	0	0	0
e49325c7766acd20b9faba04def95536	0	0	0	0	0	0	0	0	29	0	0	0	0	0	0	0	0	25	0	0	0	0	0	0	0	0	0	0	0	0	0	12	0	0	0	0	0	0	0	0	0	0	0	0	0	0	0	0	0
2b1cc97f47837d0d52ac9dcd7dfcc75a	0	0	0	0	0	0	0	47	0	0	0	0	0	0	0	8	0	0	0	0	0	0	0	0	0	0	0	0	0	0	0	0	0	0	0	0	0	0	0	0	38	0	0	0	97	0	0	0	0
8e879e817bb9b2175cd425994e0cddcd	0	0	0	0	0	0	0	0	0	0	0	0	0	0	0	0	0	0	0	0	0	0	0	0	0	0	0	0	0	0	0	0	0	0	0	0	0	0	0	0	0	4	0	172	0	0	0	0	0
0f170ba8d389f6782468d8ce2215d296	0	0	0	0	0	0	0	0	0	0	0	0	0	0	0	0	0	0	0	0	0	0	0	0	0	0	0	73	0	0	0	0	0	0	0	0	0	0	0	0	0	0	0	0	0	0	0	0	0
09881650966420423519612bf3480698	0	0	0	0	0	0	0	10	0	28	0	0	0	0	0	0	0	0	0	0	0	0	0	0	0	0	15	0	0	0	0	0	0	0	0	0	0	0	0	0	0	0	0	0	0	0	0	0	0
76d4521248feb0e2d9c4b500eb78d158	0	0	0	0	0	0	0	0	0	0	0	41	0	0	17	0	0	0	0	0	0	0	0	0	0	19	0	0	0	0	0	0	0	0	0	0	0	0	0	9	0	0	0	0	0	0	0	0	0
a11d7a1d2341972439c977ac28391749	0	0	0	0	0	0	0	0	0	0	0	0	0	0	0	0	0	0	0	0	0	0	0	0	0	0	0	3	0	0	0	0	0	0	0	0	0	0	0	16	0	0	0	0	0	24	2	0	0
2220ef69c112dcf06552108f895edb38	0	0	0	0	0	0	0	0	0	0	0	0	0	0	0	0	0	0	67	0	0	0	0	0	0	0	0	0	0	0	0	0	0	0	0	0	0	0	0	0	0	0	0	0	0	0	0	0	0
dcb7b1d2b04d38a64d80b53f9c8f8ecd	0	0	0	0	0	0	0	0	0	0	0	0	0	0	0	0	0	0	0	0	0	0	0	0	0	0	0	0	0	0	0	0	0	0	0	0	0	0	0	0	105	0	0	0	0	0	0	0	0
c9ec36f00472957d464ce2707439fbfd	0	0	0	0	0	0	0	0	0	0	0	0	155	0	0	0	0	0	0	0	0	0	0	0	0	6	0	0	0	0	0	40	0	0	0	0	0	0	0	0	0	0	0	0	0	0	0	0	0
9fde89a876115893a0d00c9adf685279	0	0	0	0	0	0	0	0	60	0	0	0	0	0	0	0	0	0	0	0	0	0	0	0	0	0	0	0	0	0	0	34	0	0	0	0	0	0	0	0	0	0	0	0	0	0	0	0	0
a8e5d8fe5962506d4566bc71d550758d	0	0	0	0	0	0	0	0	0	0	0	0	0	0	0	0	0	0	0	0	0	0	0	0	0	0	0	0	0	0	0	0	0	0	0	17	0	0	0	0	0	0	0	0	0	0	0	0	0
1accdc7a2bdf9de2ddbf690bc11a080b	0	0	0	0	0	0	0	0	0	0	0	0	0	0	0	0	0	0	0	0	0	0	0	0	0	0	0	0	0	0	0	0	0	0	0	0	10	0	0	0	0	0	0	0	0	0	0	0	0
d8f818c4e4bde7adb105b04c16fdac97	0	0	0	0	0	0	0	0	0	0	0	0	0	0	0	0	0	0	0	0	0	0	0	0	0	0	0	0	0	0	0	0	0	139	0	0	0	0	0	0	62	0	0	0	0	0	0	0	0
a18dedeac745d96fd22669aa2f1e1b0b	0	0	0	0	0	0	0	0	0	0	0	0	0	0	0	0	0	25	0	0	0	0	0	0	0	0	0	0	0	0	0	0	0	0	0	0	0	0	0	0	0	0	0	0	0	0	0	0	0
808bb1581a91a3ef2357127d6705ca36	0	0	0	0	0	0	0	0	0	0	0	0	0	0	0	0	0	0	0	0	0	0	0	0	0	0	0	0	0	0	0	0	0	0	0	0	0	0	0	0	0	0	0	200	0	0	0	0	0
d9698c2009b8a9ef0b32ded864a3369c	0	0	0	0	0	0	0	0	0	0	0	0	0	13	0	0	0	0	0	0	0	0	0	0	0	0	0	0	0	0	22	0	0	0	0	0	0	0	0	19	0	0	0	0	0	0	36	0	0
b7b338164be7fd30f9b220a2fb0a1511	0	0	0	0	0	0	0	0	0	0	0	0	0	0	0	0	2	0	0	0	0	54	0	0	0	0	0	0	0	0	0	0	0	0	0	0	0	0	0	0	0	0	0	0	0	0	0	0	0
fd9ecbbd1b2584c8326a1b3982b3c7ed	0	5	0	0	0	3	0	0	0	0	0	0	0	0	0	0	0	0	0	0	14	0	0	6	0	0	0	0	0	0	0	0	2	0	8	4	0	0	0	0	0	0	9	6	0	0	0	0	0
02d449cdf462106427271c1071f7b2c9	0	0	0	0	0	0	0	0	0	0	0	0	0	0	0	0	0	0	0	0	0	0	0	183	0	0	0	0	0	0	0	0	0	0	0	0	0	0	0	0	0	0	0	0	0	0	0	0	0
2586f387972458959e1fd9db26a2846b	0	0	0	0	0	0	0	0	0	0	0	0	0	0	0	0	0	0	0	0	0	0	0	0	0	0	0	0	0	0	0	0	0	0	0	0	0	0	0	0	0	0	0	0	0	0	0	0	0
d86d5aa4c7f9591467257012f77e27c3	0	0	0	0	0	0	0	0	0	0	0	0	0	0	0	33	0	0	0	0	0	0	0	0	0	0	0	0	0	0	0	0	0	0	0	0	0	0	0	0	0	0	0	0	0	0	12	0	0
20f81a79ef6bf476b41327ab64855319	0	0	0	0	0	0	0	0	0	0	0	0	0	0	0	0	0	0	0	0	0	0	0	0	0	0	0	0	0	0	0	0	0	0	0	0	0	0	0	0	0	0	0	0	0	0	0	0	0
f09489314171738114b58584db28383f	0	0	0	0	0	0	0	0	0	0	0	0	0	0	0	0	0	0	0	0	0	0	0	0	0	0	25	0	0	0	0	0	0	0	0	0	0	0	0	0	0	0	0	0	61	0	0	0	0
2eda36658e6344fcceddbd5a61478d4a	0	0	0	0	0	0	0	0	0	0	0	0	0	0	0	0	0	0	0	0	0	0	0	0	0	0	0	0	0	0	0	0	0	0	0	0	0	16	0	0	0	0	21	0	0	0	0	0	0
d578e5ed6ff12c90cee3566a8822c92b	0	0	0	0	0	0	0	0	0	0	0	0	0	0	0	0	17	0	0	0	0	0	0	0	0	0	0	0	0	0	53	0	0	0	0	0	0	0	0	0	0	0	0	0	0	0	0	0	0
ba47ccd927ec155723a632b51ca389fe	0	0	0	0	0	0	0	0	0	0	0	0	0	0	0	0	0	0	0	0	0	0	0	0	0	0	0	0	0	0	0	0	0	0	0	0	0	0	0	0	0	0	0	0	0	0	0	0	0
be728696902183309a0d2c0e08fcf945	41	0	0	0	0	0	0	0	0	0	0	0	0	0	0	0	0	0	0	0	0	0	0	0	0	0	0	18	0	0	0	0	0	0	0	0	0	0	0	131	0	0	0	0	0	0	0	0	0
b2750001f097bad3f7d96c7185517312	15	0	0	0	0	0	0	0	0	0	0	0	0	0	0	0	0	0	0	0	0	0	0	0	0	0	0	0	0	0	0	0	0	0	0	0	0	0	0	0	0	0	0	0	0	0	0	0	0
826033cbb0cef8a6c607b25ecb440bd8	0	0	0	0	0	0	0	0	0	0	0	0	0	0	0	0	0	0	0	0	0	0	0	0	0	0	0	0	0	0	0	0	0	0	0	0	0	0	0	0	0	0	0	0	0	0	0	0	0
d9a539f93b7bb428545896a09f272ccc	0	6	0	0	0	0	0	8	0	7	5	0	0	0	0	3	0	0	0	0	0	22	0	0	0	0	0	0	0	0	0	2	0	0	0	0	0	0	0	11	0	4	0	0	0	4	0	0	0
90bbb57c185080049a5145bb549bd5ed	0	0	0	0	0	0	0	0	0	0	0	0	0	0	0	0	0	0	0	0	0	0	0	0	0	0	0	0	0	0	0	0	0	0	0	0	0	0	0	0	0	0	0	0	0	0	0	0	0
e7098d9e28ca0722b7ec4e3c618c67a9	0	0	0	0	0	0	0	0	0	0	0	32	0	0	0	0	0	0	0	0	0	0	0	0	0	0	0	0	0	0	0	0	0	0	0	0	0	0	0	0	0	0	0	0	0	73	0	0	0
7b125835933f081bc0ff3bc13231fc6c	0	0	0	0	0	0	0	0	0	0	0	0	0	0	0	0	0	0	0	0	0	0	0	0	0	0	0	0	0	0	0	0	0	0	0	0	0	0	0	0	0	0	0	0	0	0	0	0	0
277ce761f1f2991440e86a9ddea71fa6	0	0	0	0	0	197	0	0	0	0	0	0	0	0	0	0	0	0	0	0	0	0	0	0	0	0	0	0	0	0	0	0	0	0	0	0	0	0	0	0	0	0	0	0	0	0	0	0	0
72ad432d4b9b5bbd39934a8d23dd30b3	0	0	0	0	0	0	0	0	0	0	0	0	0	0	0	0	0	0	0	0	0	0	0	0	0	0	0	0	0	0	0	0	0	0	0	0	0	0	0	0	0	0	0	0	0	0	0	126	0
fc9670611c077cb3ed9b84169fcd335c	0	0	0	0	0	0	0	0	0	0	0	0	0	0	0	0	0	0	0	0	0	0	0	0	0	0	0	0	0	0	0	0	0	0	0	0	0	0	0	0	0	0	0	0	0	0	0	0	0
f1ddf56f54e230827218422338e65f48	0	0	0	0	0	0	0	0	0	0	0	0	0	0	0	0	8	0	0	0	0	6	0	0	0	0	0	0	0	0	0	0	0	0	0	0	0	0	0	0	0	0	0	0	0	0	0	0	0
cae095c16b86d7ec17a40bbecbbb42a5	0	0	0	0	0	0	0	14	0	135	0	10	0	0	0	0	0	0	0	0	0	13	0	0	0	0	0	0	0	0	0	0	0	0	0	0	0	0	0	0	0	0	0	0	0	0	0	0	4
08fa773e7159475f22ceed707bd30254	0	0	0	0	0	0	0	0	0	0	0	0	0	0	0	0	0	0	0	0	0	0	0	0	0	0	0	0	0	0	0	0	0	0	0	0	0	0	0	0	0	0	0	0	0	0	0	0	0
b8ebb71d555dd4fa10f371c45035623c	0	0	0	0	0	0	0	0	16	0	0	0	0	0	0	0	0	51	0	0	0	0	0	0	0	0	0	0	0	0	0	10	0	0	0	0	0	0	0	0	0	0	0	0	0	0	0	0	0
11841bb337eeec08c9b53e30c894709f	0	0	0	0	0	0	0	0	0	0	0	0	0	46	0	0	0	0	0	0	0	0	0	0	0	0	0	0	0	0	0	0	0	0	0	0	0	0	0	0	0	0	0	0	0	0	0	0	0
4c83dc0d1487e775181ab8e2baacd10e	0	0	0	0	0	0	0	0	0	0	0	0	0	0	0	0	0	0	0	0	0	0	0	0	0	0	0	0	0	0	0	0	0	0	0	0	0	0	0	0	0	0	0	0	0	0	0	0	0
b71f21d9bbe4d4aa0ba15bc0922d90ef	0	0	0	0	0	0	0	17	0	0	0	0	0	0	0	0	0	0	0	0	0	0	0	0	0	0	0	0	0	0	0	0	0	0	0	0	0	0	0	0	0	0	0	0	78	0	0	0	0
6a7f00b03c4e19d4db6d66910bdae2db	0	0	0	0	0	0	0	0	0	0	0	0	0	0	0	0	0	0	0	0	0	0	0	0	0	0	0	0	0	0	0	0	0	0	0	23	0	0	0	0	0	0	20	19	0	0	0	0	0
d063426c7a790715a3f15eb56a022698	0	0	0	0	0	0	0	0	0	0	53	0	0	0	0	0	0	0	0	0	0	0	8	0	0	0	0	0	0	0	0	0	30	0	0	0	0	0	0	0	0	0	0	0	0	0	0	0	0
1831aae31ec14be1ca859a4daa3d1241	0	0	0	0	0	0	0	0	0	0	0	0	32	0	0	0	0	92	0	0	0	0	0	0	0	0	0	0	0	0	0	0	0	0	0	0	0	0	0	0	0	0	0	0	0	0	0	0	0
d0f53d23c38270b2822719edb597f835	0	0	0	0	0	0	0	0	7	0	0	0	0	0	0	0	0	0	0	0	0	0	0	0	0	0	0	0	0	0	0	0	0	0	0	0	34	0	0	0	0	0	0	0	0	0	0	0	0
d4043eb4c2a956ab01d8dbfa61aca6c8	0	0	0	0	0	0	0	0	0	0	0	0	0	0	0	0	0	0	84	0	0	0	0	0	0	0	0	0	0	0	0	0	0	0	0	0	0	0	0	51	0	0	0	0	0	0	0	0	0
4eea9e284bcaaa5214412dcf782fdedf	0	0	0	0	0	0	0	0	0	0	0	0	0	0	0	0	0	0	43	0	0	0	0	0	0	0	0	0	0	0	0	0	0	0	0	0	0	0	0	0	0	0	0	0	0	0	0	0	0
f1e5156a7ca794a26474af15e75fd8d4	0	0	0	0	0	0	0	0	0	0	0	0	0	0	0	0	0	0	0	0	0	0	0	0	0	0	0	0	0	0	0	0	0	0	0	0	0	0	0	0	0	0	0	0	0	0	0	0	0
f7bf86a640ab328b6b5e1198eb10ceae	0	0	0	0	0	0	0	0	0	0	0	0	0	0	31	0	0	0	0	0	0	0	0	0	0	0	0	0	0	0	49	0	0	0	0	0	0	0	0	0	0	0	0	0	0	0	0	0	0
cf601e2344c6fe669830536b1bac9c27	0	0	0	0	0	0	0	0	0	0	0	0	0	0	0	0	0	0	0	0	0	0	0	0	0	0	0	0	0	0	0	0	0	0	0	0	0	0	0	0	0	0	0	0	0	0	0	0	0
34cd673814a11d5eb702e3423b364242	0	0	0	0	0	0	0	0	0	0	0	0	0	0	0	0	0	0	0	0	0	0	0	0	0	0	0	0	0	0	0	0	0	0	0	0	0	0	0	0	0	0	0	78	0	0	0	0	0
994d3031cd7fc1740f1d3cade48dc1d0	0	30	0	0	0	0	0	0	0	0	0	55	0	0	0	0	0	0	0	0	0	53	0	0	0	0	0	0	0	0	0	0	0	0	0	0	0	0	0	0	0	0	0	0	0	0	0	0	0
2482b88dc240027273dd3d3c8cb0cf0c	0	0	0	0	0	0	0	0	0	0	0	0	0	0	0	0	0	0	0	0	0	0	15	0	0	0	0	0	0	0	0	0	33	0	0	3	0	0	0	0	0	0	0	2	0	0	0	0	0
37cbfb616c2cccb5deb447a0f8991a20	0	0	0	0	0	0	0	0	0	0	0	0	0	0	0	0	0	0	0	0	0	0	0	148	0	0	0	0	0	0	0	0	0	0	0	0	0	0	0	0	0	0	0	0	0	0	0	0	0
5b0d74ec7bcd0d859293d46e7b5c6c97	0	0	0	0	0	0	0	0	0	0	0	0	0	0	0	0	0	0	0	0	0	0	0	0	0	0	0	0	0	0	0	0	0	0	0	0	0	0	0	0	0	0	0	0	0	0	0	0	0
44b1b8b8b04a625c555af6f5ee91a8ba	0	0	0	0	0	0	0	0	0	0	0	28	0	0	0	0	0	0	103	0	0	0	0	0	0	0	0	0	0	0	0	0	0	0	0	0	0	0	0	0	0	0	0	0	0	0	29	0	0
c373c9d2ac357f288c804645be692d3c	134	0	0	0	0	0	0	0	0	0	0	0	0	0	0	0	0	0	0	0	0	0	0	0	0	0	0	0	0	0	0	0	0	0	0	0	0	0	0	0	0	0	0	0	0	0	0	0	0
fb57a37fb125f3ab618f968beead763f	63	0	0	3	0	0	0	0	0	0	0	0	0	0	0	0	0	0	0	0	0	23	0	0	0	0	0	0	0	0	0	0	0	0	0	0	0	0	0	0	0	0	0	0	43	0	0	0	0
1cfa67772a561af213b1bfee2b4bc609	0	0	0	0	0	0	0	0	0	0	0	0	30	0	0	0	0	77	0	0	0	0	0	0	0	0	0	0	0	0	0	0	0	0	0	0	0	0	0	0	0	0	0	0	0	0	0	0	0
e8e52950a8f33f75d1dac1160cee631c	0	0	0	0	0	0	0	0	4	0	0	0	0	0	0	0	0	21	0	0	0	0	0	0	0	0	0	0	0	0	0	12	0	0	0	0	80	0	0	0	0	0	0	0	0	0	0	0	0
33955775249704370a6d37963db3e85c	0	0	0	0	0	0	0	0	0	0	0	0	0	0	0	0	0	0	193	0	0	0	0	0	0	0	0	0	0	0	0	0	0	0	0	0	0	0	0	0	0	0	0	0	0	0	0	0	0
0916a626fca7defb2f89334a77d7c9f3	0	0	0	0	0	0	0	0	0	0	0	0	0	0	0	0	0	0	0	0	0	0	0	0	0	0	0	0	0	0	0	0	0	0	0	0	0	0	0	0	0	0	0	0	0	0	0	0	0
4e5d8d1c87e5f6d7a82377871ebec4f1	0	0	0	0	0	0	0	0	0	0	0	0	0	0	0	0	0	0	0	0	0	0	0	0	0	0	0	0	0	0	0	0	0	0	0	0	8	0	0	0	0	0	0	0	60	0	0	0	0
2d4a8d4ed1cb51c8712673776f503d3f	0	0	0	0	0	0	0	0	0	0	0	0	0	0	0	0	0	0	0	0	0	0	0	0	0	0	0	0	0	0	0	0	0	0	0	0	0	0	0	0	0	0	0	0	0	0	0	0	0
9e84f983a7b662fb0e76a3af391a8b34	0	0	0	0	0	0	0	0	0	0	0	0	0	0	0	0	0	0	0	0	0	0	0	0	0	0	0	0	0	0	0	0	0	0	0	0	0	0	0	0	0	0	0	0	0	0	0	0	0
fdb22c08b27fb31d29597bc130765311	0	0	0	0	0	0	0	0	0	0	0	0	0	0	0	0	0	0	0	0	0	0	0	0	0	0	0	0	0	0	0	0	0	0	0	0	0	0	0	0	0	0	0	0	0	0	0	0	0
ab45f918731a3c9faab7832913d9bce7	0	14	0	0	0	0	0	0	0	18	0	0	0	10	11	0	0	0	0	0	0	0	0	0	0	0	0	0	0	0	0	0	0	0	0	0	0	0	15	0	0	0	0	0	0	14	0	0	0
c279f7efc40805059fcc513ffd44b5aa	0	0	0	0	0	0	0	0	0	0	0	0	0	0	0	0	0	0	15	0	0	0	0	0	0	0	0	0	0	0	0	0	0	0	0	0	0	0	0	112	0	0	0	0	0	0	0	0	0
889aa87afc12d520a5459333fe0b6422	0	0	0	0	0	0	0	0	0	0	0	0	0	0	0	0	0	0	0	0	0	0	0	0	0	0	0	0	0	0	0	0	0	0	0	0	0	0	0	0	0	0	0	0	0	0	0	0	0
750d6dec0a0e5b03a3e2a42250ceb075	21	0	0	0	0	0	0	0	0	0	0	0	0	0	0	0	0	0	0	0	0	0	0	0	0	0	0	57	0	0	0	0	0	0	0	0	0	0	5	17	0	0	0	0	0	0	0	0	0
f14c31b45896308856753033f0c2eecf	0	0	0	0	0	0	0	0	0	0	0	0	0	0	0	0	0	0	0	0	0	0	0	0	0	0	0	0	0	0	0	0	0	0	0	0	0	0	0	0	0	0	0	0	0	0	0	0	0
d28904712ced075a03e41f3b6dac3864	0	0	0	0	0	0	0	0	0	0	0	0	0	0	0	0	0	0	0	0	0	0	0	0	0	0	0	0	0	0	15	0	0	104	0	0	0	0	0	0	0	0	0	0	0	0	0	0	0
d03ab971d3c3b318da98acb75c0d505a	0	0	0	0	0	0	0	0	0	0	0	0	0	0	0	0	0	0	0	0	0	0	0	0	0	0	0	0	0	0	0	0	0	0	0	0	0	0	0	0	24	0	0	0	6	0	0	0	0
b56e67a3afa8fb954a600ca20aa02d74	0	0	0	0	0	0	0	0	0	0	0	0	0	0	0	0	0	0	0	0	0	0	0	0	0	0	0	0	0	0	0	0	0	0	0	0	0	9	0	0	0	10	0	0	0	0	0	0	0
7bcc464bcaa862de581b6222dc4900bd	0	0	0	0	0	0	0	0	0	0	0	0	0	0	0	0	0	0	0	0	0	0	0	0	0	0	0	0	0	0	0	0	0	0	0	0	0	0	0	0	0	0	0	0	0	0	0	0	0
83c55419caf8178aee7b05fc3e4f8f09	0	0	0	0	0	0	0	0	0	0	0	0	0	0	0	0	0	0	0	0	0	0	0	0	0	0	0	0	0	0	0	0	0	0	0	0	0	0	0	0	18	0	0	0	0	0	0	0	0
d3d628be09b181663437032a561448ce	0	0	0	0	5	0	0	0	0	0	0	0	0	0	0	0	0	0	0	0	0	0	0	0	0	0	0	0	0	0	0	0	0	0	0	0	0	0	0	0	0	0	0	0	0	0	0	0	0
742f1440ae36782dab89069fdcc140ea	0	0	0	9	0	0	0	0	0	0	6	7	0	13	0	3	0	0	0	0	8	0	0	0	0	3	8	0	0	0	0	0	0	0	0	0	0	0	0	0	3	0	0	0	0	13	9	0	3
345b42b064af360edbdcedd580fddad1	0	0	0	0	0	0	0	0	0	0	0	0	0	0	0	0	0	0	0	0	0	0	0	0	0	0	0	0	0	0	0	0	0	0	0	0	0	0	0	0	0	0	0	0	0	0	0	0	0
62524c0095f8b5c1bab4c45db6488b48	0	0	0	0	0	0	0	0	0	0	0	0	0	0	0	0	0	0	0	5	0	0	0	0	0	0	0	0	0	0	0	0	0	0	18	0	0	0	0	0	0	9	0	0	5	0	0	0	0
c8d0753e9a9d9c9ebfbb8548236064aa	0	0	0	0	0	0	0	0	0	0	0	0	0	0	0	0	0	0	0	0	0	0	0	0	0	0	0	0	0	0	0	0	0	0	0	0	0	0	0	0	0	0	0	0	0	0	0	0	0
ce29a1c04e50d57a6f23642522e6113c	0	0	0	0	0	0	0	0	0	0	0	0	0	0	0	0	0	0	0	0	0	0	0	0	0	0	0	0	0	0	0	0	0	0	0	0	0	0	0	0	0	0	0	23	0	0	0	0	0
b536518be322932849a9db1e143e7b88	0	0	0	0	0	0	0	0	0	0	0	0	0	0	0	0	8	0	0	0	0	0	0	0	0	13	0	0	0	0	0	0	0	0	0	0	0	0	0	9	0	0	0	0	0	0	0	0	0
b45f16c7d617d6abc9ca27081c10fa12	0	0	0	0	0	0	0	0	0	0	0	0	0	0	0	0	0	0	0	0	0	0	0	0	0	0	0	0	0	0	0	0	0	0	0	0	0	0	0	0	0	0	0	0	0	0	0	0	0
b177eaa19e6819593cff982b7041de20	0	0	0	0	0	0	0	0	0	0	0	0	0	0	0	0	0	0	0	0	0	93	0	0	0	0	0	0	0	0	0	0	0	0	0	0	0	0	0	0	0	0	0	0	0	0	0	0	0
5b1735c8cc21535aed83cb4c7544f5b0	0	0	0	0	0	0	0	0	0	0	0	0	0	0	0	0	0	0	0	0	0	0	0	0	0	0	0	0	0	0	0	0	0	0	0	0	0	0	0	0	0	0	0	0	0	0	0	0	0
f35d3e018bddf32cdc8cf92eca5efd2a	0	0	0	0	0	0	0	0	136	0	0	0	0	0	0	0	0	0	0	0	0	0	0	0	0	0	0	0	0	0	0	0	0	0	0	0	0	0	0	0	0	0	0	0	0	0	0	2	0
8d67ebef40c8f6801b86522a618c3ed0	0	0	0	0	0	0	0	0	0	0	0	0	0	0	0	0	0	0	0	0	0	0	0	0	0	0	0	0	0	0	0	0	0	0	0	0	0	0	0	0	0	0	0	0	7	35	0	0	0
bafb6c6f9c2ea75a811096061b6bebc8	0	0	0	0	0	0	0	0	0	0	0	0	0	0	0	0	0	0	0	0	0	114	0	0	0	0	0	0	0	0	0	0	0	0	0	0	0	0	0	0	0	0	0	0	0	0	49	0	0
3beff112eb28cb40c7c8b77f7ad35e5c	0	0	0	0	0	0	0	0	0	0	0	0	0	0	0	0	0	0	0	0	0	0	0	0	0	0	0	0	0	0	0	0	13	0	0	0	0	0	0	0	0	0	0	30	0	0	0	0	0
942f9e6ff47247c5a86fa3f11afa843d	0	0	0	0	0	0	0	0	0	0	7	0	0	0	0	0	0	0	0	0	0	0	0	0	0	0	0	0	0	0	0	0	0	0	0	0	0	0	0	0	0	0	0	0	0	0	0	0	0
ff0fa402f1d59ea2216d1f3a9a351431	0	0	0	0	0	0	0	22	0	0	0	0	0	38	0	16	0	0	0	0	0	0	0	0	0	0	0	0	0	0	0	0	0	0	0	0	0	0	0	28	0	0	0	0	0	0	0	0	0
373803837efa52673272daa28edb7193	0	0	0	0	0	0	0	0	0	0	0	0	0	0	0	0	0	0	0	0	0	0	12	47	0	0	0	0	0	0	0	0	0	0	0	0	0	0	0	0	0	0	0	0	0	0	0	0	0
ebb71660220d29e37b935e35e3dcbd21	0	0	0	0	0	0	0	0	0	0	37	0	0	0	0	0	0	0	0	0	0	0	0	0	0	0	0	0	0	0	0	0	0	0	0	0	0	0	0	33	0	0	0	6	0	0	0	0	0
d1e5d6d8e09d11a24ffcbd1ec5a00d0f	0	0	0	0	0	0	0	0	0	0	0	0	0	0	0	0	0	0	0	0	0	0	0	0	0	0	0	0	0	0	0	0	0	0	0	0	0	0	0	0	0	0	0	0	0	0	0	0	0
5f5d264849b6f27db9866c81c7c73d56	0	0	0	0	0	0	0	0	0	0	0	0	0	0	0	0	0	0	0	0	0	0	0	0	0	0	0	0	0	0	0	0	0	0	0	0	0	0	186	0	0	0	0	0	0	0	0	0	0
043e2e6ee68b257f31304a7b38586063	0	0	0	0	0	0	0	0	0	0	0	0	0	0	0	0	0	0	0	0	0	0	0	0	0	0	0	0	0	0	0	0	0	10	0	0	0	0	0	0	0	0	0	0	0	0	0	0	0
8cb4a0a13a6c9415c42b66af8c2ec1b7	0	0	0	0	0	0	0	0	0	0	0	0	0	0	176	0	0	0	0	0	0	0	0	0	0	0	0	0	0	0	0	0	0	0	0	0	0	0	0	0	0	0	0	0	0	0	0	0	0
c1e2170797cbeed5f4e25d794f6d2723	0	0	0	0	0	0	0	0	0	14	0	46	0	0	0	22	21	0	0	0	0	0	0	0	0	0	0	0	0	0	0	0	0	0	0	0	0	0	7	0	8	0	0	0	0	20	0	0	0
f55110629d0f1c2b6d24be5040e7a715	0	0	0	0	0	0	0	0	0	0	0	0	0	0	0	0	0	0	0	0	0	0	0	0	0	0	0	0	0	0	0	0	0	0	0	0	0	0	0	0	45	0	0	0	0	0	0	0	0
ff436a9a617bdccfc99152c539cced49	0	0	0	0	0	0	0	0	0	0	0	0	0	0	0	0	0	0	0	0	0	0	0	0	0	0	0	0	0	0	0	0	0	0	0	0	0	0	0	0	0	0	0	0	0	0	0	0	0
48138c87c1a4b141e25c0d3440a4ba17	0	0	0	0	0	0	0	0	0	0	0	0	0	0	0	0	48	0	0	0	0	0	0	0	0	0	0	0	0	0	0	0	0	0	0	0	0	0	104	0	0	0	0	0	0	0	0	0	0
100331f2de17b52d8c6a5c67fa496490	0	0	0	0	0	0	0	0	0	0	0	0	0	0	0	0	0	0	0	0	0	0	0	0	0	0	0	0	0	0	0	0	0	0	0	0	0	184	0	0	0	0	0	0	0	0	0	0	0
3c86aecb6900e328fb4b7ff24e670770	0	0	0	0	0	0	0	0	0	0	0	0	0	0	0	0	0	0	0	0	0	0	0	0	0	0	0	0	0	0	0	0	0	0	184	0	0	0	0	0	0	0	0	0	0	0	0	0	0
c165f1503b0d9cba1814aa86face234e	0	0	0	0	0	0	0	4	0	8	8	0	0	0	0	0	0	0	0	0	0	7	0	6	0	0	7	0	5	0	0	0	0	12	0	6	0	0	0	0	0	0	3	0	0	0	0	0	0
ff9e5ebc0fa69c62842107fa426aa8c0	0	0	0	6	0	0	0	0	0	0	0	0	0	0	0	0	0	0	0	0	0	0	0	0	0	13	0	0	0	0	0	0	0	0	0	0	0	0	15	0	0	0	0	0	0	0	0	0	0
da759282b7d6b9db51c9f065e2fe5dbc	0	0	0	0	0	0	0	0	0	0	0	0	0	0	0	0	0	68	0	0	0	0	0	0	0	0	0	0	0	0	0	0	0	0	0	0	16	0	0	0	0	0	0	0	0	0	0	0	0
7009665049df6c7f82845473b26e30be	0	0	0	0	0	0	0	0	19	0	0	0	0	0	0	0	0	16	0	0	0	0	0	0	0	0	0	0	0	0	0	2	0	0	0	0	15	0	0	0	0	0	0	0	0	0	0	0	0
a23e609678ec914c163a5c990a75553f	10	0	6	0	0	0	0	0	0	0	0	0	0	0	0	0	0	0	0	0	0	0	0	0	0	0	0	0	0	0	13	0	0	0	0	0	0	0	0	0	0	0	0	0	0	0	9	0	0
82888fa236476b0bc0d217c313025dfb	0	0	0	0	0	0	0	0	103	0	0	0	0	0	0	0	0	0	0	0	0	0	0	0	0	0	0	0	0	0	0	0	0	0	0	0	0	0	0	0	0	0	0	0	0	0	0	0	0
5cda428741096d3c29e9dee834f31e78	0	0	0	0	0	0	0	0	0	0	0	0	0	0	0	0	0	0	0	0	0	0	0	0	0	0	0	0	0	0	0	0	0	0	0	0	0	0	0	0	0	0	0	0	0	0	0	0	0
45b3e646bf5c6520b7258d8d9732521f	0	0	0	0	0	0	0	0	0	0	0	0	0	0	0	0	0	0	0	0	0	0	0	0	0	0	0	0	0	0	0	0	0	0	0	0	0	0	0	0	0	0	0	0	0	0	0	0	0
f95f0d9cb1305f814afc116a85f02bdc	0	0	0	0	0	0	0	0	0	0	0	0	0	0	0	0	0	0	0	0	0	0	0	0	0	0	0	0	0	0	0	0	0	0	0	0	0	0	0	0	0	0	0	0	0	0	0	0	110
ac013f270d7dca7848f68b54cca62bfa	0	0	0	0	0	0	0	0	0	0	0	17	0	0	0	0	0	0	0	0	0	0	0	0	0	6	0	0	0	0	0	0	0	0	0	0	0	0	0	0	0	0	0	0	0	0	0	0	0
492aa0c6322f0c9c9d4f9b0a0176bb72	0	0	0	0	0	0	0	0	0	0	0	0	0	0	0	0	0	0	0	0	0	0	70	0	0	0	0	0	0	0	0	0	48	0	0	0	0	0	0	0	0	0	0	0	0	0	0	0	0
0e85d29e3bd0b05d81adaf3c5b23673a	0	0	0	0	0	0	0	0	0	0	0	0	0	0	0	0	0	0	0	0	0	0	0	0	0	0	0	0	0	0	0	0	0	0	0	0	0	0	78	0	0	0	0	0	22	0	0	0	0
883bb12db4601e145e725497734895db	0	0	0	0	0	0	0	0	0	0	0	0	0	0	0	0	0	0	0	0	0	0	0	0	0	0	0	0	0	0	0	0	0	0	0	0	0	0	0	0	0	0	0	0	0	0	0	0	0
5a9763c2b6a2c56f12a8374c379ef6dd	0	0	0	0	0	0	0	0	0	0	0	0	0	0	0	0	0	0	0	0	0	0	0	0	0	0	0	0	0	0	0	0	0	0	0	0	0	0	0	0	0	0	0	0	0	0	0	0	0
b235c50b883296be9831e2838f105c7e	0	0	0	0	0	0	0	0	0	0	0	0	0	0	0	0	0	0	0	0	0	0	90	0	0	0	0	0	0	0	0	0	41	0	0	0	0	0	0	0	0	0	0	0	0	0	0	0	0
ebb75e0d9fcf3fb7a25902c94fe549ed	0	0	0	0	0	0	0	0	0	0	0	0	0	0	0	0	0	0	0	0	0	0	0	0	0	0	0	0	0	0	0	0	0	0	0	0	0	0	0	0	0	0	0	0	0	0	0	0	0
6bd65b490e950e53d919122136de7684	0	0	0	0	0	0	0	0	0	0	0	0	9	0	0	0	0	25	0	0	0	0	0	0	0	0	0	0	0	0	0	0	0	0	0	0	35	0	0	0	0	0	0	0	0	0	0	0	0
284706fa9446c2582a15805d3717c85f	0	0	0	0	0	0	0	0	0	0	0	0	0	0	0	0	0	31	0	0	0	0	0	0	0	0	0	0	0	0	0	0	0	0	0	0	0	0	0	0	0	0	0	0	0	0	0	0	0
995f4e4fe4ef983cf92d58067b5578c3	0	0	0	0	0	0	0	0	0	0	0	0	0	0	0	0	0	0	30	0	0	0	0	0	0	0	14	0	0	0	0	0	0	0	0	0	0	0	0	0	0	0	0	0	0	0	0	0	0
a8fdaf23772c239442639a721cb1e966	0	0	0	0	0	0	0	0	0	0	0	0	0	0	0	0	0	0	0	0	0	0	0	0	0	0	0	0	0	0	0	0	0	0	0	0	0	0	0	0	0	0	0	0	0	0	0	0	0
831ba462195118d509d57caa330de998	0	0	0	0	0	0	0	0	0	0	0	0	0	0	0	0	0	0	0	0	0	0	0	0	0	0	0	0	0	0	0	0	0	0	0	0	0	0	0	0	0	0	0	0	0	0	0	0	0
c825bffefdfff408df87065af805ca1b	0	0	0	0	0	0	0	0	0	0	0	0	0	0	0	0	0	0	0	0	0	0	0	0	0	0	0	0	0	0	0	0	0	0	0	0	0	0	83	0	0	0	0	0	0	0	0	0	0
41fad05447259e65ef9639219ffe3101	0	0	0	0	0	0	0	0	0	82	0	0	0	0	0	3	52	0	0	0	0	0	0	0	0	0	0	0	0	0	0	0	0	0	0	0	0	0	0	0	0	0	0	0	0	0	0	0	0
46b60f1c719f0868bd6e5a3c70722e80	0	0	0	0	0	0	0	0	0	0	0	0	0	5	7	0	0	0	0	0	4	2	0	6	0	3	0	2	0	0	7	0	0	0	0	0	0	0	4	2	0	0	0	4	0	0	3	0	7
9dd7beb74807aca4a7f35918b48b5367	0	0	0	0	0	0	0	0	0	0	0	0	0	27	0	0	0	0	0	0	0	0	0	0	0	0	0	0	0	0	0	0	0	0	0	0	0	0	0	0	0	0	0	0	48	0	0	0	0
e20c8f0fdd99dfa0106a58a903d6ab35	0	0	0	0	0	0	0	0	0	0	0	0	0	0	0	0	0	0	0	64	0	0	0	0	0	0	0	0	0	39	0	0	0	0	0	0	0	0	0	0	0	0	0	0	0	0	0	0	0
aa4022859ca8dbdd14cfaf2c3f02ca44	0	0	0	0	0	0	0	0	0	0	0	41	0	0	0	0	0	0	0	0	0	0	0	0	0	0	0	0	0	0	0	0	0	0	0	0	0	0	139	0	0	0	0	0	0	0	0	0	0
ceb79342c827dc42d0145b3dbf2fbad7	0	0	0	0	0	0	0	0	0	0	0	0	0	0	0	0	0	0	0	0	0	0	0	0	0	0	0	0	0	0	0	0	0	0	0	0	0	0	0	0	0	0	0	0	0	0	0	0	0
f5ba6d32538ef4fbac577f4905d33597	0	0	0	0	0	0	0	0	0	0	0	0	0	0	0	0	0	0	0	0	0	0	0	0	0	0	0	0	0	0	0	0	0	0	0	0	0	0	0	0	0	0	0	0	0	0	0	0	0
c57722f32820924a7a846bc9e849ffb7	0	0	0	0	0	0	0	0	0	0	0	0	0	0	0	0	0	0	0	0	0	0	0	0	0	0	0	0	0	0	0	0	0	0	0	0	0	0	0	0	0	0	0	0	0	0	0	0	0
150e5d48cc85a93033513e95e25058e5	0	0	0	0	0	0	0	0	0	0	0	3	0	6	7	0	0	0	3	0	0	0	0	0	0	0	0	6	0	0	71	0	0	4	0	4	0	0	0	0	2	0	0	0	0	0	4	0	2
8ba6abdabbe4d1caf7efa0efeca7a5cf	49	0	0	0	0	0	0	58	0	0	0	0	0	0	0	0	0	0	0	0	0	0	0	0	0	0	0	0	0	0	0	0	0	0	0	0	0	0	0	0	0	0	0	0	0	0	7	0	0
632bb65c909a7075d34b40cddc0b145c	0	0	0	0	0	0	0	23	0	0	0	0	0	0	0	0	0	0	0	0	0	0	0	0	0	0	13	0	0	0	0	0	0	0	0	0	0	0	0	0	0	0	0	0	0	0	0	0	0
f8a86453a1d8fd7d65934148175b7a3c	0	0	0	0	0	0	0	0	0	0	0	0	0	0	0	0	0	0	0	0	0	0	0	0	0	0	0	0	0	0	0	0	0	0	0	0	0	0	0	0	0	0	0	0	0	0	0	0	0
05bc51032b2679f52a632fd4ede8e289	0	0	0	0	0	0	0	0	0	0	0	0	0	0	0	0	0	0	0	0	0	0	0	0	0	0	0	0	0	0	0	0	0	0	0	0	0	0	0	0	0	0	0	0	0	0	0	0	0
4c94ca59defb0f7704c01587284f5512	0	0	0	0	0	0	0	0	0	0	0	0	0	0	0	0	0	0	0	0	0	0	0	0	0	0	0	0	0	0	0	0	0	0	0	0	0	0	0	0	0	0	0	0	0	0	0	0	0
814b180823ad8075951fbda9a111b27d	0	0	0	0	0	0	0	0	0	0	0	0	0	0	0	0	0	0	0	0	0	0	0	0	0	0	0	0	0	0	0	179	0	0	0	0	0	0	0	0	0	0	0	0	0	0	0	0	0
7ffcf998de8832a8df3fe3f4d2f7c88a	14	0	0	0	0	0	0	0	0	11	0	0	0	0	0	0	0	0	0	0	0	0	0	0	0	0	0	0	0	0	0	0	0	0	0	0	0	0	0	0	0	0	0	0	0	0	0	0	0
e39cb79a873e87bd94695512a2f3d385	0	0	0	0	0	0	0	0	0	0	0	0	0	0	0	0	0	0	0	0	0	0	0	0	0	0	0	0	0	0	0	14	0	0	0	0	9	0	0	0	0	0	0	0	0	0	0	0	0
f5dbff9767326e81d95ba9415ae53dd4	0	0	0	0	0	0	0	0	0	0	0	0	0	0	0	0	0	0	0	0	178	0	0	0	0	0	0	0	0	0	0	0	0	0	0	0	0	0	0	0	0	0	0	0	0	0	0	0	0
522e3e402f44240609b6dd5691ca6b6a	0	0	0	0	0	0	0	0	0	178	0	0	0	0	0	0	0	0	0	0	0	0	0	0	0	0	0	0	0	0	0	0	0	0	0	0	0	0	0	0	0	0	0	0	0	0	0	0	0
fe608f73b0578900a7cd7af1be62e90b	0	0	0	0	0	0	0	0	0	0	0	0	0	0	0	0	0	0	0	0	0	0	0	0	0	0	0	0	0	0	0	0	0	0	0	0	0	0	0	0	0	0	0	0	0	0	0	0	0
790eb764a538813e323bbb7d3a949a43	0	0	0	0	0	0	0	0	0	0	0	0	0	0	0	0	0	0	0	0	0	0	0	0	0	0	0	0	0	0	0	0	0	0	0	0	0	0	0	0	0	0	0	0	0	0	0	0	63
5c8e35c89d0bfdebc51757b8651149bf	0	0	0	0	0	0	0	0	0	0	0	0	18	0	0	0	0	7	0	0	0	0	0	0	0	0	0	0	0	0	0	0	0	0	0	0	0	0	0	0	0	0	0	0	0	0	0	0	0
239b3a0d6e6a074034d392e05971170a	0	0	0	0	0	0	0	0	0	0	0	0	0	0	0	0	0	46	0	0	0	0	0	0	0	0	0	0	0	0	0	0	0	0	0	0	0	0	0	0	0	0	0	0	0	0	0	0	0
122635c9e14741e8613c57085802d6c4	0	0	0	0	0	0	0	0	0	35	0	0	0	0	0	0	0	0	0	0	0	0	0	0	0	0	0	0	0	0	0	0	0	0	0	0	0	0	0	0	43	0	0	0	0	0	15	0	0
aca5f89875c46b888ca22f830210e51f	0	0	0	0	0	0	0	0	0	0	37	0	0	0	0	0	0	0	0	0	0	0	0	0	0	0	0	0	0	0	0	0	0	0	0	0	0	0	0	0	0	0	0	0	0	0	0	0	0
d52d43036230bd973bc6791223ced393	0	0	0	0	0	0	0	0	0	0	0	0	0	0	0	0	0	0	0	0	0	0	0	0	0	0	0	0	0	0	0	0	0	0	0	0	0	0	0	0	69	0	0	0	0	0	0	0	0
b97b3d100ff7d8b3cff7e9c0dd40910a	0	0	0	0	0	0	0	0	0	0	0	0	0	0	0	0	0	0	0	0	0	0	0	0	0	0	0	0	0	0	0	0	0	0	0	0	0	0	0	0	0	177	0	0	0	0	0	0	0
9206c5b6601bf0a688751fd74482ec2b	0	0	0	0	0	0	0	0	0	0	0	0	0	0	0	0	0	0	0	0	0	0	0	0	0	0	0	0	0	0	0	0	0	0	0	0	0	0	0	0	0	0	0	0	0	0	0	0	0
c4a4107680a6eaf197e2967597b158dd	0	0	24	5	4	0	0	0	0	0	0	0	0	0	7	10	0	0	0	0	0	0	0	0	0	0	0	0	0	0	0	0	0	0	0	0	0	0	0	0	0	0	0	0	0	0	10	6	0
72d63d6cdbe07988936798e3e0dee1bf	0	0	0	0	0	0	0	0	0	0	0	0	0	0	0	0	0	0	0	0	0	0	0	0	0	0	0	0	0	0	0	0	0	0	0	0	0	0	0	0	0	0	0	0	0	0	0	0	0
bef9a5abe5e736d58313151e5aed9b4d	0	0	0	0	0	0	0	0	0	0	0	0	0	0	0	0	0	0	0	0	0	0	0	176	0	0	0	0	0	0	0	0	0	0	0	0	0	0	0	0	0	0	0	0	0	0	0	0	0
95dd95ed4611cba0413e69449b19a44b	0	0	0	0	0	0	0	0	24	0	0	0	51	0	0	0	0	0	0	0	0	0	0	0	0	0	0	0	0	0	0	20	0	0	0	0	0	0	0	0	0	0	0	0	0	0	0	0	0
b8b62e7b7091b9b46f281440f3f3d9bb	0	0	0	0	0	0	0	0	0	0	0	0	0	0	0	0	0	0	0	0	176	0	0	0	0	0	0	0	0	0	0	0	0	0	0	0	0	0	0	0	0	0	0	0	0	0	0	0	0
9dfdfd3133730f44622f1b5802d45430	0	0	0	0	0	0	0	0	0	0	0	0	0	0	0	0	176	0	0	0	0	0	0	0	0	0	0	0	0	0	0	0	0	0	0	0	0	0	0	0	0	0	0	0	0	0	0	0	0
b569d4540867095c30cbe65b4925fdde	0	0	0	0	0	0	0	0	0	0	0	0	0	0	0	0	0	0	0	0	0	0	0	0	0	0	0	0	0	0	13	0	0	0	0	0	0	0	0	0	0	0	0	0	0	0	0	0	0
df19ea7e10a0324f1ab4157303a74139	0	0	0	0	0	0	0	0	0	0	0	0	0	0	0	0	0	0	0	0	0	0	0	0	0	0	0	0	0	0	0	0	0	0	0	0	0	0	0	0	0	0	0	0	0	0	0	0	0
84a4b5562f8ecf40c60b6a0e91e1989e	0	0	0	0	0	0	0	0	0	0	0	0	0	0	0	0	0	0	0	0	0	0	0	0	0	0	0	0	0	0	0	0	0	0	0	0	0	0	0	0	25	0	0	0	21	0	0	0	0
2b9296dee9c06b455344170b9ea5da1d	0	0	0	0	0	0	0	0	0	0	0	0	0	0	0	0	0	0	0	0	0	0	0	42	0	0	0	0	0	0	0	0	98	0	0	0	0	0	0	0	0	0	0	0	0	0	0	0	0
f65f4a3ef4f5d5e4de5021f9bf23d9d4	0	0	0	0	0	0	0	0	69	0	0	0	0	0	0	0	0	55	0	0	0	0	0	0	0	0	0	0	0	0	0	0	0	0	0	0	0	0	0	0	0	0	0	0	0	0	0	3	0
9bc65c0cfa781de0191af5e095623c8d	0	0	0	0	0	0	0	0	0	0	0	0	0	151	0	0	0	0	0	0	0	0	0	0	0	0	0	0	0	0	0	0	0	0	0	0	0	0	0	0	0	0	0	0	0	0	0	0	0
20d9500fc41b4d74c527255bddf90022	0	0	0	0	0	0	0	0	0	0	0	0	0	0	0	0	0	0	0	0	0	0	0	0	0	0	0	0	0	0	0	0	0	0	0	0	0	0	0	0	0	0	0	0	0	0	0	0	0
97eb6c9fc1b77a5f39cbfd83ff83bd5c	0	0	0	0	0	0	0	0	0	0	0	0	0	0	0	0	0	0	0	0	0	0	0	0	0	0	0	0	0	0	0	0	0	0	0	0	0	0	0	0	0	0	0	0	0	0	0	0	0
73a4dace254d09527ad37606a5e76370	0	0	0	0	0	0	0	0	0	21	0	14	0	0	0	0	0	0	0	0	0	107	0	0	0	0	0	0	0	0	0	0	0	0	0	0	0	0	0	0	0	0	0	0	0	0	0	0	0
3b77cebdd45b250e8727e4cf6086c74c	0	0	0	0	0	0	0	0	14	0	0	0	0	0	0	0	0	58	0	0	0	0	0	0	0	0	0	0	0	0	0	6	0	0	0	0	9	0	0	0	0	0	0	0	0	0	0	0	0
a0b888230a12042517da2b8b3d22a74d	0	0	0	0	0	0	0	0	0	0	0	0	0	0	0	0	0	0	0	0	0	0	0	0	0	0	0	0	0	0	0	0	0	0	0	0	0	0	0	0	0	0	0	0	0	0	0	0	0
1932144871fe4139ea1ec523eef8cd1a	0	0	0	0	0	0	0	0	0	0	0	0	0	0	0	0	0	0	0	0	0	0	0	0	0	0	0	0	0	0	0	0	0	0	0	0	0	0	0	0	0	0	0	0	0	0	0	0	0
543d5717446e0f890fb4f2c72fb8f94e	0	0	0	0	0	0	0	0	0	0	0	0	0	0	0	0	124	0	0	0	0	0	0	0	0	0	0	0	0	0	0	0	0	0	0	0	0	0	0	0	0	0	0	0	0	0	0	0	0
9d1f7f3c918dfda032b7e4c210b352e1	0	0	0	0	0	0	0	0	0	0	0	0	0	0	0	0	0	0	0	0	0	0	0	0	0	0	0	0	0	0	0	0	0	0	0	0	0	0	0	0	0	0	0	0	174	0	0	0	0
14cc102394184ea1feb2d4aba5768e4d	0	0	0	0	0	0	0	0	0	0	0	0	0	0	0	0	0	0	0	0	0	0	0	0	0	0	0	0	23	0	0	0	0	0	0	0	0	0	0	0	0	7	0	0	0	0	0	100	0
c7ce060fd5d6a0b47bab3e50341d0707	0	0	0	0	0	0	0	0	0	0	0	0	0	0	0	0	0	0	0	0	0	0	0	0	0	0	0	0	21	0	0	0	0	0	0	0	0	0	0	0	0	0	0	0	0	0	0	36	0
e26d114212da9020be6232215857b76e	0	0	0	0	0	0	0	0	0	0	0	0	0	0	0	0	0	0	0	0	0	0	0	0	0	0	0	0	0	0	0	0	0	0	0	0	0	0	23	0	0	0	0	0	0	0	0	0	0
7297ab6f1c4cace97a56345fc55dd84b	0	0	0	0	0	0	0	0	0	0	0	0	0	0	0	0	0	0	0	0	0	0	0	0	0	0	42	0	0	0	0	0	0	0	0	0	0	0	0	0	0	0	0	0	0	0	0	0	0
f4dfc7d2ec2f4bacb27ca481fe9a9a6f	0	0	0	0	0	0	0	0	0	0	0	0	0	0	0	0	0	0	0	0	0	74	0	0	0	0	0	0	0	0	0	0	0	0	0	0	0	0	0	0	0	0	0	0	0	0	0	0	0
5b9be8f8e899ee41ab1702a3d9464cd2	0	0	0	0	0	0	0	0	0	0	0	0	0	0	0	0	0	0	0	0	0	0	4	0	0	0	0	0	0	0	0	0	6	0	0	0	0	21	0	0	0	0	0	81	0	0	0	0	0
67411ef1b7a4a681b7be313b495963da	0	0	0	0	0	0	0	0	0	0	36	0	0	0	0	0	0	0	0	0	21	0	0	17	0	0	0	0	0	0	0	0	10	0	0	0	0	0	0	0	0	0	0	0	0	0	0	0	0
dd504f41594786b38d08bb056c1b5cac	0	0	0	0	0	0	0	0	0	0	0	0	0	0	0	0	0	0	0	0	0	0	0	0	0	0	0	0	0	0	0	0	0	0	0	0	0	0	0	0	0	0	0	0	0	0	0	0	0
42883ab98e67e09ce7811706580114bc	0	0	0	0	0	0	0	0	0	45	0	0	0	0	0	0	0	0	0	0	0	0	0	0	0	0	0	0	0	0	0	0	0	0	0	0	0	0	0	0	0	0	0	0	4	66	0	0	0
127ae1ae20327f9336da48b3eea1ff98	0	0	0	0	0	0	0	0	0	0	0	0	0	0	0	0	0	0	0	0	0	0	0	0	0	0	0	0	0	0	0	0	0	0	0	0	0	0	0	0	0	0	0	0	0	0	0	0	0
9fc62642c1ece057769e9759bd39043b	0	0	0	0	0	0	0	0	0	0	0	0	0	0	0	0	0	0	0	0	0	0	0	0	0	0	0	0	0	0	0	0	0	0	0	0	0	0	0	0	0	0	0	0	0	0	0	0	0
b9d40b3850991821a241e498d95bc0c8	0	0	0	0	0	0	0	0	0	0	0	0	0	0	0	0	0	0	0	0	0	0	0	0	0	0	0	0	0	0	0	0	0	0	0	173	0	0	0	0	0	0	0	0	0	0	0	0	0
74d9812e02fb63dea9718c1bcfb10988	0	0	0	0	0	0	0	0	0	0	0	0	0	0	0	0	0	0	0	0	0	0	0	0	0	0	0	0	0	0	0	0	0	0	0	0	0	0	0	0	0	0	0	0	0	0	0	0	0
3582a59dfaa0d931b47f55fca047bba2	0	0	0	0	0	0	0	0	0	0	0	0	0	0	0	0	0	0	0	0	0	0	0	0	0	0	0	24	0	0	0	0	0	0	0	0	0	0	0	0	0	0	0	0	0	0	0	0	0
abc8085ad24b2f0c703e19ff51732c76	0	0	0	0	0	0	0	0	0	0	0	0	0	0	0	0	0	0	0	0	0	0	8	0	0	0	0	0	0	0	0	0	0	0	0	0	0	19	0	0	0	0	0	0	0	0	0	0	0
70e6dea7c406154855f34bf8d07d42cc	0	0	0	0	0	0	0	0	0	0	0	0	0	0	0	0	0	0	85	0	0	0	0	0	0	0	0	0	0	0	0	0	0	0	0	0	0	0	0	0	0	0	0	0	0	0	0	0	0
1dd88469ee5608abf300e5b57f6cee24	0	0	0	0	0	0	0	0	134	0	0	0	29	0	0	0	0	0	0	0	0	0	0	0	0	0	0	0	0	0	0	0	0	0	0	0	0	0	0	0	0	0	0	0	0	0	0	0	0
49a86112e7eca509164545a1b66de11e	0	0	0	0	0	0	0	0	0	0	0	0	0	0	0	0	0	0	0	0	0	0	0	0	0	0	0	0	0	0	0	0	0	0	0	0	0	0	0	0	63	0	0	0	0	0	0	0	0
2c86cbb1546903e9b4c0cbdcec4da20c	0	0	0	0	0	0	0	0	0	0	0	0	0	0	0	0	0	0	0	0	0	0	0	0	0	0	0	0	0	0	0	0	0	0	0	0	0	0	0	0	0	0	0	0	143	0	0	0	0
522f7ee920f31c8b3926d98e05c83977	0	0	0	0	0	0	0	0	0	0	0	0	0	0	0	0	0	0	0	0	0	0	0	0	0	0	0	0	0	0	0	0	35	0	0	0	0	0	0	0	0	0	0	0	0	0	0	0	0
803eb12b3216278cead5f9b7b2d3d3fd	0	11	0	8	0	0	0	0	0	0	0	0	0	3	0	4	0	0	0	0	0	0	9	0	0	12	0	0	0	0	0	0	8	0	0	0	0	0	10	0	0	0	0	0	0	10	0	0	0
0cdb6860a2f7ff8f8b026f2172d37273	0	0	0	0	0	0	0	0	0	0	0	0	0	0	0	0	0	0	0	0	0	0	0	0	0	0	0	0	0	0	0	0	0	0	0	0	0	0	0	0	0	0	0	0	0	0	0	0	0
8388f666d0bbc12dbc211428db90a703	0	0	5	0	0	0	0	0	0	0	0	0	0	0	0	0	0	0	0	0	0	0	0	0	0	0	0	0	0	0	0	0	0	0	0	0	0	0	0	25	30	0	0	0	0	0	0	0	0
8f17e6e216ebb9fc803bd8b3b2837ee2	9	0	0	5	0	0	0	0	0	0	0	6	0	0	0	8	0	0	0	0	0	0	0	0	0	0	0	7	0	0	0	0	0	8	0	0	2	0	6	0	0	0	0	0	0	0	0	4	0
2eb7d4899c737998b25caf1ef67d423c	0	0	0	0	0	0	0	32	0	0	0	0	0	0	0	0	0	0	0	0	0	35	0	0	0	0	0	0	0	0	0	0	0	0	0	0	0	0	0	0	0	0	0	0	0	0	0	48	0
9211f8a324720b860077e504e51a2c81	0	19	0	0	0	0	0	0	0	0	0	0	0	0	24	0	0	0	9	0	0	11	0	0	0	0	9	0	0	0	6	0	0	16	0	0	0	0	0	0	8	0	0	0	0	0	0	0	0
bad803e487a385daf0a381ffcf709641	0	0	0	0	0	0	0	0	0	0	0	0	0	0	0	0	0	0	0	0	0	0	0	0	0	0	0	0	0	0	0	0	0	0	0	0	0	0	0	0	0	0	0	0	0	0	0	0	0
5450c8d045a1d81ae6890425a5ce8dfa	0	0	0	0	0	0	0	0	0	0	0	0	0	0	0	0	0	0	0	0	0	0	0	0	0	0	0	0	0	0	0	0	0	0	0	0	0	0	0	0	0	0	0	0	0	0	0	0	0
8f690f272a85be5c9078032411eeef64	0	0	0	0	0	0	0	0	0	0	0	0	0	0	0	0	0	0	0	0	0	0	0	0	0	0	0	0	0	0	0	0	0	0	0	0	0	0	0	0	0	0	0	0	0	0	0	0	139
e0174aefec0116a7817e2b59231a4831	0	0	0	0	0	0	0	0	0	0	0	0	0	0	0	0	0	0	0	0	0	0	0	0	0	0	0	0	0	0	0	0	0	0	0	0	0	0	0	0	0	0	0	0	0	0	0	0	0
31a3fefe0b099ea4520da235bd827e72	0	0	0	0	0	0	0	0	0	0	0	0	0	0	0	0	0	0	0	0	0	0	0	0	0	0	0	0	0	0	0	0	0	0	0	0	0	0	0	0	0	0	0	0	0	0	0	0	0
1605e10b05389dfeee9795a604182fab	0	0	0	0	0	0	0	0	0	0	0	0	0	0	0	0	0	0	0	0	0	0	88	0	0	0	0	0	0	0	0	0	0	0	0	0	0	0	0	0	0	0	0	0	0	0	0	0	0
aa892ea914990f5fb27c45023a2c148d	0	0	0	0	0	28	0	0	0	0	0	0	0	0	0	0	0	0	0	0	0	0	0	0	0	0	0	0	0	0	0	0	0	0	0	0	0	0	0	0	0	0	0	0	0	0	0	0	0
59f6e6e306f9aee254173e45893e5f91	0	0	0	0	0	0	0	0	0	0	0	0	0	0	15	0	0	0	0	0	0	0	0	0	0	0	8	0	0	0	0	0	0	0	0	0	0	0	0	0	0	0	0	0	0	0	0	47	0
4ff3380ae2d6cfc0fe68e107fef91570	0	0	0	0	0	0	0	0	0	0	0	0	0	0	0	0	0	0	0	35	0	0	0	0	0	0	0	0	0	95	0	0	0	0	0	0	0	0	0	0	0	0	0	0	0	0	0	0	0
1440068d7a1cbbcd9b6d8095d0ffe989	0	0	0	0	0	157	0	0	0	0	0	0	0	0	0	0	0	0	0	0	0	0	0	0	0	0	0	12	0	0	0	0	0	0	0	0	0	0	0	0	0	0	0	0	0	0	0	0	0
385111d887db2e6a6874262ca1e2d849	0	0	0	0	0	0	0	0	0	0	0	0	0	0	0	0	0	0	0	0	0	0	0	0	0	0	0	0	0	0	0	0	0	0	0	0	0	169	0	0	0	0	0	0	0	0	0	0	0
c8dd42481f18aeb94370b77ac585e866	0	0	0	0	0	0	0	0	0	149	0	0	0	0	0	0	0	0	0	0	0	0	0	0	0	0	0	0	0	0	0	0	0	0	0	0	0	0	0	0	0	0	0	0	0	0	0	0	0
80fcde59001bcbcd21dc807941b53ffd	22	0	0	0	0	0	0	0	0	0	0	0	0	0	0	0	0	0	0	0	0	0	0	0	0	0	0	0	0	0	56	0	0	0	0	0	0	0	0	0	0	0	0	0	0	0	0	0	0
385d9c83e78125b30be308486283425a	0	0	0	0	0	0	0	0	0	0	0	0	0	0	0	0	0	0	24	0	0	0	0	0	0	0	0	0	0	0	0	0	0	0	0	0	0	0	0	0	0	0	0	0	0	0	0	0	0
a4c7fb4a14843eaeaadf2abdfb940912	0	0	0	0	0	0	0	0	0	0	25	0	0	0	0	0	0	0	0	0	0	0	0	0	0	0	0	0	0	0	0	0	0	0	0	0	0	0	0	0	0	0	0	0	0	0	0	11	0
3fd47f577aea22282e6213579ca7567f	0	0	0	0	0	0	0	0	0	0	0	0	0	0	0	0	0	0	0	0	0	0	0	0	0	0	0	0	0	0	0	0	0	0	0	0	0	0	0	0	0	0	0	0	0	0	0	0	0
f0aa6c254326d5c3572fd4d0ae5efd01	0	0	0	0	0	0	0	0	0	0	0	20	0	0	0	0	0	0	0	0	0	0	0	0	0	0	0	0	0	0	0	0	0	0	0	0	0	0	0	0	0	0	0	0	0	0	0	0	0
c77fe0db37cc03a2a7d1d4f980e8b8cc	0	0	0	0	0	0	0	0	0	0	0	42	0	0	0	0	0	0	0	0	0	0	0	0	0	0	0	0	0	0	0	0	0	0	0	0	0	0	0	0	0	0	0	0	0	0	0	0	0
0da79b82c133e02f01f8ce3bb3d19e72	0	0	0	0	0	0	0	0	0	0	0	0	0	0	0	0	0	0	0	0	0	0	0	0	0	54	0	0	0	0	0	0	0	0	0	0	0	0	0	0	0	0	0	0	0	0	0	0	0
b5c536622f64b0b55651bdbdcc027191	0	0	0	0	0	0	0	0	0	0	0	0	0	0	0	0	0	0	0	0	0	0	0	0	0	0	0	0	0	0	0	0	0	0	0	0	0	0	0	0	0	0	0	0	0	0	0	0	0
27c0c69a0f19f888791acb27f011c432	0	0	0	0	0	0	0	0	168	0	0	0	0	0	0	0	0	0	0	0	0	0	0	0	0	0	0	0	0	0	0	0	0	0	0	0	0	0	0	0	0	0	0	0	0	0	0	0	0
984b6c67fe96a8c1ce038cb99f80a86f	0	0	0	0	0	0	0	0	35	0	0	0	0	0	0	0	0	0	0	0	0	0	0	0	0	0	0	0	0	0	0	133	0	0	0	0	0	0	0	0	0	0	0	0	0	0	0	0	0
f508b27133eae35b5f11e78e3adffb38	0	0	0	0	0	0	0	0	0	0	0	0	0	0	0	0	0	0	0	0	0	0	0	0	0	0	0	0	0	0	0	0	0	0	0	0	0	0	0	0	0	0	0	0	0	0	0	0	0
96092e1faa84f66a7aa413620b71a71f	0	0	0	0	0	0	0	0	0	0	0	0	0	0	0	0	0	0	0	0	0	0	0	0	0	4	0	0	0	0	0	0	0	0	0	0	0	0	0	0	0	0	0	0	0	0	0	0	0
1495d74cb9f4edd5ee6cc39d6675ac09	0	0	0	0	0	0	0	0	0	0	0	0	0	0	0	0	0	0	0	0	0	0	0	0	0	0	0	0	0	0	0	0	0	0	0	0	0	0	0	0	0	0	0	0	0	0	0	0	0
cc829a675bcaef93fd35ab829798916e	0	0	0	0	0	0	0	0	0	0	0	0	0	0	0	0	0	0	0	0	0	0	0	0	0	0	0	0	0	0	0	0	0	0	0	0	0	0	0	0	0	0	0	0	0	0	0	0	89
3c4546144e9c044a51e8b8e88e198399	0	0	0	0	0	0	0	0	0	0	0	0	0	0	0	0	0	0	0	0	0	0	0	0	0	0	0	0	0	0	167	0	0	0	0	0	0	0	0	0	0	0	0	0	0	0	0	0	0
aae61cc9325f971d80f878f0e74234ad	0	0	0	0	0	0	0	0	0	0	0	0	0	0	0	0	0	0	0	0	0	0	0	0	0	0	101	20	0	0	0	0	0	0	0	0	0	0	0	0	0	0	0	0	0	0	0	0	0
88369f03b4cc94254c3faee20919b4ce	0	0	0	0	0	0	0	0	0	0	28	0	0	0	0	0	0	0	0	0	0	0	0	0	0	0	0	0	0	0	0	0	5	0	24	0	0	0	0	0	0	0	0	0	0	0	0	0	0
017d9c353c47feaa5794473a2471d6dc	0	0	0	0	0	0	0	0	0	0	0	0	0	0	0	0	0	0	0	0	0	0	0	0	8	0	0	0	0	0	0	0	0	0	0	0	0	5	0	0	0	9	0	8	0	0	0	0	0
236671379b55e70c315a060be2558954	0	0	0	0	0	0	0	0	0	0	0	0	0	0	0	0	0	0	0	0	23	0	0	0	0	0	0	0	0	0	0	0	0	0	0	0	0	0	0	0	0	0	0	143	0	0	0	0	0
31780498916e602650f0e7a302590b75	0	0	0	0	0	0	0	0	0	0	0	0	0	0	0	0	0	0	0	0	0	0	0	0	0	0	0	0	0	0	0	0	0	0	0	0	0	0	0	0	0	0	0	0	0	0	0	0	0
d479141f0f393ed9b76ce17f0220ab5f	0	0	0	0	0	0	0	0	0	0	0	0	0	0	90	0	0	0	0	0	0	0	0	0	0	0	0	0	0	0	0	0	0	0	0	0	0	0	0	0	0	0	0	0	0	0	0	0	0
3cadb217481e0754c9efde766da06f06	0	0	0	0	0	0	0	0	0	0	0	0	0	0	0	0	0	0	0	0	0	0	0	0	0	0	0	0	0	0	0	0	0	0	0	0	0	0	0	0	0	0	0	0	0	0	0	0	0
8492568a346841756f0171fedd40c18d	0	0	0	0	0	0	0	0	0	0	0	0	0	0	0	0	0	0	0	0	0	0	0	0	0	0	0	0	0	0	0	0	0	15	0	0	0	0	0	0	0	0	0	0	0	0	11	20	12
5634a926b638b5ff9518efaef5e78515	0	0	0	0	0	0	0	0	0	0	0	0	0	0	0	0	0	0	0	0	0	0	0	0	0	0	0	0	135	0	0	0	0	0	0	0	0	0	0	0	0	0	0	0	0	0	0	31	0
e0d138e0c14cd0400572602e1e5c6b29	0	0	0	0	0	0	0	0	0	0	0	0	0	0	0	0	0	0	0	0	0	0	0	0	0	0	0	0	0	0	0	0	0	0	0	0	0	0	0	0	0	0	0	0	0	0	0	0	102
4b9de10b6f0dc4f5be0506751452033c	0	0	0	0	0	0	0	0	0	0	0	0	0	0	0	0	0	0	0	0	0	0	0	0	0	0	0	0	0	0	0	0	0	0	0	0	0	0	52	0	0	0	0	0	0	0	0	0	0
a17f332b3288a01f7d2be378986027af	0	0	0	0	0	0	0	0	0	0	0	0	0	0	0	0	0	0	0	0	0	0	0	0	0	0	166	0	0	0	0	0	0	0	0	0	0	0	0	0	0	0	0	0	0	0	0	0	0
5e9ad0c8227a599bd2f1225ab34ab67c	0	0	0	0	0	0	0	0	0	0	0	0	0	0	0	0	0	0	0	0	0	0	0	0	0	0	0	99	0	0	0	0	0	0	0	0	0	0	0	0	0	0	0	0	0	0	0	0	0
1df5bdb66522bfeb845d76fb56f5b6da	0	0	0	0	0	0	0	0	0	0	0	0	0	0	0	0	0	0	0	0	0	62	0	0	0	0	0	0	0	0	0	0	0	0	0	0	0	0	0	0	0	0	0	0	0	0	0	0	0
1f36ab4d90a8d15f835f4cf9d1691d3e	0	0	0	0	0	0	0	0	0	0	0	14	0	0	0	0	0	0	0	0	0	0	0	0	0	0	0	0	0	0	0	0	0	0	0	0	0	0	0	0	0	0	0	0	0	0	0	0	0
11a937ccc7112f7c2dcac49dcbb83e40	0	0	0	0	0	0	0	3	0	0	0	0	0	0	0	0	0	0	0	0	0	0	0	0	0	0	0	0	0	0	0	0	0	162	0	0	0	0	0	0	0	0	0	0	0	0	0	0	0
39cccff30aa24f7ee3f6acd4b5b5663a	0	0	0	0	0	0	0	0	0	0	0	0	0	0	0	0	0	0	0	0	0	0	0	0	0	0	0	0	0	0	0	0	0	0	0	0	0	0	0	0	0	0	0	0	0	0	0	0	0
47181435493c378b79b5cadaecccae81	0	0	0	0	0	0	0	0	0	0	0	0	0	0	0	0	0	0	0	0	0	0	0	0	0	0	0	0	0	128	0	0	0	0	0	0	0	0	0	0	0	0	0	0	0	0	0	0	0
8d668cc2a4cb7557bbb20466c56ceebd	6	0	0	0	0	0	0	3	0	0	0	0	0	0	3	0	4	0	19	0	12	0	0	0	0	0	4	6	0	0	13	0	0	9	0	0	0	0	0	0	3	0	0	0	2	0	7	0	0
9080b3ed8c1bd74d30e98a064eb96657	0	0	0	0	0	0	0	0	0	0	0	0	0	0	0	0	0	0	0	0	0	0	0	0	0	0	0	0	0	0	0	0	0	0	0	0	0	0	0	0	0	0	0	0	0	0	0	0	10
8245f3c667db3781e698bc6abd0ab7e1	0	7	0	0	0	0	0	0	0	0	0	0	0	0	0	0	37	0	0	0	0	4	0	0	0	0	0	0	0	0	0	0	0	0	0	0	0	0	3	31	0	0	0	0	0	12	0	0	0
7a8fca493f6d7fea767021caa5381d84	0	0	0	0	0	0	0	0	0	0	0	0	0	0	0	0	0	0	0	0	0	0	0	27	0	0	0	0	0	0	0	0	0	0	0	0	0	0	0	0	0	0	0	0	0	0	0	0	0
239a848d56a0203289967d9c3fe28667	0	0	0	0	0	0	0	0	0	0	0	0	0	0	0	0	0	0	0	0	0	0	0	0	0	0	0	0	0	0	0	0	7	0	0	0	0	0	0	0	0	0	0	0	0	0	0	0	0
4d1344aad7409966089f6c9f8cbfc20a	0	0	0	0	0	0	0	0	0	0	0	0	0	0	0	0	0	0	164	0	0	0	0	0	0	0	0	0	0	0	0	0	0	0	0	0	0	0	0	0	0	0	0	0	0	0	0	0	0
b00527ce0df93d191b48085adafefee0	0	0	0	0	0	0	0	0	0	0	0	0	0	0	0	0	0	0	47	0	0	0	0	0	0	0	0	0	0	0	0	0	0	0	0	0	0	0	0	0	0	0	0	0	0	0	0	0	0
b3110477e215906f0848cda0ceef705b	0	0	0	0	0	0	0	0	0	0	0	0	0	0	0	0	0	0	0	0	0	0	0	0	0	0	0	0	0	0	0	0	0	0	0	0	0	0	0	0	0	0	20	0	0	0	0	0	0
6e23e39d82be788cd4ba84bb755b8728	0	0	0	0	0	0	2	0	0	0	0	0	0	0	0	0	0	0	0	0	0	0	0	0	0	0	0	0	0	0	0	0	0	0	0	0	0	0	0	0	0	0	0	0	0	0	0	0	0
[truncated: 9,890 more rows]
[truncated: 104 more columns]

## Sheet: Coding book
feature ID	Domain	Phylum	Class	Order	Family	Genus	Species
4a0c8e2385ccf3d6a666c276d641be32	d__Bacteria	p__Firmicutes	c__Clostridia	o__Clostridiales	f__Ruminococcaceae	g__Eubacterium]_coprostanoligenes_group	s__Eubacterium]_coprostanoligenes_group_unclassified
d0dfe122daf94e84a7fd310a140d30d2	d__Bacteria	p__Firmicutes	c__Clostridia	o__Clostridiales	f__Lachnospiraceae	g__Faecalicatena	s__Faecalicatena_fissicatena
484d0f7da4714a34c3a62792d5503023	d__Bacteria	p__Firmicutes	c__Clostridia	o__Clostridiales	f__Lachnospiraceae	g__Lachnospiraceae_unclassified	s__Lachnospiraceae_unclassified
3f0b7b595b3200075fe08de9baa59760	d__Bacteria	p__Spirochaetes	c__Spirochaetia	o__Spirochaetales	f__Spirochaetaceae	g__Treponema_2	s__Treponema_2_unclassified
ad0e5b4e6ae28b3192ba398a5a925930	d__Bacteria	p__Proteobacteria	c__Gammaproteobacteria	o__R7C24	f__R7C24_unclassified	g__R7C24_unclassified	s__R7C24_unclassified
2a0eb6ec3a1214da8ab2c4ec30d17f5b	d__Bacteria	p__Spirochaetes	c__Spirochaetia	o__Spirochaetales	f__Spirochaetaceae	g__Treponema_2	s__Treponema_2_unclassified
b0f9468544b43113fef33b159914bf09	d__Bacteria	p__Proteobacteria	c__Gammaproteobacteria	o__Betaproteobacteriales	f__Rhodocyclaceae	g__Denitratisoma	s__Denitratisoma_unclassified
e0eb1d61dbdb94224f794df4e8a87fc5	d__Bacteria	p__Bacteroidetes	c__Bacteroidia	o__Bacteroidales	f__Prevotellaceae	g__Prevotella	s__uncultured_Prevotella_sp.
1b0a1d5a7e65b34b3929b6a7b4a88f5d	d__Bacteria	p__Firmicutes	c__Bacilli	o__Bacillales	f__Family_XI	g__Gemella	s__Gemella_unclassified
566ca0f894d12598bd4a41cfa61d9671	d__Bacteria	p__Firmicutes	c__Clostridia	o__Clostridiales	f__Christensenellaceae	g__Catabacter	s__Catabacter_unclassified
c0a28278888c320c9dbbd8e6367cc021	d__Bacteria	p__Firmicutes	c__Erysipelotrichia	o__Erysipelotrichales	f__Erysipelotrichaceae	g__Dubosiella	s__Dubosiella_unclassified
13cc0fbb9e06fa028f420785688bb257	d__Bacteria	p__Firmicutes	c__Clostridia	o__Clostridiales	f__Lachnospiraceae	g__Catonella	s__uncultured_Catonella_sp.
a0eef5e2bca0904ca1b89826f87b81ef	d__Bacteria	p__Acidobacteria	c__Acidobacteriia	o__Acidobacteriia_unclassified	f__Acidobacteriia_unclassified	g__Acidobacteriia_unclassified	s__Acidobacteriia_unclassified
bbe0fb99f095c25b6eaa209ed915690c	d__Bacteria	p__Proteobacteria	c__Deltaproteobacteria	o__Syntrophobacterales	f__Syntrophaceae	g__Syntrophus	s__Syntrophus_unclassified
651dc0e7da412deaa36e98c15e3745c3	d__Bacteria	p__Actinobacteria	c__Actinobacteria	o__Actinomycetales	f__Actinomycetaceae	g__Actinomyces	s__uncultured_Actinomyces_sp.
ff0fa402f1d59ea2216d1f3a9a351431	d__Bacteria	p__Firmicutes	c__Negativicutes	o__Selenomonadales	f__Veillonellaceae	g__Selenomonas	s__Selenomonas_unclassified
f0aa211982cdc1efff06371c82d94942	d__Bacteria	p__Proteobacteria	c__Alphaproteobacteria	o__Micavibrionales	f__Micavibrionales_unclassified	g__Micavibrionales_unclassified	s__Micavibrionales_unclassified
18343b0eab3e488d04812dae649b0474	d__Bacteria	p__Acidobacteria	c__Aminicenantia	o__Aminicenantales	f__Aminicenantales_unclassified	g__Aminicenantales_unclassified	s__Aminicenantales_unclassified
f0b4733ef36a92300d7ad19ac3a31b84	d__Bacteria	p__Actinobacteria	c__Actinobacteria	o__Corynebacteriales	f__Corynebacteriaceae	g__Corynebacterium_1	s__Corynebacterium_1_unclassified
9c0cab56553a7d20d797e2ae0b058a4c	d__Bacteria	p__Spirochaetes	c__Spirochaetia	o__Spirochaetales	f__Spirochaetaceae	g__Treponema_2	s__Treponema_2_unclassified
e0a26a90192ae774cfaade061c9c8f3a	d__Bacteria	p__Firmicutes	c__Negativicutes	o__Selenomonadales	f__Veillonellaceae	g__Selenomonas_3	s__Selenomonas_3_unclassified
0a0f21cd546ce9ecb14d4a97613bc34a	d__Bacteria	p__WS4	c__WS4_unclassified	o__WS4_unclassified	f__WS4_unclassified	g__WS4_unclassified	s__WS4_unclassified
0d0b9548c5e8128586d65303c004a178	d__Bacteria	p__Acetothermia	c__Acetothermiia	o__Acetothermiia_unclassified	f__Acetothermiia_unclassified	g__Acetothermiia_unclassified	s__Acetothermiia_unclassified
20e00aff58db6659625442e20a7c4e86	d__Bacteria	p__Cyanobacteria	c__Oxyphotobacteria	o__Oxyphotobacteria_unclassified	f__Oxyphotobacteria_unclassified	g__Oxyphotobacteria_unclassified	s__Oxyphotobacteria_unclassified
826033cbb0cef8a6c607b25ecb440bd8	d__Bacteria	p__Bacteroidetes	c__Bacteroidia	o__Bacteroidales	f__Bacteroidaceae	g__Bacteroides	s__uncultured_Bacteroides_sp.
a0d44a89f3a089ec811993713ce181c8	d__Bacteria	p__Proteobacteria	c__Alphaproteobacteria	o__Rhizobiales	f__Beijerinckiaceae	g__FFCH5858	s__FFCH5858_unclassified
6a0b5de1f27b4656ab340abb27b9a181	d__Bacteria	p__Bacteroidetes	c__Bacteroidia	o__Bacteroidales	f__Bacteroidales_unclassified	g__Bacteroidales_unclassified	s__Bacteroidales_unclassified
eca0fe51fe583cba3812d1d58c32523e	d__Bacteria	p__Actinobacteria	c__WCHB1-81	o__WCHB1-81_unclassified	f__WCHB1-81_unclassified	g__WCHB1-81_unclassified	s__WCHB1-81_unclassified
852cceed0ccb1842e6edf9275c532d1d	d__Bacteria	p__Proteobacteria	c__Deltaproteobacteria	o__Sva0485	f__Sva0485_unclassified	g__Sva0485_unclassified	s__Sva0485_unclassified
f00aa9bcb14eb499356559c927a27c74	d__Bacteria	p__Firmicutes	c__Clostridia	o__Clostridiales	f__Ruminococcaceae	g__Eubacterium]_coprostanoligenes_group	s__Eubacterium]_coprostanoligenes_group_unclassified
e0f941424c72218072d5038c07323117	d__Bacteria	p__Firmicutes	c__Clostridia	o__Clostridiales	f__Lachnospiraceae	g__Eubacterium]_eligens_group	s__Eubacterium]_eligens_group_unclassified
a0a9f2fa9d4aa145c729e2edd0955efe	d__Bacteria	p__Planctomycetes	c__Pla4_lineage	o__Pla4_lineage_unclassified	f__Pla4_lineage_unclassified	g__Pla4_lineage_unclassified	s__Pla4_lineage_unclassified
cfcba0b1040a88c2645bf47899ec8317	d__Bacteria	p__Bacteroidetes	c__Bacteroidia	o__Bacteroidales	f__Porphyromonadaceae	g__Porphyromonas	s__Porphyromonas_endodontalis
e0b91278f8d6a0732ab89f7b8670d5e4	d__Bacteria	p__Firmicutes	c__Negativicutes	o__Selenomonadales	f__Veillonellaceae	g__Selenomonas_4	s__Selenomonas_4_unclassified
d0d14febe2f201ff36444391a6ebc576	d__Bacteria	p__Actinobacteria	c__Actinobacteria	o__Actinomycetales	f__Actinomycetaceae	g__Actinomyces	s__uncultured_Actinomyces_sp.
cffa0ff2cbdf36c12a30f308696d828e	d__Bacteria	p__Spirochaetes	c__Spirochaetia	o__Spirochaetales	f__Spirochaetaceae	g__Treponema_2	s__Treponema_2_unclassified
fa0cc1b702856ff9a4a46295ff739de5	d__Bacteria	p__Epsilonbacteraeota	c__Campylobacteria	o__Campylobacterales	f__Helicobacteraceae	g__Helicobacter	s__Helicobacter_unclassified
eda0bef678fe0c95ac4290ecd152b849	d__Bacteria	p__Firmicutes	c__Clostridia	o__Clostridiales	f__Lachnospiraceae	g__Lachnospiraceae_unclassified	s__Lachnospiraceae_unclassified
93c0b1a0d8013cbcab18a1e3b776ebdc	d__Bacteria	p__Bacteroidetes	c__Bacteroidia	o__Bacteroidales	f__Prevotellaceae	g__Prevotella_7	s__Prevotella_7_unclassified
bcf0f43bd1e8d5e7f13dcf178dc75190	d__Bacteria	p__Actinobacteria	c__Actinobacteria	o__Frankiales	f__Nakamurellaceae	g__Nakamurella	s__Nakamurella_unclassified
21d0a8c9549d08f71ba214c555d206dc	d__Bacteria	p__Bacteroidetes	c__Bacteroidia	o__Bacteroidales	f__Bacteroidales_unclassified	g__Bacteroidales_unclassified	s__Bacteroidales_unclassified
bc0ae036b6d77e348e3858b8757bf8de	d__Bacteria	p__Proteobacteria	c__Gammaproteobacteria	o__Enterobacterales	f__Enterobacteriaceae	g__Enterobacter	s__Enterobacter_sp._S3Sr88
9c0abbb9e0c133a170ef008cf4cb5141	d__Bacteria	p__Planctomycetes	c__Planctomycetia	o__Planctomycetales	f__Planctomycetales_unclassified	g__Planctomycetales_unclassified	s__Planctomycetales_unclassified
b00b848198036b7adcbea894e0156a1e	d__Bacteria	p__Proteobacteria	c__Gammaproteobacteria	o__Betaproteobacteriales	f__Burkholderiaceae	g__Rugamonas	s__Rugamonas_unclassified
73b00cbd10226802671092fe90e5c119	d__Bacteria	p__Bacteroidetes	c__Bacteroidia	o__Bacteroidales	f__Prevotellaceae	g__Prevotella	s__uncultured_Prevotella_sp.
5c0c8cf8f5ad0141abcc20a673006118	d__Bacteria	p__Proteobacteria	c__Gammaproteobacteria	o__Betaproteobacteriales	f__Burkholderiaceae	g__Limnobacter	s__Limnobacter_unclassified
aaf0b50d79336a99d0c26a3cdb18a617	d__Bacteria	p__Chloroflexi	c__Chloroflexia	o__Thermomicrobiales	f__JG30-KF-CM45	g__JG30-KF-CM45_unclassified	s__JG30-KF-CM45_unclassified
8153c0cc92bf4dcc1d4f99376a611ed2	d__Bacteria	p__Firmicutes	c__Clostridia	o__Clostridiales	f__Ruminococcaceae	g__Harryflintia	s__Harryflintia_acetispora
38af0ef18a42f8a46a1d8dae5c121596	d__Bacteria	p__Actinobacteria	c__Coriobacteriia	o__Coriobacteriales	f__Coriobacteriaceae	g__Senegalimassilia	s__Senegalimassilia_anaerobia
9049ed0b76077c3a6944412bbc9e39a7	d__Bacteria	p__Firmicutes	c__Firmicutes_unclassified	o__Firmicutes_unclassified	f__Firmicutes_unclassified	g__Firmicutes_unclassified	s__Firmicutes_unclassified
755fbe0e9570c4dd64dea4ac5eef7d2a	d__Bacteria	p__Firmicutes	c__Clostridia	o__Clostridiales	f__Lachnospiraceae	g__Lachnospiraceae_unclassified	s__Lachnospiraceae_unclassified
5b0d74ec7bcd0d859293d46e7b5c6c97	d__Bacteria	p__Chloroflexi	c__Anaerolineae	o__ADurb.Bin180	f__ADurb.Bin180_unclassified	g__ADurb.Bin180_unclassified	s__ADurb.Bin180_unclassified
7a0a6ce5ece6fd364b3eae1c24a72a9b	d__Bacteria	p__Chloroflexi	c__Anaerolineae	o__Anaerolineales	f__Anaerolineaceae	g__RBG-16-58-14	s__RBG-16-58-14_unclassified
50d0cd030579909a5de82a3d7714c065	d__Bacteria	p__Bacteroidetes	c__Bacteroidetes_unclassified	o__Bacteroidetes_unclassified	f__Bacteroidetes_unclassified	g__Bacteroidetes_unclassified	s__Bacteroidetes_unclassified
ff0cb7c5d2d6f6f84f5ecb8eca30fa29	d__Bacteria	p__Acidobacteria	c__Subgroup_19	o__Subgroup_19_unclassified	f__Subgroup_19_unclassified	g__Subgroup_19_unclassified	s__Subgroup_19_unclassified
e0a0a6353f1f7b4a24262b3040a29c48	d__Bacteria	p__Proteobacteria	c__Gammaproteobacteria	o__Betaproteobacteriales	f__Burkholderiaceae	g__Delftia	s__Delftia_unclassified
3e0b4551060c90a90f05103c9f2c66c2	d__Bacteria	p__Chloroflexi	c__Chloroflexi_unclassified	o__Chloroflexi_unclassified	f__Chloroflexi_unclassified	g__Chloroflexi_unclassified	s__Chloroflexi_unclassified
438358dbae0d5e48500582f08b627bf3	d__Bacteria	p__Firmicutes	c__Clostridia	o__Clostridiales	f__Lachnospiraceae	g__Lachnospiraceae_unclassified	s__Lachnospiraceae_unclassified
a0a7fd8c9fdcd2dc686d25f6a71190b2	d__Bacteria	p__Patescibacteria	c__ABY1	o__Candidatus_Magasanikbacteria	f__Candidatus_Magasanikbacteria_unclassified	g__Candidatus_Magasanikbacteria_unclassified	s__Candidatus_Magasanikbacteria_unclassified
d0b4d83fce1401415299238e18a02665	d__Bacteria	p__Proteobacteria	c__Gammaproteobacteria	o__Betaproteobacteriales	f__Burkholderiaceae	g__Delftia	s__Delftia_unclassified
116885544858a0dcbc8bb4e7d7fae12d	d__Bacteria	p__Planctomycetes	c__Phycisphaerae	o__Phycisphaerales	f__AKAU3564_sediment_group	g__AKAU3564_sediment_group_unclassified	s__AKAU3564_sediment_group_unclassified
3d0bacca1432a61149256f101b2ba16a	d__Bacteria	p__Patescibacteria	c__Saccharimonadia	o__Saccharimonadales	f__Saccharimonadaceae	g__Saccharimonadaceae_unclassified	s__Saccharimonadaceae_unclassified
05ee0d798e286a251cfe715a772ae9a2	d__Bacteria	p__Proteobacteria	c__Gammaproteobacteria	o__Enterobacterales	f__Enterobacteriaceae	g__Klebsiella	s__Klebsiella_aerogenes
0bae0d9911023af98079cd2daa79dd20	d__Bacteria	p__Actinobacteria	c__Acidimicrobiia	o__Acidimicrobiia_unclassified	f__Acidimicrobiia_unclassified	g__Acidimicrobiia_unclassified	s__Acidimicrobiia_unclassified
84c0c1ddfe64489f196f7d9a64fa6c47	d__Bacteria	p__Firmicutes	c__Erysipelotrichia	o__Erysipelotrichales	f__Erysipelotrichaceae	g__Turicibacter	s__Turicibacter_sp._LA62
e0d9f746e4e9528be081d68d02e70a8f	d__Bacteria	p__Proteobacteria	c__Gammaproteobacteria	o__Acidithiobacillales	f__Acidithiobacillaceae	g__KCM-B-112	s__KCM-B-112_unclassified
84f0ac115c736a28e4cf5430ae8150a6	d__Bacteria	p__Bacteroidetes	c__Bacteroidia	o__Bacteroidales	f__Muribaculaceae	g__Muribaculaceae_unclassified	s__Muribaculaceae_unclassified
017a0e9ce3c91891a16fe73f24297c6d	d__Bacteria	p__Spirochaetes	c__Spirochaetia	o__Spirochaetales	f__Spirochaetaceae	g__Spirochaeta_2	s__Spirochaeta_2_unclassified
be0f8cd460df76e2f0c12a9c4aaab952	d__Bacteria	p__Firmicutes	c__Clostridia	o__Clostridiales	f__Lachnospiraceae	g__Lachnoclostridium	s__Clostridium]_hylemonae
e00f122ebe036acf3fe09c20a67a2cf2	d__Bacteria	p__Bacteroidetes	c__Bacteroidia	o__Bacteroidales	f__Porphyromonadaceae	g__Porphyromonas	s__Porphyromonas_endodontalis
43b0beaef9119ff8742d8c7c19f9a7da	d__Bacteria	p__Actinobacteria	c__Coriobacteriia	o__Coriobacteriales	f__Eggerthellaceae	g__Enterorhabdus	s__Enterorhabdus_unclassified
3d0d9c80e00d8c7eed8efb01a5ec5813	d__unclassified	p__unclassified	c__unclassified	o__unclassified	f__unclassified	g__unclassified	s__unclassified
ed0c45b6d8b8242a807d609b2a8a97dc	d__Archaea	p__Archaea_unclassified	c__Archaea_unclassified	o__Archaea_unclassified	f__Archaea_unclassified	g__Archaea_unclassified	s__Archaea_unclassified
8bb0d147da31b2b2b7bd4156391f9e53	d__Bacteria	p__Proteobacteria	c__Alphaproteobacteria	o__Sphingomonadales	f__Sphingomonadaceae	g__Sphingomonas	s__Sphingomonas_sp._MG-2011-104-FY
848f0cec0ad6fc32a6b7d75935ed197f	d__Bacteria	p__Proteobacteria	c__Alphaproteobacteria	o__Rhizobiales	f__Phyllobacteriaceae	g__Phyllobacteriaceae_unclassified	s__Phyllobacteriaceae_unclassified
309fa0aba24d683dcc18c0b564759f40	d__Bacteria	p__Bacteroidetes	c__Bacteroidia	o__Bacteroidales	f__Prevotellaceae	g__Prevotella	s__uncultured_Prevotella_sp.
0002179e0c64f174434067ff83118556	d__Bacteria	p__Bacteroidetes	c__Bacteroidia	o__Flavobacteriales	f__Weeksellaceae	g__Chryseobacterium	s__Chryseobacterium_unclassified
10f0b9bdf5e31997a9451961be4af6a0	d__Bacteria	p__Proteobacteria	c__Gammaproteobacteria	o__Pseudomonadales	f__Moraxellaceae	g__Acinetobacter	s__Acinetobacter_unclassified
f0a4cc5be6fa125eff97a060061d822a	d__Bacteria	p__Bacteroidetes	c__Bacteroidia	o__Bacteroidales	f__Prevotellaceae	g__Prevotella_7	s__Prevotella_7_unclassified
f0e604ede31abd5be0cf43a0dd5415e7	d__Bacteria	p__Bacteroidetes	c__Bacteroidia	o__Cytophagales	f__Cyclobacteriaceae	g__Algoriphagus	s__Algoriphagus_unclassified
4f0a137f2ac5b596245785eb66be9abb	d__Bacteria	p__Planctomycetes	c__Planctomycetacia	o__Isosphaerales	f__Isosphaeraceae	g__Isosphaeraceae_unclassified	s__Isosphaeraceae_unclassified
cd0b6b909f882749b1522c90a439a80a	d__Bacteria	p__Firmicutes	c__Clostridia	o__Clostridiales	f__Ruminococcaceae	g__Acetivibrio	s__uncultured_Acetivibrio_sp.
b0ae774ea14156eda3ce03706324b4a3	d__Bacteria	p__Proteobacteria	c__Deltaproteobacteria	o__Desulfovibrionales	f__Desulfovibrionaceae	g__Desulfovibrio	s__Desulfovibrio_sp._ABHU2SB
d0d3d1e8e4ec96a4ee6f7cb4584d29e1	d__Bacteria	p__Chloroflexi	c__Chloroflexi_unclassified	o__Chloroflexi_unclassified	f__Chloroflexi_unclassified	g__Chloroflexi_unclassified	s__Chloroflexi_unclassified
3cbd0a244e4537d31321642768fc97ec	d__Bacteria	p__Proteobacteria	c__Gammaproteobacteria	o__Enterobacteriales	f__Enterobacteriaceae	g__Escherichia-Shigella	s__Escherichia-Shigella_unclassified
4e0de1437aea6437c6b919e531de2482	d__Bacteria	p__Cyanobacteria	c__Melainabacteria	o__Gastranaerophilales	f__Gastranaerophilales_unclassified	g__Gastranaerophilales_unclassified	s__Gastranaerophilales_unclassified
20dcbd0ee1335703d5ea08150d76650a	d__Bacteria	p__Firmicutes	c__Clostridia	o__Clostridiales	f__Clostridiales_unclassified	g__Clostridiales_unclassified	s__Clostridiales_unclassified
72d0ed10af4b4fb35f28331acb5b2a68	d__Bacteria	p__Proteobacteria	c__Gammaproteobacteria	o__CCM19a	f__CCM19a_unclassified	g__CCM19a_unclassified	s__CCM19a_unclassified
5424ddd0cb0f7a1b41e6af7cb5deea01	d__Bacteria	p__Bacteroidetes	c__Bacteroidia	o__Bacteroidales	f__Muribaculaceae	g__Muribaculaceae_unclassified	s__Muribaculaceae_unclassified
312ee0ef49cd258afb20bd372cff03fd	d__Bacteria	p__Firmicutes	c__Bacilli	o__Lactobacillales	f__Lactobacillaceae	g__Lactobacillus	s__uncultured_Lactobacillus_sp.
2327635ccadee0c301eeb0537953c623	d__Bacteria	p__Candidatus_Atribacteria	c__Candidatus_Atribacteria_unclassified	o__Candidatus_Atribacteria_unclassified	f__Candidatus_Atribacteria_unclassified	g__Candidatus_Atribacteria_unclassified	s__Candidatus_Atribacteria_unclassified
105ae0af6b593d2ec6474aa3d488bea0	d__Bacteria	p__Actinobacteria	c__Coriobacteriia	o__Eggerthellales	f__Eggerthellaceae	g__Adlercreutzia	s__Adlercreutzia_equolifaciens
c0c72b02ff2c9c2005d962c2b37e29f1	d__Bacteria	p__Proteobacteria	c__Gammaproteobacteria	o__Oceanospirillales	f__Halomonadaceae	g__Halomonas	s__Halomonas_johnsoniae
e0c799d47ab68454a2cc7edafba8b47c	d__Bacteria	p__Firmicutes	c__Clostridia	o__Clostridiales	f__Peptostreptococcaceae	g__Peptostreptococcus	s__Peptostreptococcus_russellii
a0dc3d722e699dcd85d1b286bc205e09	d__Bacteria	p__Spirochaetes	c__Spirochaetia	o__Spirochaetales	f__Spirochaetaceae	g__Treponema_2	s__Treponema_2_unclassified
59682f0f2a450210466f271f8858dc11	d__Bacteria	p__Chloroflexi	c__Anaerolineae	o__ADurb.Bin180	f__ADurb.Bin180_unclassified	g__ADurb.Bin180_unclassified	s__ADurb.Bin180_unclassified
f0e89e4ad5f6d1cb6b4bcf47d3493a33	d__Bacteria	p__Firmicutes	c__Clostridia	o__Clostridiales	f__Lachnospiraceae	g__Ruminococcus]_gnavus_group	s__Ruminococcus]_gnavus_group_unclassified
bf0cef09f7d6bcb2425523927b2c6353	d__Bacteria	p__Bacteroidetes	c__Bacteroidia	o__Bacteroidales	f__Rikenellaceae	g__Rikenellaceae_RC9_gut_group	s__Rikenellaceae_RC9_gut_group_unclassified
78a0b2b511cc198ca184a5ff0f31b087	d__Bacteria	p__Planctomycetes	c__Planctomycetia	o__Planctomycetales	f__Planctomycetales_unclassified	g__Planctomycetales_unclassified	s__Planctomycetales_unclassified
3a0c6dccfbd644223661c7a2b44b0bca	d__Bacteria	p__Bacteroidetes	c__Bacteroidia	o__Bacteroidales	f__Bacteroidetes_vadinHA17	g__Bacteroidetes_vadinHA17_unclassified	s__Bacteroidetes_vadinHA17_unclassified
aa0f51c451123f56e51737bd49f25a7c	d__Bacteria	p__Atribacteria	c__JS1	o__JS1_unclassified	f__JS1_unclassified	g__JS1_unclassified	s__JS1_unclassified
a0b888230a12042517da2b8b3d22a74d	d__Bacteria	p__Chloroflexi	c__Dehalococcoidia	o__Dehalococcoidia_unclassified	f__Dehalococcoidia_unclassified	g__Dehalococcoidia_unclassified	s__Dehalococcoidia_unclassified
807f0b0e0e16ac430684d2f07ebb70ee	d__Bacteria	p__Bacteroidetes	c__Bacteroidia	o__Flavobacteriales	f__Flavobacteriaceae	g__Capnocytophaga	s__Capnocytophaga_unclassified
79e0d44efa0cc3bb6dcf55a9859144f7	d__Bacteria	p__Firmicutes	c__Clostridia	o__Clostridiales	f__Family_XIII	g__Family_XIII_AD3011_group	s__Family_XIII_AD3011_group_unclassified
8ccd0c0745f8edfbe5f2359e2bc27eb2	d__Bacteria	p__Spirochaetes	c__Spirochaetia	o__Spirochaetales	f__Spirochaetaceae	g__Treponema_2	s__Treponema_2_unclassified
a0e21e68defa8cc48c2591b3f68981da	d__Bacteria	p__Firmicutes	c__Bacilli	o__Lactobacillales	f__Lactobacillaceae	g__Lactobacillus	s__uncultured_Lactobacillus_sp.
0e0ed210472eb989f2b8d5db06d9eee5	d__unclassified	p__unclassified	c__unclassified	o__unclassified	f__unclassified	g__unclassified	s__unclassified
614d0cb57141636fcaddb1f74927b902	d__Bacteria	p__Actinobacteria	c__Coriobacteriia	o__Coriobacteriales	f__Atopobiaceae	g__Atopobium	s__Atopobium_unclassified
c0efda5ada4a0c538dc5c375aed8d409	d__Bacteria	p__Firmicutes	c__Clostridia	o__Clostridiales	f__Ruminococcaceae	g__Ruminococcaceae_UCG-002	s__Ruminococcaceae_UCG-002_unclassified
ee0f9108f2a79f9433079492c26a6b42	d__Bacteria	p__TA06	c__TA06_unclassified	o__TA06_unclassified	f__TA06_unclassified	g__TA06_unclassified	s__TA06_unclassified
be0fa7c56241a0c282dfbdd14d65a0ba	d__Bacteria	p__Firmicutes	c__Erysipelotrichia	o__Erysipelotrichales	f__Erysipelotrichaceae	g__Faecalibaculum	s__Faecalibaculum_unclassified
5d0a0d3fb27904330b00e8f71d5e88e2	d__Bacteria	p__Bacteroidetes	c__Bacteroidia	o__Bacteroidales	f__Prevotellaceae	g__Prevotella_7	s__Prevotella_7_unclassified
57abbb00dd7c7ee308b6e66b71eef709	d__Bacteria	p__Firmicutes	c__Negativicutes	o__Selenomonadales	f__Veillonellaceae	g__Selenomonas_3	s__Selenomonas_3_unclassified
0e0c56f6242dae841bb5306ea8fbbc13	d__Bacteria	p__Chloroflexi	c__Dehalococcoidia	o__RBG-13-46-9	f__RBG-13-46-9_unclassified	g__RBG-13-46-9_unclassified	s__RBG-13-46-9_unclassified
df0fbed1f80c81cbe9bda4e2b851d79e	d__Bacteria	p__Bacteroidetes	c__Bacteroidia	o__Bacteroidales	f__Muribaculaceae	g__Muribaculaceae_unclassified	s__Muribaculaceae_unclassified
1d0b6094c4a8b815192e94bedd8929af	d__Bacteria	p__Proteobacteria	c__Gammaproteobacteria	o__Enterobacterales	f__Enterobacteriaceae	g__Klebsiella	s__Klebsiella_sp.
b0a9830b3bd12826ba26c51e243e8f86	d__unclassified	p__unclassified	c__unclassified	o__unclassified	f__unclassified	g__unclassified	s__unclassified
15945adc0dde49ed87c0293cbd3a6a10	d__Bacteria	p__Firmicutes	c__Erysipelotrichia	o__Erysipelotrichales	f__Erysipelotrichaceae	g__ZOR0006	s__ZOR0006_unclassified
5e0d2daba941f57f71777b5afeed735c	d__Bacteria	p__Proteobacteria	c__Gammaproteobacteria	o__Betaproteobacteriales	f__Burkholderiaceae	g__Ralstonia	s__Ralstonia_unclassified
7c0d369171f0be589f35fa216ef6b742	d__Bacteria	p__Bacteroidetes	c__Bacteroidia	o__Bacteroidales	f__Prevotellaceae	g__Prevotella	s__uncultured_Prevotella_sp.
7b0c82b16a4126b613bf7ae3eb0054a2	d__Bacteria	p__Firmicutes	c__Clostridia	o__Clostridiales	f__Clostridiaceae	g__Clostridium	s__uncultured_Clostridium_sp.
f0b2e5f798b188c11737c52dce36336b	d__Bacteria	p__Candidatus_Saccharibacteria	c__Candidatus_Saccharibacteria_unclassified	o__Candidatus_Saccharibacteria_unclassified	f__Candidatus_Saccharibacteria_unclassified	g__Candidatus_Saccharibacteria_unclassified	s__Candidatus_Saccharibacteria_unclassified
fe0eb1dbabe06898b7c3cb0030955920	d__Bacteria	p__Proteobacteria	c__Alphaproteobacteria	o__Rhodobacterales	f__Rhodobacteraceae	g__Rhodobacter	s__Rhodobacter_blasticus
512bd0c146ba70fc211078f4c79ee537	d__Bacteria	p__Chloroflexi	c__Chloroflexi_unclassified	o__Chloroflexi_unclassified	f__Chloroflexi_unclassified	g__Chloroflexi_unclassified	s__Chloroflexi_unclassified
90a0a4d883f6ec970f9c0fed01836fd1	d__Bacteria	p__Actinobacteria	c__Actinobacteria	o__Micrococcales	f__Micrococcaceae	g__Nesterenkonia	s__Nesterenkonia_sp.
051152cd00d3f6fb8a2406487bf44216	d__Bacteria	p__Proteobacteria	c__Gammaproteobacteria	o__Pseudomonadales	f__Pseudomonadaceae	g__Pseudomonas	s__Pseudomonas_unclassified
8743985f0c3ac7f92dc88ac021921e0f	d__Bacteria	p__Proteobacteria	c__Alphaproteobacteria	o__Rhizobiales	f__Beijerinckiaceae	g__Psychroglaciecola	s__Psychroglaciecola_unclassified
13abe0cc9696bcfeb4cd16e2aa8d1e12	d__Bacteria	p__Fusobacteria	c__Fusobacteriia	o__Fusobacteriales	f__Fusobacteriaceae	g__Fusobacterium	s__Fusobacterium_unclassified
dbd0c8854472cecea4d9115da09727d2	d__Bacteria	p__Firmicutes	c__Clostridia	o__Clostridiales	f__Lachnospiraceae	g__Eisenbergiella	s__Eisenbergiella_sp.
b0cc20431f761b19a988704e4be3fc8f	d__Bacteria	p__Acidobacteria	c__Acidobacteria_unclassified	o__Acidobacteria_unclassified	f__Acidobacteria_unclassified	g__Acidobacteria_unclassified	s__Acidobacteria_unclassified
d0dc4302ddddb14e962a65f82307fe82	d__Bacteria	p__Chloroflexi	c__KD4-96	o__KD4-96_unclassified	f__KD4-96_unclassified	g__KD4-96_unclassified	s__KD4-96_unclassified
877ef0e3ccc4dd66dd5491e66adb3271	d__Bacteria	p__Firmicutes	c__Erysipelotrichia	o__Erysipelotrichales	f__Erysipelotrichaceae	g__Erysipelotrichaceae_UCG-003	s__Erysipelotrichaceae_UCG-003_unclassified
6e0eeb2b72e48afe9fbf601b95c8764b	d__Bacteria	p__Armatimonadetes	c__Armatimonadetes_unclassified	o__Armatimonadetes_unclassified	f__Armatimonadetes_unclassified	g__Armatimonadetes_unclassified	s__Armatimonadetes_unclassified
1c00a55a576dfe25b45a55ddc4265f54	d__Bacteria	p__Firmicutes	c__Clostridia	o__Clostridiales	f__Gracilibacteraceae	g__Gracilibacter	s__uncultured_Gracilibacter_sp.
fd00d354052b90d487009336e7ec512e	d__Bacteria	p__Bacteroidetes	c__Bacteroidia	o__Bacteroidales	f__Prevotellaceae	g__Prevotella	s__Prevotella_unclassified
6c0d81a33a08f04800fc391404ccfeb2	d__Bacteria	p__Latescibacteria	c__Latescibacteria	o__Latescibacterales	f__Latescibacteraceae	g__Latescibacteraceae_unclassified	s__Latescibacteraceae_unclassified
b0e4bd302662fd60016f508ae0a0fa57	d__Bacteria	p__Firmicutes	c__Clostridia	o__Clostridiales	f__Family_XIII	g__Eubacterium]_nodatum_group	s__Eubacterium]_nodatum_group_unclassified
67ffd0cfa999bca0fd0f86d07b3e5b43	d__Bacteria	p__Firmicutes	c__Clostridia	o__Clostridiales	f__Lachnospiraceae	g__Blautia	s__Blautia_unclassified
1e0bc9f0fb04dec31016ae25a752dff7	d__Bacteria	p__Firmicutes	c__Tissierellia	o__Tissierellales	f__Gottschalkiaceae	g__Gottschalkia	s__Gottschalkia_purinilytica
70fad0fa4b5bec5946dc9e789b8ff03d	d__Bacteria	p__Firmicutes	c__Clostridia	o__Clostridiales	f__Family_XIII	g__Family_XIII_AD3011_group	s__Family_XIII_AD3011_group_unclassified
85c0aca350b9a671ff01cd7e425cf91e	d__Bacteria	p__Epsilonbacteraeota	c__Campylobacteria	o__Campylobacterales	f__Campylobacteraceae	g__Campylobacter	s__Campylobacter_unclassified
42a0e97b17c70ff5e37ce6beef2e8920	d__Bacteria	p__Firmicutes	c__Clostridia	o__Clostridiales	f__Lachnospiraceae	g__Faecalicatena	s__Faecalicatena_orotica
29d0b5a4656c8e771791d72b03bf0423	d__Bacteria	p__Epsilonbacteraeota	c__Campylobacteria	o__Campylobacterales	f__Helicobacteraceae	g__Helicobacter	s__Helicobacter_unclassified
bcb0a1c614e76bf226cb384b05c3192f	d__Bacteria	p__Firmicutes	c__Clostridia	o__Clostridiales	f__Peptostreptococcaceae	g__Filifactor	s__uncultured_Filifactor_sp.
eda0f16084aa33f6d6da1474808e6d01	d__unclassified	p__unclassified	c__unclassified	o__unclassified	f__unclassified	g__unclassified	s__unclassified
7cd0d057a626155c36721f4b9e8ad66b	d__Bacteria	p__Proteobacteria	c__Alphaproteobacteria	o__Rhodobacterales	f__Rhodobacteraceae	g__Thalassobius	s__uncultured_Thalassobius_sp.
04b0f232fd9895fab2dedcbf29bb7a0b	d__Bacteria	p__Actinobacteria	c__Actinobacteria	o__Bifidobacteriales	f__Bifidobacteriaceae	g__Bifidobacterium	s__Bifidobacterium_coryneforme
3e00eba10164b9ad54b08afd147a0445	d__Bacteria	p__Chloroflexi	c__Anaerolineae	o__ADurb.Bin180	f__ADurb.Bin180_unclassified	g__ADurb.Bin180_unclassified	s__ADurb.Bin180_unclassified
5e0bb82184b9b121d3693e6354e7e943	d__Bacteria	p__Acidobacteria	c__Fischerbacteria	o__Fischerbacteria_unclassified	f__Fischerbacteria_unclassified	g__Fischerbacteria_unclassified	s__Fischerbacteria_unclassified
0e0f29235fa191173349d5cde1c03d25	d__Bacteria	p__Planctomycetes	c__Planctomycetacia	o__Gemmatales	f__Gemmataceae	g__Fimbriiglobus	s__Fimbriiglobus_unclassified
538733cf0f7141d43c0863b8cd6278a3	d__Bacteria	p__Latescibacteria	c__Latescibacteria	o__Latescibacterales	f__Latescibacteraceae	g__Latescibacteraceae_unclassified	s__Latescibacteraceae_unclassified
412f00e7e938681d06a529fa4ac0dff7	d__Bacteria	p__Proteobacteria	c__Gammaproteobacteria	o__Betaproteobacteriales	f__Hydrogenophilaceae	g__Hydrogenophilus	s__Hydrogenophilus_unclassified
40e0a3189cd1fd224028fdaee23ec888	d__Bacteria	p__Firmicutes	c__Negativicutes	o__Selenomonadales	f__Selenomonadaceae	g__Selenomonas	s__uncultured_Selenomonas_sp.
5cbc0ea31d6a75d400adb60d7a6e72e6	d__Bacteria	p__Planctomycetes	c__Phycisphaerae	o__CCM11a	f__CCM11a_unclassified	g__CCM11a_unclassified	s__CCM11a_unclassified
7912167258f0ca8d9c6f531e25160fd1	d__Bacteria	p__Proteobacteria	c__Alphaproteobacteria	o__Rickettsiales	f__Mitochondria	g__Mitochondria_unclassified	s__Mitochondria_unclassified
909880eb0b377006d8432e1d20243fab	d__Bacteria	p__Planctomycetes	c__Pla4_lineage	o__Pla4_lineage_unclassified	f__Pla4_lineage_unclassified	g__Pla4_lineage_unclassified	s__Pla4_lineage_unclassified
9ea0a725c0531ff50a5a8c714467b458	d__Bacteria	p__Firmicutes	c__Clostridia	o__Clostridiales	f__Clostridiaceae_1	g__Clostridium_sensu_stricto_13	s__Clostridium_sensu_stricto_13_unclassified
aebd0d806a4988d881f60965acd13b40	d__Bacteria	p__Chloroflexi	c__Anaerolineae	o__Anaerolineales	f__Anaerolineaceae	g__Flexilinea	s__Flexilinea_unclassified
2957453c0b620b811324f5e916bc4aea	d__Bacteria	p__Proteobacteria	c__Deltaproteobacteria	o__Desulfovibrionales	f__Desulfovibrionaceae	g__Bilophila	s__uncultured_Bilophila_sp.
0b0bafaa4564c435e14935f84c2f7905	d__Bacteria	p__Firmicutes	c__Clostridia	o__Clostridiales	f__Lachnospiraceae	g__Acetatifactor	s__Acetatifactor_sp.
ca0c5ebce981725d3605ad9d8193e1ab	d__Bacteria	p__Firmicutes	c__Bacilli	o__Bacillales	f__Family_XI	g__Gemella	s__Gemella_unclassified
16df0fd872ff7e8473daeb0634641efb	d__Bacteria	p__Actinobacteria	c__Actinobacteria	o__PeM15	f__PeM15_unclassified	g__PeM15_unclassified	s__PeM15_unclassified
2252b0c51d1fcefc78d5947a315c5c1e	d__Bacteria	p__Firmicutes	c__Bacilli	o__Lactobacillales	f__Streptococcaceae	g__Streptococcus	s__uncultured_Streptococcus_sp.
ce0c94c209d9778f93d7b71159eef0ea	d__Bacteria	p__Actinobacteria	c__Actinobacteria	o__Bifidobacteriales	f__Bifidobacteriaceae	g__Bifidobacterium	s__Bifidobacterium_dentium
81f0aeb98078e52c13cdf4a52703092c	d__Bacteria	p__Proteobacteria	c__Gammaproteobacteria	o__Pasteurellales	f__Pasteurellaceae	g__Actinobacillus	s__Actinobacillus_unclassified
226bf0fafd5e18c6252d6e52719eaafc	d__Bacteria	p__Proteobacteria	c__Gammaproteobacteria	o__Betaproteobacteriales	f__Burkholderiaceae	g__Ralstonia	s__Ralstonia_unclassified
a0ad260833ce7bfba96ec2af88446630	d__Bacteria	p__Firmicutes	c__Erysipelotrichia	o__Erysipelotrichales	f__Erysipelotrichaceae	g__Faecalitalea	s__Faecalitalea_unclassified
5e0b2072f27902790c8ed45c61676fbd	d__Bacteria	p__Firmicutes	c__Clostridia	o__Clostridiales	f__Defluviitaleaceae	g__Defluviitaleaceae_UCG-011	s__Defluviitaleaceae_UCG-011_unclassified
6078c0e9490e5a547b39fe32aa1c6370	d__Bacteria	p__Planctomycetes	c__Planctomycetacia	o__Pirellulales	f__Pirellulaceae	g__Pirellulaceae_unclassified	s__Pirellulaceae_unclassified
63daba0bd8b84b24213a75b180c90024	d__Bacteria	p__Firmicutes	c__Clostridia	o__Clostridiales	f__Lachnospiraceae	g__Lachnospiraceae_UCG-003	s__Lachnospiraceae_UCG-003_unclassified
32f0accd2e6e71a5457d2d2aa1d68bac	d__Bacteria	p__Firmicutes	c__Clostridia	o__Clostridiales	f__Peptostreptococcaceae	g__Eubacterium]_yurii_group	s__Eubacterium]_yurii_group_unclassified
021768129f0ecdac3d2ebcd08aed8489	d__Bacteria	p__Acidobacteria	c__Acidobacteriia	o__Solibacterales	f__Solibacteraceae_(Subgroup_3)	g__Bryobacter	s__Bryobacter_unclassified
8c0b66894ed4e964cdc704a899692362	d__Bacteria	p__Proteobacteria	c__Gammaproteobacteria	o__Enterobacterales	f__Erwiniaceae	g__Pantoea	s__Pantoea_sp._Sc1
570e0f8b942206e682314e6d35632c78	d__Bacteria	p__Spirochaetes	c__Spirochaetia	o__Spirochaetales	f__Spirochaetaceae	g__Spirochaeta_2	s__Spirochaeta_2_unclassified
c0aaeccf141cf53c123664f8f2f42614	d__Bacteria	p__Chloroflexi	c__Chloroflexi_unclassified	o__Chloroflexi_unclassified	f__Chloroflexi_unclassified	g__Chloroflexi_unclassified	s__Chloroflexi_unclassified
2acaea0fa83ca1dda68145b80474f232	d__Bacteria	p__Firmicutes	c__Clostridia	o__Clostridiales	f__Ruminococcaceae	g__Subdoligranulum	s__Subdoligranulum_unclassified
2740a0b1f568a73fb714188ac060f000	d__Bacteria	p__Firmicutes	c__Negativicutes	o__Selenomonadales	f__Veillonellaceae	g__Dialister	s__Dialister_unclassified
bbd0c5c6ce36d9a8860fc148745ae9f0	d__Bacteria	p__Firmicutes	c__Clostridia	o__Clostridiales	f__Peptostreptococcaceae	g__Clostridioides	s__Clostridioides_difficile
cf0fb7903837fac4defdf53a4285dada	d__unclassified	p__unclassified	c__unclassified	o__unclassified	f__unclassified	g__unclassified	s__unclassified
212b0de2ec61b60f9208033bdd5903f4	d__Bacteria	p__Bacteroidetes	c__Bacteroidia	o__Bacteroidales	f__Prevotellaceae	g__Alloprevotella	s__Alloprevotella_unclassified
088543c0a21a3037e0e2c4ac1908086d	d__Bacteria	p__Spirochaetes	c__Spirochaetia	o__Spirochaetales	f__Spirochaetaceae	g__Treponema_2	s__Treponema_2_unclassified
970a0e7100b62e970e23618a6699fdee	d__Bacteria	p__Bacteroidetes	c__Bacteroidia	o__Flavobacteriales	f__Weeksellaceae	g__Bergeyella	s__Bergeyella_unclassified
f0ac3cda234750099e617a6182f2d225	d__Bacteria	p__Firmicutes	c__Clostridia	o__Clostridiales	f__Lachnospiraceae	g__GCA-900066575	s__GCA-900066575_unclassified
913bc0b9f5b7923926de3f17d818a5fd	d__Bacteria	p__Actinobacteria	c__Actinobacteria	o__Micrococcales	f__Micrococcaceae	g__Rothia	s__Rothia_sp._MUU12
07de0a1dfc3a780c7447f66c19c1e7e5	d__Bacteria	p__Fusobacteria	c__Fusobacteriia	o__Fusobacteriales	f__Leptotrichiaceae	g__Leptotrichia	s__uncultured_Leptotrichia_sp.
45002ef0b5bf41edb5bb0a386dcfd59f	d__Bacteria	p__Bacteroidetes	c__Bacteroidia	o__Bacteroidales	f__Prevotellaceae	g__Prevotella_6	s__Prevotella_6_unclassified
8ef0bc7c43d7e5ef66739685642292c5	d__Bacteria	p__Proteobacteria	c__Gammaproteobacteria	o__Enterobacterales	f__Enterobacteriaceae	g__Klebsiella	s__Klebsiella_pneumoniae
c0ece059447c40260fcefa200d01566d	d__Bacteria	p__Bacteroidetes	c__Bacteroidia	o__Flavobacteriales	f__Weeksellaceae	g__Chryseobacterium	s__Chryseobacterium_unclassified
987ac0a83fd497fdfdbf9126c49b3ceb	d__Bacteria	p__Firmicutes	c__Negativicutes	o__Selenomonadales	f__Veillonellaceae	g__Selenomonas	s__Selenomonas_unclassified
5b0caee997ef670a5945b41e9a1b54cc	d__Bacteria	p__Proteobacteria	c__Gammaproteobacteria	o__Pseudomonadales	f__Pseudomonadaceae	g__Pseudomonas	s__Pseudomonas_jessenii
0ffdb0bf95005c20e38927043f6302b6	d__Bacteria	p__Proteobacteria	c__Alphaproteobacteria	o__Rhodobacterales	f__Rhodobacteraceae	g__Rubellimicrobium	s__uncultured_Rubellimicrobium_sp.
1be0c11b6cc30ba5d4e69ea4da521fd1	d__Bacteria	p__Proteobacteria	c__Gammaproteobacteria	o__Betaproteobacteriales	f__Burkholderiaceae	g__Hydrogenophaga	s__Hydrogenophaga_unclassified
6c0cad8a519abcecfd6b4d150da4f03e	d__Bacteria	p__Actinobacteria	c__WCHB1-81	o__WCHB1-81_unclassified	f__WCHB1-81_unclassified	g__WCHB1-81_unclassified	s__WCHB1-81_unclassified
76143b0bd46a9fadf874fd0b3be17755	d__Bacteria	p__Proteobacteria	c__Alphaproteobacteria	o__Rhizobiales	f__Xanthobacteraceae	g__Bradyrhizobium	s__Bradyrhizobium_unclassified
2d0c8226ec11c5661e4f83a58a5948b8	d__Bacteria	p__Firmicutes	c__Bacilli	o__Lactobacillales	f__Carnobacteriaceae	g__Carnobacterium	s__Carnobacterium_divergens
3af0b0484112d73d41fe09ce419dd7c7	d__Bacteria	p__Firmicutes	c__Negativicutes	o__Selenomonadales	f__Veillonellaceae	g__Centipeda	s__Centipeda_unclassified
24885238383a0af698661b2b4a343369	d__Bacteria	p__Firmicutes	c__Clostridia	o__D8A-2	f__D8A-2_unclassified	g__D8A-2_unclassified	s__D8A-2_unclassified
26d0c5d7099279cc2da42b100b1410bd	d__Bacteria	p__Firmicutes	c__Clostridia	o__Clostridiales	f__Lachnospiraceae	g__Blautia	s__uncultured_Blautia_sp.
1c0cabcb4aa5c7fdcc7e248d32b038f4	d__Bacteria	p__Proteobacteria	c__Gammaproteobacteria	o__Enterobacterales	f__Erwiniaceae	g__Pantoea	s__Pantoea_sp._enrichment_culture_clone_WW1_46
3b0f7bdb5391070edbf99599be26c244	d__Bacteria	p__Actinobacteria	c__Actinobacteria	o__Actinomycetales	f__Actinomycetaceae	g__Actinomyces	s__uncultured_Actinomyces_sp.
6ff0d3d138a674339f9e25a56945de1a	d__Bacteria	p__Actinobacteria	c__Thermoleophilia	o__Gaiellales	f__Gaiellales_unclassified	g__Gaiellales_unclassified	s__Gaiellales_unclassified
6cd0bcc4c5d7d6ae423c03ede721f717	d__Bacteria	p__Actinobacteria	c__Actinobacteria	o__Actinomycetales	f__Actinomycetaceae	g__Actinomyces	s__uncultured_Actinomyces_sp.
28f0ea3d2c8173338197c13723314fbd	d__unclassified	p__unclassified	c__unclassified	o__unclassified	f__unclassified	g__unclassified	s__unclassified
7f0d340087dd2c5b93a7b3ca57ee62af	d__Bacteria	p__Chloroflexi	c__Dehalococcoidia	o__GIF9	f__GIF9_unclassified	g__GIF9_unclassified	s__GIF9_unclassified
1537fb0f574c10c28090ad61978f944a	d__Bacteria	p__Firmicutes	c__Bacilli	o__Lactobacillales	f__Lactobacillaceae	g__Lactobacillus	s__uncultured_Lactobacillus_sp.
9aca0eeb5a55d44ac156751732fbaf00	d__Bacteria	p__Firmicutes	c__Clostridia	o__Clostridiales	f__Lachnospiraceae	g__Agathobacter	s__Agathobacter_unclassified
312a0b17cc70370dfcee9aee58b6375f	d__Bacteria	p__Actinobacteria	c__Coriobacteriia	o__Coriobacteriales	f__Eggerthellaceae	g__Slackia	s__Slackia_unclassified
7a0fd8a0cc2eeb4959a47e8a9b4eb28e	d__Bacteria	p__Spirochaetes	c__Spirochaetia	o__Spirochaetales	f__Spirochaetaceae	g__Treponema_2	s__Treponema_2_unclassified
e0fb28b75ef751101658250558856b89	d__Bacteria	p__Epsilonbacteraeota	c__Campylobacteria	o__Campylobacterales	f__Arcobacteraceae	g__Arcobacter	s__Arcobacter_unclassified
e0c40d4918571601bf57159a4dc93330	d__Bacteria	p__Firmicutes	c__Negativicutes	o__Selenomonadales	f__Veillonellaceae	g__Selenomonas	s__Selenomonas_unclassified
f0a3cf9b88ee819edd6c47c0f07623bb	d__Bacteria	p__Bacteroidetes	c__Bacteroidia	o__Bacteroidales	f__Prevotellaceae	g__Prevotella	s__Prevotella_unclassified
d0edb046a45df5ec7596df39f85e30bf	d__Bacteria	p__Proteobacteria	c__Gammaproteobacteria	o__Enterobacterales	f__Erwiniaceae	g__Pantoea	s__Pantoea_sp._A1076
59dd00fc689669ea68d300901a442f46	d__Bacteria	p__FCPU426	c__FCPU426_unclassified	o__FCPU426_unclassified	f__FCPU426_unclassified	g__FCPU426_unclassified	s__FCPU426_unclassified
37b0d7e9bd37b697d91f76e1ce00d45e	d__Bacteria	p__Firmicutes	c__Bacilli	o__Lactobacillales	f__Carnobacteriaceae	g__Atopostipes	s__uncultured_Atopostipes_sp.
935cc0bef5b66af00c5e1679190d07c0	d__Bacteria	p__Bacteroidetes	c__Bacteroidia	o__Bacteroidales	f__Rikenellaceae	g__Rikenellaceae_RC9_gut_group	s__Rikenellaceae_RC9_gut_group_unclassified
1d0b6c2d7173bb2178d5d693fab2856f	d__Bacteria	p__Actinobacteria	c__Actinobacteria	o__Actinomycetales	f__Actinomycetaceae	g__F0332	s__F0332_unclassified
de0a02fe8ad977cf59c30d9d57ccb9b4	d__Bacteria	p__Firmicutes	c__Clostridia	o__Clostridiales	f__Lachnospiraceae	g__Lachnoanaerobaculum	s__Lachnoanaerobaculum_unclassified
2229c0d105ac582be658057cddc6f6ff	d__Bacteria	p__Proteobacteria	c__Gammaproteobacteria	o__Betaproteobacteriales	f__Burkholderiaceae	g__Sutterella	s__Sutterella_unclassified
b0cfad7480e1cf1c5bed095fe70733f2	d__Archaea	p__Archaea_unclassified	c__Archaea_unclassified	o__Archaea_unclassified	f__Archaea_unclassified	g__Archaea_unclassified	s__Archaea_unclassified
08bba0ea41e62c503b070c1f237314e7	d__Bacteria	p__Actinobacteria	c__Thermoleophilia	o__Gaiellales	f__Gaiellales_unclassified	g__Gaiellales_unclassified	s__Gaiellales_unclassified
2d0e10f788678073054efca2cdbb57c1	d__Bacteria	p__Spirochaetes	c__Spirochaetia	o__Spirochaetales	f__Spirochaetaceae	g__Treponema_2	s__Treponema_2_unclassified
633f0c3010fc96df4575a2f269abddab	d__Bacteria	p__Chloroflexi	c__Chloroflexi_unclassified	o__Chloroflexi_unclassified	f__Chloroflexi_unclassified	g__Chloroflexi_unclassified	s__Chloroflexi_unclassified
306c0c9c44d4d43415e605274853c87c	d__Bacteria	p__Bacteroidetes	c__Bacteroidia	o__Bacteroidales	f__Prevotellaceae	g__Prevotella	s__Prevotella_sp._1alac4_x1
1bb0db7ca76077d238f99e89df829f0d	d__Bacteria	p__Firmicutes	c__Clostridia	o__Clostridiales	f__Lachnospiraceae	g__Lachnospiraceae_unclassified	s__Lachnospiraceae_unclassified
176f0ef8de35883076f92b861e693117	d__Bacteria	p__Proteobacteria	c__Gammaproteobacteria	o__Pseudomonadales	f__Pseudomonadaceae	g__Pseudomonas	s__Pseudomonas_graminis
8136c0f1017eee6298e052dac57e298b	d__Bacteria	p__Bacteroidetes	c__Bacteroidia	o__Bacteroidales	f__Prevotellaceae	g__Prevotella_7	s__Prevotella_7_unclassified
7af0cdbe5497153aa807b5b5018200b3	d__Bacteria	p__Actinobacteria	c__Coriobacteriia	o__Coriobacteriales	f__Coriobacteriaceae	g__Collinsella	s__Collinsella_unclassified
c0a03b4ed22587e220eab1d111a08d0b	d__Bacteria	p__Firmicutes	c__Clostridia	o__Clostridiales	f__Ruminococcaceae	g__Ruminococcaceae_UCG-005	s__Ruminococcaceae_UCG-005_unclassified
316e0a5441dcb2e1142db3b330dc6e5f	d__Bacteria	p__Firmicutes	c__Clostridia	o__Clostridiales	f__Peptostreptococcaceae	g__Peptoclostridium	s__Peptoclostridium_unclassified
67672e0d91c9746b309a043017f16fd9	d__Bacteria	p__Proteobacteria	c__Betaproteobacteria	o__Burkholderiales	f__Burkholderiales_unclassified	g__Burkholderiales_unclassified	s__Burkholderiales_unclassified
851a0b8bbdbe43d39d7737163b1ff557	d__Bacteria	p__Firmicutes	c__Clostridia	o__Clostridiales	f__Family_XIII	g__Eubacterium]_nodatum_group	s__Eubacterium]_nodatum_group_unclassified
b0f70a28def7375e19374cdebfbb1423	d__Bacteria	p__Chloroflexi	c__SHA-26	o__SHA-26_unclassified	f__SHA-26_unclassified	g__SHA-26_unclassified	s__SHA-26_unclassified
e0d7859bff2b3d398549fc5448355a2d	d__Bacteria	p__Actinobacteria	c__Actinobacteria	o__Actinomycetales	f__Actinomycetaceae	g__Actinomyces	s__uncultured_Actinomyces_sp.
602f0c732fa3bf215861bee07e94c457	d__Bacteria	p__Planctomycetes	c__Planctomycetacia	o__Isosphaerales	f__Isosphaeraceae	g__Isosphaeraceae_unclassified	s__Isosphaeraceae_unclassified
de0c9417ebdfb0e66ddf4670f5236cc8	d__Archaea	p__Archaea_unclassified	c__Archaea_unclassified	o__Archaea_unclassified	f__Archaea_unclassified	g__Archaea_unclassified	s__Archaea_unclassified
bb0da6bf337b9e8b24fdd7030f77ab31	d__Bacteria	p__Firmicutes	c__Clostridia	o__Clostridiales	f__Lachnospiraceae	g__Lachnospiraceae_unclassified	s__Lachnospiraceae_unclassified
4bb0d758f31971b6f62c82f93d0a49ce	d__Bacteria	p__Firmicutes	c__Clostridia	o__Clostridiales	f__Family_XIII	g__Family_XIII_AD3011_group	s__Family_XIII_AD3011_group_unclassified
a0b4099d7acade5bfb92b45990e6b392	d__Bacteria	p__Bacteroidetes	c__Bacteroidia	o__Bacteroidales	f__Muribaculaceae	g__Muribaculaceae_unclassified	s__Muribaculaceae_unclassified
8a0a26ba9227abcbcbebf83ef635970b	d__Archaea	p__Archaea_unclassified	c__Archaea_unclassified	o__Archaea_unclassified	f__Archaea_unclassified	g__Archaea_unclassified	s__Archaea_unclassified
260ee0d1e28538636fd6ebd55d1219c8	d__Bacteria	p__Firmicutes	c__Clostridia	o__Clostridiales	f__Lachnospiraceae	g__Lachnoanaerobaculum	s__Lachnoanaerobaculum_orale
fdd0bd6e7bfe33b5f7764723a8ff42e3	d__Bacteria	p__Firmicutes	c__Clostridia	o__Clostridiales	f__Lachnospiraceae	g__Lachnospiraceae_unclassified	s__Lachnospiraceae_unclassified
6d0c684db703d9f3f41236c5179f7e8f	d__Bacteria	p__Firmicutes	c__Clostridia	o__Clostridiales	f__Family_XIII	g__Family_XIII_AD3011_group	s__Family_XIII_AD3011_group_unclassified
05bbc0b0a9b33b8361a7eeffed70b082	d__Bacteria	p__Proteobacteria	c__Deltaproteobacteria	o__Desulfuromonadales	f__Geobacteraceae	g__Geobacter	s__uncultured_Geobacter_sp.
a0c14670e616c5a47fde772a2e8b7b60	d__Bacteria	p__Firmicutes	c__Bacilli	o__Lactobacillales	f__Streptococcaceae	g__Streptococcus	s__uncultured_Streptococcus_sp.
6d00e78dce78af682c5d567ae62ca611	d__Bacteria	p__Firmicutes	c__Clostridia	o__Clostridiales	f__Ruminococcaceae	g__Faecalibacterium	s__Faecalibacterium_sp.
cb0c45b9bd72ff4af82b26ca59ca81c5	d__Bacteria	p__Armatimonadetes	c__Armatimonadetes_unclassified	o__Armatimonadetes_unclassified	f__Armatimonadetes_unclassified	g__Armatimonadetes_unclassified	s__Armatimonadetes_unclassified
f0b46f853ccf7d02f3df4b09e90cf64e	d__Bacteria	p__Proteobacteria	c__Alphaproteobacteria	o__Rhodobacterales	f__Rhodobacteraceae	g__Paracoccus	s__Paracoccus_aminovorans
50ac0c92e1d6571d43b231dc88d32d5a	d__Bacteria	p__Chloroflexi	c__Chloroflexi_unclassified	o__Chloroflexi_unclassified	f__Chloroflexi_unclassified	g__Chloroflexi_unclassified	s__Chloroflexi_unclassified
f0fd57fd534b1037a402da8b1dfd91eb	d__Bacteria	p__Firmicutes	c__Clostridia	o__Clostridiales	f__Christensenellaceae	g__Christensenellaceae_R-7_group	s__Christensenellaceae_R-7_group_unclassified
b0e958cd79b54f772f1755836ac5a1fd	d__Bacteria	p__Firmicutes	c__Clostridia	o__Clostridiales	f__Gracilibacteraceae	g__Lutispora	s__Lutispora_unclassified
e0f22475a711f538f481f56dac054577	d__Bacteria	p__Firmicutes	c__Clostridia	o__Clostridiales	f__Ruminococcaceae	g__Ruminococcaceae_UCG-014	s__Ruminococcaceae_UCG-014_unclassified
f0f2eeb794ec836e8dff25ec381268b4	d__Bacteria	p__Actinobacteria	c__Actinobacteria	o__Actinomycetales	f__Actinomycetaceae	g__Actinomyces	s__Actinomyces_unclassified
962e0e09250ec4a31ef1db969d0340bb	d__Archaea	p__Euryarchaeota	c__Thermoplasmata	o__Thermoplasmatales	f__Thermoplasmatales_unclassified	g__Thermoplasmatales_unclassified	s__Thermoplasmatales_unclassified
538e00d5fa34872144aeb05b2fbcf6ce	d__Bacteria	p__Proteobacteria	c__Deltaproteobacteria	o__Desulfovibrionales	f__Desulfomicrobiaceae	g__Desulfomicrobium	s__Desulfomicrobium_unclassified
82a0c402a86f00ae2cb4db7751e3a084	d__Bacteria	p__Planctomycetes	c__Planctomycetacia	o__Pirellulales	f__Pirellulaceae	g__Pir3_lineage	s__Pir3_lineage_unclassified
3232173b0a8da19157f03433057fbc0d	d__Archaea	p__Archaea_unclassified	c__Archaea_unclassified	o__Archaea_unclassified	f__Archaea_unclassified	g__Archaea_unclassified	s__Archaea_unclassified
abf0d6d19dd06983ffb1c3eb2551c3af	d__Bacteria	p__Firmicutes	c__Clostridia	o__Clostridiales	f__Lachnospiraceae	g__Lachnospiraceae_unclassified	s__Lachnospiraceae_unclassified
2cc0d5e0c037139b43623fa01504815f	d__Bacteria	p__Gemmatimonadetes	c__Gemmatimonadetes	o__Gemmatimonadales	f__Gemmatimonadaceae	g__Gemmatirosa	s__Gemmatirosa_unclassified
dd0ab67be72562e7b1686c157b0ef06d	d__Bacteria	p__Chloroflexi	c__Chloroflexi_unclassified	o__Chloroflexi_unclassified	f__Chloroflexi_unclassified	g__Chloroflexi_unclassified	s__Chloroflexi_unclassified
2126e0e135e6a31f0a82b85dc86c8b0d	d__Bacteria	p__Bacteroidetes	c__Bacteroidia	o__Flavobacteriales	f__Weeksellaceae	g__Bergeyella	s__Bergeyella_unclassified
981d0a0e5c55e8361210fff1cb632354	d__Bacteria	p__Bacteroidetes	c__Bacteroidia	o__Bacteroidales	f__Rikenellaceae	g__Alistipes	s__Alistipes_unclassified
77a0b82a24b36c7428056658c2d8774c	d__Bacteria	p__Firmicutes	c__Clostridia	o__Clostridiales	f__Lachnospiraceae	g__Roseburia	s__uncultured_Roseburia_sp.
e0d138e0c14cd0400572602e1e5c6b29	d__Bacteria	p__Fusobacteria	c__Fusobacteriia	o__Fusobacteriales	f__Fusobacteriaceae	g__Fusobacterium	s__Fusobacterium_naviforme
11db0c9ba9f6edf32dc295933e3432e0	d__Bacteria	p__Firmicutes	c__Negativicutes	o__Selenomonadales	f__Veillonellaceae	g__Veillonella	s__Veillonella_unclassified
937f0b2524eaba78c1f4b4637a023f5f	d__Bacteria	p__Proteobacteria	c__Gammaproteobacteria	o__Enterobacteriales	f__Enterobacteriaceae	g__Serratia	s__Serratia_unclassified
e0aea0aea8da4206ac7c7283f4cf415e	d__Bacteria	p__Firmicutes	c__Clostridia	o__Clostridiales	f__Family_XIII	g__Eubacterium]_nodatum_group	s__Eubacterium]_nodatum_group_unclassified
657ee0c266316d0aca6dcb070f4f9a10	d__Archaea	p__Archaea_unclassified	c__Archaea_unclassified	o__Archaea_unclassified	f__Archaea_unclassified	g__Archaea_unclassified	s__Archaea_unclassified
b0db87a6994e03bf48e3efbbc2ce2f4e	d__Bacteria	p__Cyanobacteria	c__Oxyphotobacteria	o__Nostocales	f__Chroococcidiopsaceae	g__Aliterella_CENA595	s__Aliterella_CENA595_unclassified
7336bae0cd76753474f56d870c8219f9	d__unclassified	p__unclassified	c__unclassified	o__unclassified	f__unclassified	g__unclassified	s__unclassified
3d0e9c5ec7833cdc399d72d52b5a7a87	d__Bacteria	p__Acidobacteria	c__Acidobacteriia	o__Solibacterales	f__Solibacteraceae_(Subgroup_3)	g__Candidatus_Solibacter	s__Candidatus_Solibacter_unclassified
e0bbac9461ef89c31c7f826c038bce23	d__Bacteria	p__Proteobacteria	c__Betaproteobacteria	o__Burkholderiales	f__Sutterellaceae	g__Parasutterella	s__uncultured_Parasutterella_sp.
57fa0f0dd70599276e34512eee1517b8	d__Bacteria	p__Firmicutes	c__Negativicutes	o__Selenomonadales	f__Veillonellaceae	g__Veillonella	s__Veillonella_unclassified
a0f063a9de08830c3029e89c474c2675	d__Bacteria	p__Chloroflexi	c__Chloroflexia	o__Thermomicrobiales	f__JG30-KF-CM45	g__JG30-KF-CM45_unclassified	s__JG30-KF-CM45_unclassified
d0fbb583529e32d5b163a68a4dba9372	d__Bacteria	p__Firmicutes	c__Erysipelotrichia	o__Erysipelotrichales	f__Erysipelotrichaceae	g__Erysipelotrichaceae_UCG-003	s__Erysipelotrichaceae_UCG-003_unclassified
b00e9005d6c0a1f147f7395a04d8f0bb	d__Bacteria	p__Chloroflexi	c__Chloroflexia	o__Chloroflexales	f__Roseiflexaceae	g__Roseiflexaceae_unclassified	s__Roseiflexaceae_unclassified
b0b4c77a76d1dbdcd6970c8a8e06a5a6	d__Bacteria	p__Firmicutes	c__Clostridia	o__Clostridiales	f__Clostridiales_Family_XIV._Incertae_Sedis	g__Clostridiales_Family_XIV._Incertae_Sedis_unclassified	s__Clostridiales_Family_XIV._Incertae_Sedis_unclassified
c0ee90f78c48e3492d33f34b4ad24ae0	d__Bacteria	p__Firmicutes	c__Clostridia	o__Clostridiales	f__Ruminococcaceae	g__Flavonifractor	s__Flavonifractor_unclassified
f0d26665fcffd7ac29000b472551c5ed	d__Bacteria	p__Bacteroidetes	c__Bacteroidia	o__Bacteroidales	f__Rikenellaceae	g__Alistipes	s__Alistipes_unclassified
5fbdb0e987a0f91eed937460b3c9a867	d__Bacteria	p__Firmicutes	c__Erysipelotrichia	o__Erysipelotrichales	f__Erysipelotrichaceae	g__Dubosiella	s__Dubosiella_newyorkensis
252dd0b8599e5829fc4e357f4d43ac72	d__Bacteria	p__Proteobacteria	c__Alphaproteobacteria	o__Azospirillales	f__Azospirillaceae	g__Skermanella	s__Skermanella_unclassified
0d00b6d088bbbe3a7d2883190b0a370f	d__Bacteria	p__Firmicutes	c__Clostridia	o__Clostridiales	f__Ruminococcaceae	g__Ruminiclostridium_5	s__Ruminiclostridium_5_unclassified
64cdd0a6604a5f56bc6561915365faac	d__Bacteria	p__Actinobacteria	c__Actinobacteria	o__Micrococcales	f__Intrasporangiaceae	g__Knoellia	s__Knoellia_sp.
f0b4b246ee8702e33110cef4d4bc9116	d__Bacteria	p__Firmicutes	c__Clostridia	o__Clostridiales	f__Family_XIII	g__Eubacterium]_brachy_group	s__Eubacterium]_brachy_group_unclassified
31e0c00c477cd584e96652a7da3cd603	d__Bacteria	p__Actinobacteria	c__Thermoleophilia	o__Solirubrobacterales	f__Solirubrobacteraceae	g__Conexibacter	s__Conexibacter_unclassified
61c0b627a6a66436691c4d9ac7e8b7fd	d__Bacteria	p__Bacteroidetes	c__Bacteroidia	o__Bacteroidales	f__Bacteroidetes_vadinHA17	g__Bacteroidetes_vadinHA17_unclassified	s__Bacteroidetes_vadinHA17_unclassified
4a0c89c234400b358433d2582f3b636a	d__Bacteria	p__Bacteroidetes	c__Bacteroidia	o__Bacteroidales	f__Prevotellaceae	g__Alloprevotella	s__Alloprevotella_unclassified
b0f904897aaa27cf907964652e6452d2	d__Bacteria	p__Firmicutes	c__Clostridia	o__Clostridiales	f__Peptostreptococcaceae	g__Peptostreptococcaceae_unclassified	s__Peptostreptococcaceae_unclassified
9da0e5647b9ea7ae049b43fee7be40d5	d__Bacteria	p__Chloroflexi	c__Chloroflexi_unclassified	o__Chloroflexi_unclassified	f__Chloroflexi_unclassified	g__Chloroflexi_unclassified	s__Chloroflexi_unclassified
cab0b77fec35f12d3e03eaeed45d010c	d__Bacteria	p__Firmicutes	c__Negativicutes	o__Selenomonadales	f__Veillonellaceae	g__Selenomonas_3	s__Selenomonas_3_unclassified
405770cc0fcd2efcb615ba01c14aad2f	d__Bacteria	p__Firmicutes	c__Clostridia	o__Clostridiales	f__Clostridiaceae	g__Natronincola	s__Natronincola_histidinovorans
7366458b0ea87f0eb16c9128a2311fbc	d__Bacteria	p__Actinobacteria	c__Coriobacteriia	o__Coriobacteriales	f__Eggerthellaceae	g__Eggerthellaceae_unclassified	s__Eggerthellaceae_unclassified
1a0ab4e189121a01e2c0cf778e51785f	d__Bacteria	p__Acidobacteria	c__Aminicenantia	o__Aminicenantales	f__Aminicenantales_unclassified	g__Aminicenantales_unclassified	s__Aminicenantales_unclassified
8dbc0fbadf9bfe85f3c1ec4d4336dbf1	d__Bacteria	p__Firmicutes	c__Clostridia	o__Clostridiales	f__Family_XI	g__Parvimonas	s__Parvimonas_unclassified
7dad0ce7488ab50660c786c8d3668f86	d__Bacteria	p__Bacteroidetes	c__Bacteroidia	o__Bacteroidales	f__Bacteroidaceae	g__Bacteroides	s__Bacteroides_unclassified
80e0e98966ca851611ab49bb103d738b	d__Bacteria	p__Firmicutes	c__Clostridia	o__Clostridiales	f__Ruminococcaceae	g__Faecalibacterium	s__uncultured_Faecalibacterium_sp.
6687c0bf3951f6dd25a79e49e2350f57	d__Bacteria	p__Proteobacteria	c__Gammaproteobacteria	o__Pasteurellales	f__Pasteurellaceae	g__Aggregatibacter	s__Aggregatibacter_actinomycetemcomitans
975aea0ff480450501ad5400aa25d206	d__Bacteria	p__Proteobacteria	c__Deltaproteobacteria	o__NB1-j	f__NB1-j_unclassified	g__NB1-j_unclassified	s__NB1-j_unclassified
417c0f70ccbfb9e95466b9b12fb2b036	d__Bacteria	p__Bacteroidetes	c__Bacteroidia	o__Bacteroidales	f__Bacteroidaceae	g__Bacteroides	s__Bacteroides_salyersiae
0865933f0db80df128832ea82459f970	d__Bacteria	p__Proteobacteria	c__Gammaproteobacteria	o__Pasteurellales	f__Pasteurellaceae	g__Haemophilus	s__uncultured_Haemophilus_sp.
3a0e5899dd75dfc91d17a7c3df1bc20a	d__Bacteria	p__Proteobacteria	c__Gammaproteobacteria	o__Betaproteobacteriales	f__TRA3-20	g__TRA3-20_unclassified	s__TRA3-20_unclassified
b0d2fca4704ffee2163a390c400ff903	d__Bacteria	p__Proteobacteria	c__Gammaproteobacteria	o__Enterobacterales	f__Enterobacteriaceae	g__Klebsiella	s__Klebsiella_sp._pt5
36e0dd4f5c602fa0b9cdfbe5e974ff59	d__Bacteria	p__Bacteroidetes	c__Bacteroidia	o__Flavobacteriales	f__Flavobacteriaceae	g__Capnocytophaga	s__Capnocytophaga_unclassified
77e0ac9b08321460c1dfa55b074232e6	d__Bacteria	p__Planctomycetes	c__Pla4_lineage	o__Pla4_lineage_unclassified	f__Pla4_lineage_unclassified	g__Pla4_lineage_unclassified	s__Pla4_lineage_unclassified
04dbc0e394ddf315e3c93bc8fd4cc975	d__Bacteria	p__Firmicutes	c__Clostridia	o__Clostridiales	f__Lachnospiraceae	g__Lachnospiraceae_unclassified	s__Lachnospiraceae_unclassified
a0c352c52ffbff534eb15a2125e2cbb7	d__Bacteria	p__Bacteroidetes	c__Bacteroidia	o__Bacteroidales	f__Porphyromonadaceae	g__Porphyromonas	s__Porphyromonas_gingivalis
fc0ee9ad42fbd7049c6480697d4231d8	d__Bacteria	p__Chloroflexi	c__Chloroflexi_unclassified	o__Chloroflexi_unclassified	f__Chloroflexi_unclassified	g__Chloroflexi_unclassified	s__Chloroflexi_unclassified
174085d0acacf1f12919820a811a28ad	d__Bacteria	p__Firmicutes	c__Clostridia	o__Clostridiales	f__Lachnospiraceae	g__Lachnoclostridium_5	s__Lachnoclostridium_5_unclassified
3d0d24e726572a32fae6abb4ba039e88	d__Bacteria	p__Fusobacteria	c__Fusobacteriia	o__Fusobacteriales	f__Fusobacteriaceae	g__Fusobacterium	s__Fusobacterium_unclassified
b00b84fdf5202af39f465a2c9aaf89bc	d__Bacteria	p__Firmicutes	c__Clostridia	o__Clostridiales	f__Lachnospiraceae	g__Fusicatenibacter	s__Fusicatenibacter_unclassified
f0cbb45d6cf5a35983998dbaf005db9b	d__Bacteria	p__Actinobacteria	c__Thermoleophilia	o__Gaiellales	f__Gaiellales_unclassified	g__Gaiellales_unclassified	s__Gaiellales_unclassified
bcd0d913c97a5a896e6d2c73ebf8799d	d__Bacteria	p__Actinobacteria	c__Actinobacteria	o__Frankiales	f__Frankiales_unclassified	g__Frankiales_unclassified	s__Frankiales_unclassified
1f0d4474dba3b54ab72a2dd372a51551	d__Bacteria	p__Bacteroidetes	c__Bacteroidia	o__Bacteroidales	f__Rikenellaceae	g__Alistipes	s__uncultured_Alistipes_sp.
1be0f97e9e2f54521eed98d3d9091f01	d__Bacteria	p__Firmicutes	c__Clostridia	o__Clostridiales	f__Clostridiaceae	g__Clostridium	s__uncultured_Clostridium_sp.
7e0b217e8781804af06108f9b23647c4	d__Bacteria	p__Proteobacteria	c__Alphaproteobacteria	o__Rhizobiales	f__Beijerinckiaceae	g__Methylobacterium	s__Methylobacterium_unclassified
417a0e1899287b0593108053d645b8ce	d__Bacteria	p__Firmicutes	c__Firmicutes_unclassified	o__Firmicutes_unclassified	f__Firmicutes_unclassified	g__Firmicutes_unclassified	s__Firmicutes_unclassified
d0cf07108c871a74630897bc1d2c5053	d__Bacteria	p__Firmicutes	c__Clostridia	o__Clostridiales	f__Family_XIII	g__Family_XIII_AD3011_group	s__Family_XIII_AD3011_group_unclassified
de000f8023a4be183f954db1aae6e9ba	d__Bacteria	p__Firmicutes	c__Clostridia	o__Clostridiales	f__Family_XI	g__Parvimonas	s__Parvimonas_unclassified
bf0fd7e5878e8c45a5dfabc02382f00c	d__Bacteria	p__Firmicutes	c__Clostridia	o__Clostridiales	f__Lachnospiraceae	g__Blautia	s__Blautia_unclassified
8d0dc9a84d79335e828df6b2fb7a22ed	d__Bacteria	p__Proteobacteria	c__Gammaproteobacteria	o__Enterobacterales	f__Enterobacteriaceae	g__Klebsiella	s__Klebsiella_pneumoniae
12369588d0ee482f8caa21ef0242f32d	d__Bacteria	p__Firmicutes	c__Clostridia	o__Clostridiales	f__Ruminococcaceae	g__Faecalibacterium	s__uncultured_Faecalibacterium_sp.
20cf0e3061cfd7fb64172c693d905f49	d__Bacteria	p__Firmicutes	c__Bacilli	o__Lactobacillales	f__Streptococcaceae	g__Streptococcus	s__Streptococcus_iniae
7971c0a1a917d45465e2dbdc8f472061	d__Bacteria	p__Bacteroidetes	c__Bacteroidia	o__Cytophagales	f__Amoebophilaceae	g__Candidatus_Amoebophilus	s__Candidatus_Amoebophilus_unclassified
6a00a6340f6945ce2129fdbdbbbec16e	d__Bacteria	p__Actinobacteria	c__Thermoleophilia	o__Solirubrobacterales	f__67-14	g__67-14_unclassified	s__67-14_unclassified
16e0a216d30cddc6ccaddbe7ce838f82	d__Bacteria	p__Firmicutes	c__Clostridia	o__Clostridiales	f__Lachnospiraceae	g__Lachnospiraceae_unclassified	s__Lachnospiraceae_unclassified
61f0b919592bec9c705972f8f8115719	d__Bacteria	p__Firmicutes	c__Clostridia	o__Clostridiales	f__Lachnospiraceae	g__Roseburia	s__Roseburia_unclassified
f0eb970d33a83b53eabcf3c659493b1e	d__Bacteria	p__Firmicutes	c__Clostridia	o__Clostridiales	f__Lachnospiraceae	g__Lachnospiraceae_unclassified	s__Lachnospiraceae_unclassified
133f0cf3ac4fc08c6f9cc37497a907e9	d__Bacteria	p__Firmicutes	c__Negativicutes	o__Selenomonadales	f__Veillonellaceae	g__Selenomonas_3	s__Selenomonas_3_unclassified
e0b33bdcc1eb312c22a93514c1687ca8	d__Bacteria	p__Bacteroidetes	c__Bacteroidia	o__Cytophagales	f__Cytophagaceae	g__Rhodocytophaga	s__Rhodocytophaga_unclassified
40285d0b1255bd83a9d9f8408c5791f1	d__Bacteria	p__Nitrospirae	c__Thermodesulfovibrionia	o__Thermodesulfovibrionia_unclassified	f__Thermodesulfovibrionia_unclassified	g__Thermodesulfovibrionia_unclassified	s__Thermodesulfovibrionia_unclassified
1108008a0a714ff18b134fbedf82a33a	d__Bacteria	p__Proteobacteria	c__Alphaproteobacteria	o__Rickettsiales	f__Mitochondria	g__Mitochondria_unclassified	s__Mitochondria_unclassified
b0ab26500eca1c6b841e688cc2342b9d	d__Bacteria	p__Proteobacteria	c__Alphaproteobacteria	o__Caulobacterales	f__Caulobacteraceae	g__Caulobacter	s__Caulobacter_unclassified
a0ad38e1ed272140bffb05a6c7b90bb0	d__Bacteria	p__Firmicutes	c__Clostridia	o__Clostridiales	f__Peptostreptococcaceae	g__Terrisporobacter	s__Terrisporobacter_unclassified
a0aa003029d08b5f74642d80ca6e1621	d__Bacteria	p__Proteobacteria	c__Gammaproteobacteria	o__Oceanospirillales	f__Pseudohongiellaceae	g__BIyi10	s__BIyi10_unclassified
3c0f4d807e0b1b70d46ab8e29ecf06a5	d__Bacteria	p__Firmicutes	c__Clostridia	o__Clostridiales	f__Lachnospiraceae	g__Lachnospiraceae_unclassified	s__Lachnospiraceae_unclassified
959daabb0d58e7ac037b4341982fbd51	d__Bacteria	p__Firmicutes	c__Clostridia	o__Clostridiales	f__Ruminococcaceae	g__Ruminococcaceae_UCG-014	s__Ruminococcaceae_UCG-014_unclassified
6087384ba0db18005cccac0422f17f94	d__Bacteria	p__Bacteroidetes	c__Bacteroidia	o__Bacteroidales	f__Bacteroidetes_vadinHA17	g__Bacteroidetes_vadinHA17_unclassified	s__Bacteroidetes_vadinHA17_unclassified
5513a0b23e397b11dc4d3bcc73470a5d	d__Bacteria	p__Spirochaetes	c__Spirochaetia	o__Spirochaetales	f__Spirochaetaceae	g__Treponema_2	s__Treponema_2_unclassified
d0c3ec7b6249d4aab67293cac0b1e946	d__Bacteria	p__Epsilonbacteraeota	c__Campylobacteria	o__Campylobacterales	f__Helicobacteraceae	g__Helicobacter	s__Helicobacter_unclassified
ad0bc202a26f3b36e29d29f148404a2d	d__Bacteria	p__Firmicutes	c__Negativicutes	o__Selenomonadales	f__Veillonellaceae	g__Veillonella	s__Veillonella_unclassified
c0cf9c23f67e314aae5a0a01bd994477	d__Bacteria	p__Firmicutes	c__Erysipelotrichia	o__Erysipelotrichales	f__Erysipelotrichaceae	g__Faecalibaculum	s__Faecalibaculum_unclassified
f0aa6c254326d5c3572fd4d0ae5efd01	d__Bacteria	p__Proteobacteria	c__Alphaproteobacteria	o__Alphaproteobacteria_unclassified	f__Alphaproteobacteria_unclassified	g__Alphaproteobacteria_unclassified	s__Alphaproteobacteria_unclassified
a0f08e201afabbe13c2b04b6151f335b	d__Bacteria	p__Actinobacteria	c__Actinobacteria	o__Bifidobacteriales	f__Bifidobacteriaceae	g__Bifidobacterium	s__Bifidobacterium_sp._CWSAB40
a0fb5916410513d3493dc9518b9a6153	d__Bacteria	p__Actinobacteria	c__Coriobacteriia	o__Eggerthellales	f__Eggerthellaceae	g__Slackia	s__Slackia_piriformis
176658effad00ba41dd522ee53ee612b	d__Bacteria	p__Bacteroidetes	c__Bacteroidia	o__Bacteroidales	f__Prevotellaceae	g__Alloprevotella	s__Alloprevotella_unclassified
d0dd2ade1ece114025069a5ded3b30c2	d__Bacteria	p__Firmicutes	c__Clostridia	o__Clostridiales	f__Lachnospiraceae	g__Blautia	s__Blautia_unclassified
db0ef0141c1ab3ddd92934db9198f827	d__Bacteria	p__Firmicutes	c__Clostridia	o__Clostridiales	f__Ruminococcaceae	g__Faecalibacterium	s__Faecalibacterium_unclassified
4e0de6c8529fb8ab84572f1020238247	d__Bacteria	p__Firmicutes	c__Clostridia	o__Clostridiales	f__Lachnospiraceae	g__Lachnospiraceae_unclassified	s__Lachnospiraceae_unclassified
d0cbf15149794229c2515b37b5c3098c	d__Bacteria	p__Bacteroidetes	c__Bacteroidia	o__Cytophagales	f__Hymenobacteraceae	g__Hymenobacter	s__Hymenobacter_unclassified
2766f0fabe3594d15ea91844f50a3e8d	d__unclassified	p__unclassified	c__unclassified	o__unclassified	f__unclassified	g__unclassified	s__unclassified
4deb0c186f2df7e84abaf17bab4197d3	d__Bacteria	p__Actinobacteria	c__Coriobacteriia	o__Coriobacteriales	f__Atopobiaceae	g__Coriobacteriaceae_UCG-002	s__Coriobacteriaceae_UCG-002_unclassified
a0e504db7fcdf6710829b1d5e80e2b10	d__Bacteria	p__Firmicutes	c__Erysipelotrichia	o__Erysipelotrichales	f__Erysipelotrichaceae	g__Erysipelatoclostridium	s__Erysipelatoclostridium_sp._SNUG30099
9e0d6b0cc30d583de5ba5871946f0704	d__Bacteria	p__Proteobacteria	c__Gammaproteobacteria	o__Betaproteobacteriales	f__Neisseriaceae	g__Neisseria	s__Neisseria_unclassified
7c0f2a989251e0d3e260945c91519a9a	d__Bacteria	p__Chloroflexi	c__Dehalococcoidia	o__GIF9	f__GIF9_unclassified	g__GIF9_unclassified	s__GIF9_unclassified
9f0b0e565686506aeb012ac13d17d546	d__Bacteria	p__Proteobacteria	c__Gammaproteobacteria	o__Betaproteobacteriales	f__Burkholderiaceae	g__Burkholderiaceae_unclassified	s__Burkholderiaceae_unclassified
30565d000bc6b7bf4b61b0a1fa1c2911	d__Bacteria	p__Bacteroidetes	c__Bacteroidia	o__Bacteroidales	f__Bacteroidaceae	g__Bacteroides	s__Bacteroides_unclassified
9c0ac6d44f023b6a1ce2463aedc6e0c8	d__Bacteria	p__Proteobacteria	c__Gammaproteobacteria	o__Betaproteobacteriales	f__Burkholderiaceae	g__Diaphorobacter	s__Diaphorobacter_unclassified
6aaedaabff0f05c74efc3563fee3a963	d__Bacteria	p__Chloroflexi	c__Chloroflexi_unclassified	o__Chloroflexi_unclassified	f__Chloroflexi_unclassified	g__Chloroflexi_unclassified	s__Chloroflexi_unclassified
b0adea7deee907a127cc7cbc46d03966	d__Bacteria	p__Firmicutes	c__Clostridia	o__Clostridiales	f__Lachnospiraceae	g__Lachnospiraceae_unclassified	s__Lachnospiraceae_unclassified
27c0c29db6022591b3ea4789dd6c9481	d__Bacteria	p__Firmicutes	c__Clostridia	o__Thermoanaerobacterales	f__Thermoanaerobacteraceae	g__Thermoanaerobacteraceae_unclassified	s__Thermoanaerobacteraceae_unclassified
4a0bd3f22188dab27416ebc81fc897fb	d__Bacteria	p__Proteobacteria	c__Gammaproteobacteria	o__Pseudomonadales	f__Pseudomonadaceae	g__Pseudomonas	s__Pseudomonas_aeruginosa
6f0ed68ec2cc136b96933e4cbdd2ec9c	d__Bacteria	p__Proteobacteria	c__Gammaproteobacteria	o__Cellvibrionales	f__Cellvibrionaceae	g__Cellvibrio	s__uncultured_Cellvibrio_sp.
492aa0c6322f0c9c9d4f9b0a0176bb72	d__Bacteria	p__Firmicutes	c__Clostridia	o__Clostridiales	f__Lachnospiraceae	g__Lachnospiraceae_unclassified	s__Lachnospiraceae_unclassified
ccde0f99f8988b4c99214d006d39afc7	d__Bacteria	p__Firmicutes	c__Negativicutes	o__Selenomonadales	f__Veillonellaceae	g__Veillonella	s__Veillonella_unclassified
6ba0b3d66084ae38036c6c6e17788c29	d__Bacteria	p__Proteobacteria	c__Gammaproteobacteria	o__Pseudomonadales	f__Moraxellaceae	g__Alkanindiges	s__uncultured_Alkanindiges_sp.
27c0c69a0f19f888791acb27f011c432	d__Bacteria	p__Proteobacteria	c__Betaproteobacteria	o__Burkholderiales	f__Oxalobacteraceae	g__Oxalobacteraceae_unclassified	s__Oxalobacteraceae_unclassified
ed0eadbfeb044d7c56142b9269128d39	d__Bacteria	p__Proteobacteria	c__Gammaproteobacteria	o__Pseudomonadales	f__Moraxellaceae	g__Alkanindiges	s__Alkanindiges_unclassified
5722f0a5b4d6a8b311801a35ff95d543	d__Bacteria	p__Planctomycetes	c__Planctomycetacia	o__Pirellulales	f__Pirellulaceae	g__Pirellulaceae_unclassified	s__Pirellulaceae_unclassified
fdb0bd2d6a2edf113f4eb23cd29ca863	d__Bacteria	p__Planctomycetes	c__Phycisphaerae	o__mle1-8	f__mle1-8_unclassified	g__mle1-8_unclassified	s__mle1-8_unclassified
3524a00c3dee01c082e486d7d920c7c7	d__Bacteria	p__Bacteroidetes	c__Bacteroidia	o__Bacteroidales	f__Muribaculaceae	g__Muribaculaceae_unclassified	s__Muribaculaceae_unclassified
7baf0c59bf9495ea986381a5f52e2c25	d__Bacteria	p__Spirochaetes	c__Spirochaetia	o__Spirochaetales	f__Spirochaetaceae	g__Spirochaeta_2	s__Spirochaeta_2_unclassified
586ceca0fd834d876fcb8bd0eff889ac	d__Bacteria	p__Bacteroidetes	c__Bacteroidia	o__Sphingobacteriales	f__Sphingobacteriaceae	g__Sphingobacterium	s__Sphingobacterium_unclassified
a0b3f15641a286a6fd68d68fab567708	d__Bacteria	p__Firmicutes	c__Clostridia	o__Clostridiales	f__Lachnospiraceae	g__Lachnospiraceae_unclassified	s__Lachnospiraceae_unclassified
66ef0bd3083ad992db09ac8061eccf01	d__Bacteria	p__Firmicutes	c__Clostridia	o__Clostridiales	f__Eubacteriaceae	g__Pseudoramibacter	s__uncultured_Pseudoramibacter_sp.
5e0e449a00aa976fa0e62381fbefb27c	d__Bacteria	p__Firmicutes	c__Clostridia	o__Clostridiales	f__Lachnospiraceae	g__Blautia	s__Blautia_unclassified
0ae0a9953a149bbe20a1da961edcf364	d__Bacteria	p__Actinobacteria	c__Actinobacteria	o__Propionibacteriales	f__Nocardioidaceae	g__Aeromicrobium	s__Aeromicrobium_sp.
533484022e0e0d61f0e0b4f9f79074a1	d__Bacteria	p__Firmicutes	c__Clostridia	o__Clostridiales	f__Lachnospiraceae	g__Anaerostipes	s__Anaerostipes_unclassified
a0ec49b712f8111e5cec2560af38f95c	d__Bacteria	p__Firmicutes	c__Erysipelotrichia	o__Erysipelotrichales	f__Erysipelotrichaceae	g__Erysipelotrichaceae_UCG-003	s__Erysipelotrichaceae_UCG-003_unclassified
e0d322b8a27cf0d639ec5bdcf8466752	d__Bacteria	p__Actinobacteria	c__Actinobacteria	o__Corynebacteriales	f__Mycobacteriaceae	g__Mycobacterium	s__Mycobacterium_sp._AMS4
8ad0d5831ed15d6a250872cc8348368d	d__unclassified	p__unclassified	c__unclassified	o__unclassified	f__unclassified	g__unclassified	s__unclassified
6a0b93aa4f02c69a1b22f595a0596989	d__Bacteria	p__Actinobacteria	c__Coriobacteriia	o__Coriobacteriales	f__Coriobacteriaceae	g__Enorma	s__Collinsella]_massiliensis
7e0b59de8a8edc61936a6e2735a042f8	d__Bacteria	p__Proteobacteria	c__Betaproteobacteria	o__Betaproteobacteria_unclassified	f__Betaproteobacteria_unclassified	g__Betaproteobacteria_unclassified	s__Betaproteobacteria_unclassified
6592d0d3915b757c22cce1de39dcf3f9	d__Bacteria	p__Proteobacteria	c__Deltaproteobacteria	o__Myxococcales	f__P3OB-42	g__P3OB-42_unclassified	s__P3OB-42_unclassified
1c0dd451a59608cd336cef4178de3e1c	d__Bacteria	p__Bacteroidetes	c__Bacteroidia	o__Bacteroidales	f__Prevotellaceae	g__Prevotella_7	s__Prevotella_7_unclassified
4f0f11fdf3d7534be2b141d97102dfc7	d__Bacteria	p__Proteobacteria	c__Gammaproteobacteria	o__Pasteurellales	f__Pasteurellaceae	g__Haemophilus	s__Haemophilus_haemolyticus
f0c13832b7f78fbc73c8d26f98eba4ce	d__Bacteria	p__Acidobacteria	c__Subgroup_6	o__Subgroup_6_unclassified	f__Subgroup_6_unclassified	g__Subgroup_6_unclassified	s__Subgroup_6_unclassified
8f0fbfa138ba66a0c7930044c572fc36	d__Bacteria	p__Proteobacteria	c__Alphaproteobacteria	o__Rickettsiales	f__Mitochondria	g__Mitochondria_unclassified	s__Mitochondria_unclassified
92422cfa0b0d47315750350c0d2eed6c	d__Bacteria	p__Firmicutes	c__Negativicutes	o__Selenomonadales	f__Veillonellaceae	g__Megasphaera	s__Megasphaera_unclassified
f0e37c1f429a529d0fa9a205c6faec12	d__Bacteria	p__Acidobacteria	c__Subgroup_22	o__Subgroup_22_unclassified	f__Subgroup_22_unclassified	g__Subgroup_22_unclassified	s__Subgroup_22_unclassified
7b0c7d5b9b09e8f03bdd7ead4a946232	d__Bacteria	p__Firmicutes	c__Clostridia	o__Clostridiales	f__Ruminococcaceae	g__Faecalibacterium	s__Faecalibacterium_unclassified
2fd0f423c2786f7061bcbbc843da8bbd	d__Bacteria	p__Chloroflexi	c__Chloroflexi_unclassified	o__Chloroflexi_unclassified	f__Chloroflexi_unclassified	g__Chloroflexi_unclassified	s__Chloroflexi_unclassified
3060ae0c588f41724f2b785aa7dc81a1	d__Bacteria	p__Proteobacteria	c__Gammaproteobacteria	o__Pseudomonadales	f__Moraxellaceae	g__Acinetobacter	s__Acinetobacter_sp._409
a0cfa49e5edd4070f0743ee7aa6f9a5e	d__Bacteria	p__Actinobacteria	c__Actinobacteria	o__Actinomycetales	f__Actinomycetaceae	g__Actinomyces	s__Actinomyces_unclassified
3498ae0d632cc55ed7d78784bae402f4	d__Bacteria	p__Bacteroidetes	c__Bacteroidia	o__Bacteroidales	f__Bacteroidaceae	g__Bacteroides	s__Bacteroides_unclassified
d0f53d23c38270b2822719edb597f835	d__Bacteria	p__Bacteroidetes	c__Bacteroidia	o__Bacteroidales	f__Bacteroidetes_vadinHA17	g__Bacteroidetes_vadinHA17_unclassified	s__Bacteroidetes_vadinHA17_unclassified
c0b9ef9743c1a7d2923484eee599be1d	d__Bacteria	p__Proteobacteria	c__Gammaproteobacteria	o__Gammaproteobacteria_unclassified	f__Gammaproteobacteria_unclassified	g__Gammaproteobacteria_unclassified	s__Gammaproteobacteria_unclassified
0400f0a3954861753edceedb4c9da7c7	d__Bacteria	p__Firmicutes	c__Erysipelotrichia	o__Erysipelotrichales	f__Erysipelotrichaceae	g__Erysipelotrichaceae_UCG-003	s__Erysipelotrichaceae_UCG-003_unclassified
d0e2450f618a81f928436c7e679ece0b	d__Bacteria	p__Firmicutes	c__Clostridia	o__Clostridiales	f__Clostridiales_unclassified	g__Clostridiales_unclassified	s__Clostridiales_unclassified
60326c0b43622dd8ce92553a7af49963	d__Bacteria	p__Firmicutes	c__Negativicutes	o__Selenomonadales	f__Veillonellaceae	g__Selenomonas_3	s__Selenomonas_3_unclassified
bfdbe0b427384b9c3eac40b45c1e3c67	d__Bacteria	p__Bacteroidetes	c__Bacteroidia	o__Bacteroidales	f__Prevotellaceae	g__Prevotella	s__Prevotella_sp._oral_taxon_317
1de0e769531fffd9c29f14815e68aa60	d__Bacteria	p__Fusobacteria	c__Fusobacteriia	o__Fusobacteriales	f__Fusobacteriaceae	g__Fusobacterium	s__uncultured_Fusobacterium_sp.
e0b8b0cb0c7029f54dc9225643711663	d__Bacteria	p__Bacteroidetes	c__Bacteroidia	o__Bacteroidales	f__Tannerellaceae	g__Parabacteroides	s__Parabacteroides_distasonis
ef0c8be4de4b57c3bcc226bfc62bf9d1	d__unclassified	p__unclassified	c__unclassified	o__unclassified	f__unclassified	g__unclassified	s__unclassified
3d0d701eeac14c2b3da27891aba26e90	d__Bacteria	p__Proteobacteria	c__Gammaproteobacteria	o__Pasteurellales	f__Pasteurellaceae	g__Actinobacillus	s__Actinobacillus_unclassified
bc0ef57f7b35af8f3777366996a5bbe9	d__Bacteria	p__Firmicutes	c__Negativicutes	o__Selenomonadales	f__Veillonellaceae	g__Dialister	s__Dialister_unclassified
7bf0a2a7b99584783bf8b820d18f56d2	d__Bacteria	p__Bacteroidetes	c__Bacteroidia	o__Bacteroidales	f__Rikenellaceae	g__Alistipes	s__Alistipes_sp._NML05A004
fe0cc27864cc0d830b151825df1259c2	d__Bacteria	p__Acidobacteria	c__Acidobacteria_unclassified	o__Acidobacteria_unclassified	f__Acidobacteria_unclassified	g__Acidobacteria_unclassified	s__Acidobacteria_unclassified
e0cfb52a8b62b315927c490937aac36d	d__Bacteria	p__Proteobacteria	c__Gammaproteobacteria	o__Chromatiales	f__Chromatiaceae	g__Chromatiaceae_unclassified	s__Chromatiaceae_unclassified
80ca0a006e2d1fc4e044d1afd86a5757	d__Bacteria	p__Chlamydiae	c__LD1-PA32	o__LD1-PA32_unclassified	f__LD1-PA32_unclassified	g__LD1-PA32_unclassified	s__LD1-PA32_unclassified
786cea0bc07e8eed56f01a11b8164ba3	d__Bacteria	p__Proteobacteria	c__Gammaproteobacteria	o__Betaproteobacteriales	f__Neisseriaceae	g__Neisseria	s__Neisseria_unclassified
8d0d11084ce6c064d51e56af14017062	d__Bacteria	p__Gemmatimonadetes	c__Gemmatimonadetes	o__Gemmatimonadales	f__Gemmatimonadaceae	g__Gemmatimonas	s__uncultured_Gemmatimonas_sp.
b0dddd7cc0cbca1d34394e4684c0685c	d__Bacteria	p__Firmicutes	c__Clostridia	o__Clostridiales	f__Ruminococcaceae	g__Ruminococcaceae_UCG-013	s__Ruminococcaceae_UCG-013_unclassified
4b0ff03af7fea1c71cf0a394713f9295	d__Bacteria	p__Proteobacteria	c__Alphaproteobacteria	o__Azospirillales	f__Azospirillales_Incertae_Sedis	g__Stella	s__Stella_unclassified
afc0c8aa806c49f36a5491cc1694e065	d__Bacteria	p__Proteobacteria	c__Gammaproteobacteria	o__Pasteurellales	f__Pasteurellaceae	g__Haemophilus	s__Haemophilus_sp._'paraurethrae'
f0fcded4b05f85f46a2a39ebc57d173c	d__Bacteria	p__Bacteroidetes	c__Bacteroidia	o__Sphingobacteriales	f__Sphingobacteriaceae	g__Pedobacter	s__Pedobacter_unclassified
9f0eb2714272705a656ee854c4b6d6b3	d__Bacteria	p__Firmicutes	c__Clostridia	o__Clostridiales	f__Lachnospiraceae	g__Dorea	s__Dorea_unclassified
a0de2914d9e3756b959704014ce76dfa	d__Bacteria	p__Bacteroidetes	c__Bacteroidia	o__Bacteroidales	f__Bacteroidaceae	g__Bacteroides	s__Bacteroides_unclassified
ca0aae62b7465cfa9a42a65276f00cfd	d__unclassified	p__unclassified	c__unclassified	o__unclassified	f__unclassified	g__unclassified	s__unclassified
290b0be96c5db1284ec0c32c38f0f095	d__Bacteria	p__Planctomycetes	c__Planctomycetacia	o__Pirellulales	f__Pirellulaceae	g__Pirellulaceae_unclassified	s__Pirellulaceae_unclassified
d0a080a7afc7cdaf971e41a7f02aa924	d__Bacteria	p__Rokubacteria	c__NC10	o__Methylomirabilales	f__Methylomirabilaceae	g__Sh765B-TzT-35	s__Sh765B-TzT-35_unclassified
e0b68584af3937b992e551f72a7fbca0	d__Bacteria	p__Actinobacteria	c__Actinobacteria	o__Actinomycetales	f__Actinomycetaceae	g__Actinomyces	s__uncultured_Actinomyces_sp.
5f0eb479a9ca4afccf3f6b4136a56637	d__Bacteria	p__Actinobacteria	c__Actinobacteria	o__Micrococcales	f__Micrococcaceae	g__Glutamicibacter	s__Glutamicibacter_nicotianae
e0c26bfa31c14b7e685c5bd93dcaa2d8	d__Bacteria	p__Firmicutes	c__Negativicutes	o__Selenomonadales	f__Veillonellaceae	g__Veillonella	s__Veillonella_unclassified
cdc0c9f8b348f4b70988e464a95282e0	d__Bacteria	p__Proteobacteria	c__Alphaproteobacteria	o__Caulobacterales	f__Hyphomonadaceae	g__Hyphomonadaceae_unclassified	s__Hyphomonadaceae_unclassified
70ce0ebd23460715f4f81c7d59c66eee	d__Bacteria	p__Bacteroidetes	c__Bacteroidetes_unclassified	o__Bacteroidetes_unclassified	f__Bacteroidetes_unclassified	g__Bacteroidetes_unclassified	s__Bacteroidetes_unclassified
ca0b4fde15b1d29beae3a233e78590bd	d__Bacteria	p__Hydrogenedentes	c__Hydrogenedentia	o__Hydrogenedentiales	f__Hydrogenedensaceae	g__Hydrogenedensaceae_unclassified	s__Hydrogenedensaceae_unclassified
e0e70ced95c1392cf24418e3aa8c3e6b	d__Bacteria	p__Acidobacteria	c__Aminicenantia	o__Aminicenantales	f__Aminicenantales_unclassified	g__Aminicenantales_unclassified	s__Aminicenantales_unclassified
ef0a4f729b00b3f15c3ec48dd6692666	d__Bacteria	p__Firmicutes	c__Clostridia	o__Clostridiales	f__Ruminococcaceae	g__Ruminococcus_1	s__Ruminococcus_1_unclassified
30d00b72a13458d317fb9a6185f8d8c1	d__Bacteria	p__Firmicutes	c__Negativicutes	o__Selenomonadales	f__Veillonellaceae	g__Selenomonas	s__Selenomonas_unclassified
c0e7261d1e540dff5a00bbdc311095fd	d__Bacteria	p__Firmicutes	c__Firmicutes_unclassified	o__Firmicutes_unclassified	f__Firmicutes_unclassified	g__Firmicutes_unclassified	s__Firmicutes_unclassified
d0d761412257ccaff156927c86730b01	d__Bacteria	p__Bacteroidetes	c__Bacteroidetes_unclassified	o__Bacteroidetes_unclassified	f__Bacteroidetes_unclassified	g__Bacteroidetes_unclassified	s__Bacteroidetes_unclassified
e0e31e8eab5aa26afd1a62a19466a078	d__Bacteria	p__Proteobacteria	c__Deltaproteobacteria	o__Deltaproteobacteria_unclassified	f__Deltaproteobacteria_unclassified	g__Deltaproteobacteria_unclassified	s__Deltaproteobacteria_unclassified
ed00f748267c0a003714c8aedfed7961	d__Bacteria	p__Proteobacteria	c__Gammaproteobacteria	o__Pseudomonadales	f__Pseudomonadaceae	g__Pseudomonas	s__uncultured_Pseudomonas_sp.
174cf0ab33862de8759f2f7fd0717cd2	d__Bacteria	p__Firmicutes	c__Clostridia	o__Clostridiales	f__Peptococcaceae	g__Peptococcus	s__Peptococcus_unclassified
09b0dcac6f8ce3c336f6270f98e4a939	d__Bacteria	p__Firmicutes	c__Clostridia	o__Clostridiales	f__Ruminococcaceae	g__GCA-900066225	s__GCA-900066225_unclassified
14d0a2e90d3fb45e003631f47f44132b	d__Bacteria	p__Proteobacteria	c__Deltaproteobacteria	o__Deltaproteobacteria_unclassified	f__Deltaproteobacteria_unclassified	g__Deltaproteobacteria_unclassified	s__Deltaproteobacteria_unclassified
a0f5f93e17690167229fd99c3581343d	d__Bacteria	p__Firmicutes	c__Clostridia	o__Clostridiales	f__Clostridiaceae	g__Butyricicoccus	s__uncultured_Butyricicoccus_sp.
614a0a77077930648712c7d8b4abfb52	d__Bacteria	p__Firmicutes	c__Clostridia	o__Clostridiales	f__Ruminococcaceae	g__Ruminococcaceae_UCG-002	s__Ruminococcaceae_UCG-002_unclassified
5fdf0f594e9a829a85c32c330b9bcdc4	d__Bacteria	p__Bacteroidetes	c__Bacteroidia	o__Bacteroidales	f__Prevotellaceae	g__Prevotella	s__Hallella]_seregens
d00f9e8437769f4d88e0e6d9ed9533d3	d__Bacteria	p__Chloroflexi	c__Dehalococcoidia	o__FW22	f__FW22_unclassified	g__FW22_unclassified	s__FW22_unclassified
7f0a8bc88243e94646a37da9cc5f21bb	d__Bacteria	p__Firmicutes	c__Negativicutes	o__Selenomonadales	f__Veillonellaceae	g__Allisonella	s__Allisonella_unclassified
2221735cab0bfc79205a9dab51071353	d__Bacteria	p__Proteobacteria	c__Gammaproteobacteria	o__Enterobacteriales	f__Enterobacteriaceae	g__Klebsiella	s__Klebsiella_unclassified
f0e6c16ba79a67eb36218d1d3ec634e5	d__Bacteria	p__Chloroflexi	c__Anaerolineae	o__RBG-13-54-9	f__RBG-13-54-9_unclassified	g__RBG-13-54-9_unclassified	s__RBG-13-54-9_unclassified
c0fc60e44181e169df19d257c390cdb4	d__Bacteria	p__Actinobacteria	c__Actinobacteria	o__Corynebacteriales	f__Nocardiaceae	g__Gordonia	s__Gordonia_unclassified
9ca0a2d805e3a38bb3a51cd2225098eb	d__Bacteria	p__Firmicutes	c__Clostridia	o__Clostridiales	f__Lachnospiraceae	g__Blautia	s__Blautia_sp._Marseille-P3313
c0aaf70bd5cbbeb96c61d360a3153398	d__Bacteria	p__Firmicutes	c__Clostridia	o__Clostridiales	f__Ruminococcaceae	g__Ruminococcaceae_UCG-013	s__Ruminococcaceae_UCG-013_unclassified
cb0e888c10d1f4ce57dda871e621f898	d__Bacteria	p__Bacteroidetes	c__Bacteroidia	o__Bacteroidales	f__Muribaculaceae	g__Muribaculaceae_unclassified	s__Muribaculaceae_unclassified
24068cd00a1063e47e5584d8a72462c6	d__Bacteria	p__Firmicutes	c__Bacilli	o__Bacillales	f__Bacillaceae	g__Bacillus	s__uncultured_Bacillus_sp.
7cf0d0d174ce4b85e2e449cff5c19a46	d__Bacteria	p__Acidobacteria	c__Aminicenantia	o__Aminicenantales	f__Aminicenantales_unclassified	g__Aminicenantales_unclassified	s__Aminicenantales_unclassified
2c0eb9a417836ca177822bbbaab74eeb	d__Bacteria	p__Firmicutes	c__Clostridia	o__Clostridiales	f__Ruminococcaceae	g__Ruminococcaceae_UCG-014	s__Ruminococcaceae_UCG-014_unclassified
b0e09601f50db602635300838f6b3545	d__Bacteria	p__Acidobacteria	c__Aminicenantia	o__Aminicenantales	f__Aminicenantales_unclassified	g__Aminicenantales_unclassified	s__Aminicenantales_unclassified
6ed0fcef64bb77a3eb381572d07d0f19	d__Bacteria	p__Proteobacteria	c__Alphaproteobacteria	o__Rhodobacterales	f__Rhodobacteraceae	g__Rhodobacteraceae_unclassified	s__Rhodobacteraceae_unclassified
133efd0a403b02aee718fd9ca2591f2b	d__Archaea	p__Archaea_unclassified	c__Archaea_unclassified	o__Archaea_unclassified	f__Archaea_unclassified	g__Archaea_unclassified	s__Archaea_unclassified
a0f389d6893d01eb73309c34cafdc48b	d__Bacteria	p__Chloroflexi	c__Anaerolineae	o__MSB-5E12	f__MSB-5E12_unclassified	g__MSB-5E12_unclassified	s__MSB-5E12_unclassified
6ddf0d282e031b5d4c17e1e1e8384670	d__Bacteria	p__Actinobacteria	c__Actinobacteria	o__Actinobacteria_unclassified	f__Actinobacteria_unclassified	g__Actinobacteria_unclassified	s__Actinobacteria_unclassified
3cfcd0d02cc5665a699232ffafe73992	d__Bacteria	p__Firmicutes	c__Negativicutes	o__Selenomonadales	f__Veillonellaceae	g__Veillonella	s__Veillonella_unclassified
c0b9b721dd14bdf0882406ed5887b008	d__Bacteria	p__Planctomycetes	c__Phycisphaerae	o__MSBL9	f__SG8-4	g__SG8-4_unclassified	s__SG8-4_unclassified
a0f98627d5dfe340f9f027a1d13accf4	d__Bacteria	p__Chloroflexi	c__Chloroflexia	o__Thermomicrobiales	f__JG30-KF-CM45	g__JG30-KF-CM45_unclassified	s__JG30-KF-CM45_unclassified
d0a2e8fad1c6d43ab4e78c12e1c479bd	d__Bacteria	p__Actinobacteria	c__Coriobacteriia	o__Coriobacteriales	f__Atopobiaceae	g__Coriobacteriaceae_UCG-003	s__Coriobacteriaceae_UCG-003_unclassified
5f0f7a2b57683dacb243183ef0e2f83f	d__Bacteria	p__Actinobacteria	c__Actinobacteria	o__Micrococcales	f__Microbacteriaceae	g__Agreia	s__Agreia_sp._765G80
37d0d63d3e83d19e3c6ee3a594b6fc3e	d__Bacteria	p__Actinobacteria	c__Actinobacteria	o__Micrococcales	f__Microbacteriaceae	g__Cryobacterium	s__Cryobacterium_psychrotolerans
62b0a0ede7b15812efab1a9dc02afcd0	d__Archaea	p__Crenarchaeota	c__Crenarchaeota_unclassified	o__Crenarchaeota_unclassified	f__Crenarchaeota_unclassified	g__Crenarchaeota_unclassified	s__Crenarchaeota_unclassified
4e0f7a25af8fa0b5ebb0a427b3edc826	d__Bacteria	p__Firmicutes	c__Clostridia	o__Clostridiales	f__Lachnospiraceae	g__A2	s__A2_unclassified
c0e2335b7d0f1aec3f6dfbc2aab32e4e	d__Bacteria	p__Patescibacteria	c__Saccharimonadia	o__Saccharimonadales	f__Saccharimonadaceae	g__Saccharimonadaceae_unclassified	s__Saccharimonadaceae_unclassified
51bd00f272083a0ee023c8e868dd4002	d__Bacteria	p__Firmicutes	c__Clostridia	o__Clostridiales	f__Ruminococcaceae	g__Ruminococcaceae_unclassified	s__Ruminococcaceae_unclassified
040c0a53ee8ccf52203b6d302e4f9854	d__Bacteria	p__Proteobacteria	c__Betaproteobacteria	o__Burkholderiales	f__Burkholderiales_unclassified	g__Burkholderiales_unclassified	s__Burkholderiales_unclassified
4407a0ea72f6c0bb605e8542b0f95e00	d__Bacteria	p__Proteobacteria	c__Gammaproteobacteria	o__Betaproteobacteriales	f__Neisseriaceae	g__Neisseria	s__Neisseria_unclassified
6af0bb20201dd8fcdf8752f2de5feb46	d__Bacteria	p__Firmicutes	c__Clostridia	o__Clostridiales	f__Ruminococcaceae	g__Ruminococcus_2	s__Ruminococcus_2_unclassified
b0a9d662eb981ba5ef25b14efa8614e3	d__Bacteria	p__Rokubacteria	c__NC10	o__Methylomirabilales	f__Methylomirabilaceae	g__Sh765B-TzT-35	s__Sh765B-TzT-35_unclassified
f1aaa6335078099e93632bbe9a42b255	d__Bacteria	p__Firmicutes	c__Clostridia	o__Clostridiales	f__Lachnospiraceae	g__Ruminococcus]_gnavus_group	s__Ruminococcus]_gnavus_group_unclassified
80379c1dc4f39ccdb148a5d0dfd7970a	d__Bacteria	p__Bacteroidetes	c__Bacteroidia	o__Bacteroidales	f__Prevotellaceae	g__Prevotella	s__uncultured_Prevotella_sp.
2cef1caeed9744b4acbd9d31a8576d28	d__Bacteria	p__Actinobacteria	c__Actinobacteria	o__Corynebacteriales	f__Nocardiaceae	g__Rhodococcus	s__Rhodococcus_sp._CC_0421
330569a1c1e74326b0dfb9d2c5600e30	d__Bacteria	p__Bacteroidetes	c__Bacteroidia	o__Bacteroidales	f__Muribaculaceae	g__Muribaculaceae_unclassified	s__Muribaculaceae_unclassified
1a1e00e72588674c22eecedc54ccd4da	d__Bacteria	p__Firmicutes	c__Negativicutes	o__Selenomonadales	f__Veillonellaceae	g__Megasphaera	s__Megasphaera_unclassified
d1d86a7987b1ef1da1efd04e371a9349	d__Bacteria	p__Firmicutes	c__Clostridia	o__D8A-2	f__D8A-2_unclassified	g__D8A-2_unclassified	s__D8A-2_unclassified
dcef1c4b17a2c1b38567ab5843b1a0e3	d__Bacteria	p__Proteobacteria	c__Gammaproteobacteria	o__Pasteurellales	f__Pasteurellaceae	g__Actinobacillus	s__Actinobacillus_unclassified
c1fde36674b1886bb50e3738aac5db41	d__Bacteria	p__Firmicutes	c__Bacilli	o__Lactobacillales	f__Lactobacillaceae	g__Lactobacillus	s__Lactobacillus_sp._L-YJ
0839d1f02290b27006ea1b21594e30bd	d__Bacteria	p__Proteobacteria	c__Alphaproteobacteria	o__Rhizobiales	f__Pleomorphomonadaceae	g__Pleomorphomonadaceae_unclassified	s__Pleomorphomonadaceae_unclassified
929687593946b1f55adff27218531b4c	d__Bacteria	p__Firmicutes	c__Clostridia	o__Clostridiales	f__Lachnospiraceae	g__Acetatifactor	s__Acetatifactor_sp.
928a1fa0a2eb4aa66e549b6bd7cb9098	d__Bacteria	p__Bacteroidetes	c__Bacteroidia	o__Bacteroidales	f__Prevotellaceae	g__Prevotella	s__Prevotella_nigrescens
c01c9fcccc92e97f15b5bdf449592cdb	d__Bacteria	p__Chloroflexi	c__Anaerolineae	o__Caldilineales	f__Caldilineaceae	g__Caldilineaceae_unclassified	s__Caldilineaceae_unclassified
47e01b85f7a923be3f74f57f28f48aeb	d__Bacteria	p__Rokubacteria	c__NC10	o__Methylomirabilales	f__Methylomirabilaceae	g__Sh765B-TzT-35	s__Sh765B-TzT-35_unclassified
4719f1ac274f608fd00c1c085881c260	d__Bacteria	p__Firmicutes	c__Clostridia	o__Clostridiales	f__Lachnospiraceae	g__Blautia	s__Blautia_sp.
1ad1ba523b0cd0b47e1b698614cc7fc3	d__Bacteria	p__Proteobacteria	c__Alphaproteobacteria	o__Rhizobiales	f__Hyphomicrobiaceae	g__Hyphomicrobium	s__Hyphomicrobium_unclassified
97c1bf25a75f8c0ffcf070041573ce53	d__Bacteria	p__Actinobacteria	c__Thermoleophilia	o__Solirubrobacterales	f__Solirubrobacterales_unclassified	g__Solirubrobacterales_unclassified	s__Solirubrobacterales_unclassified
a1dbb998256380889075882e2a1c3016	d__Bacteria	p__Proteobacteria	c__Alphaproteobacteria	o__Rhizobiales	f__Beijerinckiaceae	g__Methylocella	s__Methylocella_unclassified
7df1afac8d8c0ecc9397e04cec7e617b	d__Bacteria	p__Bacteroidetes	c__Bacteroidia	o__Bacteroidales	f__Bacteroidaceae	g__Bacteroides	s__Bacteroides_stercoris
8ea1ad075b3697a1d4c18189f9d7af6e	d__Archaea	p__Archaea_unclassified	c__Archaea_unclassified	o__Archaea_unclassified	f__Archaea_unclassified	g__Archaea_unclassified	s__Archaea_unclassified
3d1af33ee972e6b458c5f50ecaca80c7	d__Bacteria	p__Firmicutes	c__Bacilli	o__Lactobacillales	f__Lactobacillaceae	g__Lactobacillus	s__Lactobacillus_crispatus
d1f4b5c93bd68cf1fd252be830bd8e85	d__Bacteria	p__Bacteroidetes	c__Bacteroidia	o__Bacteroidales	f__Prevotellaceae	g__Prevotella_7	s__Prevotella_7_unclassified
35249c1b465b8e55d64748aa56b54d37	d__Bacteria	p__Proteobacteria	c__Gammaproteobacteria	o__Betaproteobacteriales	f__Burkholderiaceae	g__Verticia	s__Verticia_unclassified
e1b436f2795140de8cec0b3766edb5ea	d__Bacteria	p__Firmicutes	c__Clostridia	o__Clostridiales	f__Clostridiales_Family_XII._Incertae_Sedis	g__Fusibacter	s__uncultured_Fusibacter_sp.
3df1c52fb065d3cd9631528230c78ee3	d__Bacteria	p__Firmicutes	c__Clostridia	o__Clostridiales	f__Family_XI	g__Parvimonas	s__Parvimonas_unclassified
f01f11e39027197784c581075b1bf7ab	d__Bacteria	p__Firmicutes	c__Clostridia	o__Clostridiales	f__Christensenellaceae	g__Christensenellaceae_R-7_group	s__Christensenellaceae_R-7_group_unclassified
bf1b2a72d989d36ed0c1553fab78f84b	d__Bacteria	p__Proteobacteria	c__Gammaproteobacteria	o__Pasteurellales	f__Pasteurellaceae	g__Haemophilus	s__Haemophilus_influenzae
64549887aaa1d393f5f0852fce776731	d__Bacteria	p__Nitrospirae	c__Nitrospira	o__Nitrospirales	f__Nitrospiraceae	g__Nitrospira	s__uncultured_Nitrospira_sp.
da1f212697427812f183b33c1a489913	d__Bacteria	p__Firmicutes	c__Clostridia	o__Clostridiales	f__Clostridiaceae	g__Clostridium	s__uncultured_Clostridium_sp.
7cab1b28a3ac3fe2913c3f3368ec2ad9	d__Bacteria	p__Bacteroidetes	c__Bacteroidia	o__Bacteroidales	f__Bacteroidetes_vadinHA17	g__Bacteroidetes_vadinHA17_unclassified	s__Bacteroidetes_vadinHA17_unclassified
a1f353f74800c6e266b5077e3757c6f3	d__Bacteria	p__Firmicutes	c__Clostridia	o__Clostridiales	f__Ruminococcaceae	g__Ruminococcaceae_UCG-002	s__Ruminococcaceae_UCG-002_unclassified
c1e2170797cbeed5f4e25d794f6d2723	d__unclassified	p__unclassified	c__unclassified	o__unclassified	f__unclassified	g__unclassified	s__unclassified
df1dfac1696f739f0a13cf70f9cf3b64	d__unclassified	p__unclassified	c__unclassified	o__unclassified	f__unclassified	g__unclassified	s__unclassified
b1b88c5811334a660de1d154e82355aa	d__Bacteria	p__Proteobacteria	c__Betaproteobacteria	o__Neisseriales	f__Neisseriaceae	g__Neisseria	s__Neisseria_elongata
7afcc1f78dc3ae0d76da50f29283fa7b	d__Bacteria	p__Cyanobacteria	c__Oxyphotobacteria	o__Synechococcales	f__Cyanobiaceae	g__Cyanobium_PCC-6307	s__Cyanobium_PCC-6307_unclassified
5716d1ca9a7eb8587addfc85e53f82c4	d__Bacteria	p__Proteobacteria	c__Gammaproteobacteria	o__Vibrionales	f__Vibrionaceae	g__Vibrio	s__Vibrio_sp._BG-3-E4
dc1d9b104e12a2d43ef6e40017712c14	d__Bacteria	p__Fusobacteria	c__Fusobacteriia	o__Fusobacteriales	f__Leptotrichiaceae	g__Leptotrichia	s__uncultured_Leptotrichia_sp.
08ca1ac880f2bf7999811735f844fdff	d__Bacteria	p__Proteobacteria	c__Gammaproteobacteria	o__Pseudomonadales	f__Moraxellaceae	g__Acinetobacter	s__Acinetobacter_sp._KPWO1N
66cf1a31829349eea2a8f48e68130c6b	d__Bacteria	p__Firmicutes	c__Clostridia	o__Clostridiales	f__Ruminococcaceae	g__Butyricicoccus	s__Butyricicoccus_unclassified
9c1ab119aeedd406018bbf2c19e17425	d__Bacteria	p__Spirochaetes	c__Spirochaetia	o__Spirochaetales	f__Spirochaetaceae	g__Treponema_2	s__Treponema_2_unclassified
976fd1db09229ed00e196aba97fee7ff	d__Bacteria	p__Proteobacteria	c__Gammaproteobacteria	o__Xanthomonadales	f__Xanthomonadaceae	g__Pseudoxanthomonas	s__uncultured_Pseudoxanthomonas_sp.
f1c6d27743b7a93a71249cf4bd2c5b1e	d__Bacteria	p__Firmicutes	c__Erysipelotrichia	o__Erysipelotrichales	f__Erysipelotrichaceae	g__Erysipelotrichaceae_UCG-003	s__Erysipelotrichaceae_UCG-003_unclassified
b1e86b62ca61e50eaf7de8c3af0590a5	d__Bacteria	p__Bacteroidetes	c__Ignavibacteria	o__OPB56	f__OPB56_unclassified	g__OPB56_unclassified	s__OPB56_unclassified
31b1fdef8300cdce22c83df9d525d3b8	d__Bacteria	p__Proteobacteria	c__Alphaproteobacteria	o__Rickettsiales	f__Mitochondria	g__Mitochondria_unclassified	s__Mitochondria_unclassified
2a1f2b5fba3d3902ca321917a9d8e780	d__unclassified	p__unclassified	c__unclassified	o__unclassified	f__unclassified	g__unclassified	s__unclassified
7732904da1e7ed54ceade25d6b087e72	d__Bacteria	p__Fusobacteria	c__Fusobacteriia	o__Fusobacteriales	f__Fusobacteriaceae	g__Fusobacterium	s__uncultured_Fusobacterium_sp.
a1a6d9190c5646a460b51c6a822c436f	d__Bacteria	p__Proteobacteria	c__Betaproteobacteria	o__Burkholderiales	f__Oxalobacteraceae	g__Oxalobacteraceae_unclassified	s__Oxalobacteraceae_unclassified
5626fd1a7f7c8b19cfcb864c26bb8b03	d__Bacteria	p__Proteobacteria	c__Deltaproteobacteria	o__Desulfuromonadales	f__Geobacteraceae	g__Geobacter	s__uncultured_Geobacter_sp.
f1fbe3cb90dfeb15bf5e17401120948d	d__Bacteria	p__Firmicutes	c__Bacilli	o__Lactobacillales	f__Carnobacteriaceae	g__Granulicatella	s__uncultured_Granulicatella_sp.
4f1d65364be54c34fa5db75d1619b641	d__Bacteria	p__Patescibacteria	c__Saccharimonadia	o__Saccharimonadales	f__Saccharimonadales_unclassified	g__Saccharimonadales_unclassified	s__Saccharimonadales_unclassified
df1fe9c0b4cea25ac4be817411b130bc	d__Bacteria	p__Firmicutes	c__Clostridia	o__Clostridiales	f__Ruminococcaceae	g__Subdoligranulum	s__Subdoligranulum_unclassified
5ab1f4eca40f2f0564bd695ad5e620bc	d__Bacteria	p__Proteobacteria	c__Gammaproteobacteria	o__Betaproteobacteriales	f__Neisseriaceae	g__Neisseria	s__Neisseria_unclassified
90d1edcbb38897727ebd318d1f806af8	d__Bacteria	p__Proteobacteria	c__Gammaproteobacteria	o__Alteromonadales	f__Alteromonadaceae	g__Rheinheimera	s__Rheinheimera_unclassified
2a1a016c6bf3212c8ecc50292e85d7bb	d__Bacteria	p__Firmicutes	c__Clostridia	o__Clostridiales	f__Lachnospiraceae	g__Lachnospiraceae_unclassified	s__Lachnospiraceae_unclassified
a1d57c1eb01ded234955696132b171c6	d__Bacteria	p__Firmicutes	c__Clostridia	o__Clostridiales	f__Ruminococcaceae	g__Eubacterium]_coprostanoligenes_group	s__Eubacterium]_coprostanoligenes_group_unclassified
6a1a1604238d5503fca474ef78e763a7	d__Bacteria	p__Candidatus_Aminicenantes	c__Candidatus_Aminicenantes_unclassified	o__Candidatus_Aminicenantes_unclassified	f__Candidatus_Aminicenantes_unclassified	g__Candidatus_Aminicenantes_unclassified	s__Candidatus_Aminicenantes_unclassified
70ce1ab9c2ef7f16e03e8477b8dbf786	d__Bacteria	p__Fusobacteria	c__Fusobacteriia	o__Fusobacteriales	f__Leptotrichiaceae	g__Leptotrichia	s__uncultured_Leptotrichia_sp.
0f1d1bc8ae4a3c28f8a919d818668b07	d__Bacteria	p__candidate_division_NC10	c__candidate_division_NC10_unclassified	o__candidate_division_NC10_unclassified	f__candidate_division_NC10_unclassified	g__candidate_division_NC10_unclassified	s__candidate_division_NC10_unclassified
c1d605910fdd26010bb067baa958b64b	d__Bacteria	p__Actinobacteria	c__Actinobacteria	o__Corynebacteriales	f__Corynebacteriaceae	g__Corynebacterium_1	s__Corynebacterium_1_unclassified
afcfacfc1b7fb18470c0221dd36eac22	d__Bacteria	p__Bacteroidetes	c__Bacteroidia	o__Bacteroidales	f__Porphyromonadaceae	g__Porphyromonas	s__Porphyromonas_catoniae
c1e49cc9057482162f8b659b69c3edb8	d__Bacteria	p__Firmicutes	c__Clostridia	o__Clostridiales	f__Eubacteriaceae	g__Eubacterium	s__Eubacterium_sp._Marseille-P3202
630103d1b30017a9d60074aff6baf7a8	d__Archaea	p__Archaea_unclassified	c__Archaea_unclassified	o__Archaea_unclassified	f__Archaea_unclassified	g__Archaea_unclassified	s__Archaea_unclassified
724fe1ef02befd3af863e65814fe6890	d__Bacteria	p__Firmicutes	c__Clostridia	o__Clostridiales	f__Family_XIII	g__Family_XIII_UCG-001	s__Family_XIII_UCG-001_unclassified
17ca1d241cc3ce3362d852daa063469f	d__Bacteria	p__Omnitrophicaeota	c__Omnitrophicaeota_unclassified	o__Omnitrophicaeota_unclassified	f__Omnitrophicaeota_unclassified	g__Omnitrophicaeota_unclassified	s__Omnitrophicaeota_unclassified
0ab1fa15b8db28bb9d0822b526016726	d__Bacteria	p__Fusobacteria	c__Fusobacteriia	o__Fusobacteriales	f__Fusobacteriaceae	g__Fusobacterium	s__uncultured_Fusobacterium_sp.
fcf1c89bdab11138f52bbdea5551d8b5	d__Bacteria	p__Actinobacteria	c__Actinobacteria	o__Actinomycetales	f__Actinomycetaceae	g__Actinomyces	s__uncultured_Actinomyces_sp.
f1d4d6cd83c5a90b24de29d130884127	d__Bacteria	p__Firmicutes	c__Clostridia	o__Clostridiales	f__Clostridiales_unclassified	g__Clostridiales_unclassified	s__Clostridiales_unclassified
1355c1d88bf25471668cbc335c98d8ba	d__Bacteria	p__Proteobacteria	c__Gammaproteobacteria	o__Steroidobacterales	f__Steroidobacteraceae	g__Steroidobacteraceae_unclassified	s__Steroidobacteraceae_unclassified
f1d9f73e2ec6402a8c4519b2244dd45d	d__Bacteria	p__Firmicutes	c__Clostridia	o__Clostridiales	f__Clostridiaceae_1	g__Clostridium_sensu_stricto_12	s__Clostridium_sensu_stricto_12_unclassified
57d1b5b58a7266fb193ab73a9e83e93f	d__Bacteria	p__Firmicutes	c__Clostridia	o__Clostridiales	f__Lachnospiraceae	g__Murimonas	s__Murimonas_intestini
306ddf1c378a70ae5ac7d8e2e173ab35	d__Bacteria	p__Firmicutes	c__Clostridia	o__Clostridiales	f__Lachnospiraceae	g__Blautia	s__Blautia_glucerasea
623d1a6fac9ad2c26fd3d4f3e317896f	d__unclassified	p__unclassified	c__unclassified	o__unclassified	f__unclassified	g__unclassified	s__unclassified
8fd1f10d4530d1158e13499fed40e66e	d__Bacteria	p__Cyanobacteria	c__Oxyphotobacteria	o__Oxyphotobacteria_unclassified	f__Oxyphotobacteria_unclassified	g__Oxyphotobacteria_unclassified	s__Oxyphotobacteria_unclassified
e1c06ecf85a8893d7d9daeb4ffcccc61	d__Bacteria	p__Firmicutes	c__Clostridia	o__Clostridiales	f__Lachnospiraceae	g__Dorea	s__Dorea_unclassified
a1bedf67ec7ececea31d57d2f393a967	d__Bacteria	p__Chloroflexi	c__Dehalococcoidia	o__GIF9	f__GIF9_unclassified	g__GIF9_unclassified	s__GIF9_unclassified
74452d1e903e474cd28951c3880c35b7	d__Bacteria	p__Chloroflexi	c__Dehalococcoidia	o__RBG-13-46-9	f__RBG-13-46-9_unclassified	g__RBG-13-46-9_unclassified	s__RBG-13-46-9_unclassified
45cc1bd24e4c0ca6bd6174e24165536b	d__Bacteria	p__Actinobacteria	c__Actinobacteria	o__Corynebacteriales	f__Corynebacteriaceae	g__Corynebacterium_1	s__Corynebacterium_1_unclassified
f1d22996b481a95f6e8883dbfadc93d9	d__unclassified	p__unclassified	c__unclassified	o__unclassified	f__unclassified	g__unclassified	s__unclassified
f1ca4d4d134532efc9bd7a9cd9feae50	d__Bacteria	p__Proteobacteria	c__Betaproteobacteria	o__Burkholderiales	f__Oxalobacteraceae	g__Oxalobacteraceae_unclassified	s__Oxalobacteraceae_unclassified
78429a1cf1c3cf2cb8db6dfd1a431c07	d__Bacteria	p__Planctomycetes	c__Planctomycetia	o__Planctomycetales	f__Planctomycetales_unclassified	g__Planctomycetales_unclassified	s__Planctomycetales_unclassified
6de1bd4206af0429c8993d87ba7305fc	d__Bacteria	p__Actinobacteria	c__Actinobacteria	o__Propionibacteriales	f__Propionibacteriaceae	g__Cutibacterium	s__Cutibacterium_unclassified
e1a74e5dc51eb1d3b3f3145533f6671a	d__Bacteria	p__Firmicutes	c__Clostridia	o__Clostridiales	f__Lachnospiraceae	g__Roseburia	s__uncultured_Roseburia_sp.
944cea1f337ddb168b825da5a5c537a5	d__Bacteria	p__Firmicutes	c__Erysipelotrichia	o__Erysipelotrichales	f__Erysipelotrichaceae	g__Anaerorhabdus]_furcosa_group	s__Anaerorhabdus]_furcosa_group_unclassified
396e1a35fea875897eed86cce3a5beef	d__Bacteria	p__Chloroflexi	c__Chloroflexi_unclassified	o__Chloroflexi_unclassified	f__Chloroflexi_unclassified	g__Chloroflexi_unclassified	s__Chloroflexi_unclassified
c01d91d4567b1b07e24e66e4ac5304c0	d__Bacteria	p__Firmicutes	c__Clostridia	o__Clostridiales	f__Lachnospiraceae	g__Lachnospiraceae_unclassified	s__Lachnospiraceae_unclassified
fadf1b2afb6687c51510a6ee7de8ed89	d__Bacteria	p__Proteobacteria	c__Alphaproteobacteria	o__Rickettsiales	f__Mitochondria	g__Mitochondria_unclassified	s__Mitochondria_unclassified
e1ef317546b5fa9198957e1028476991	d__Bacteria	p__Firmicutes	c__Clostridia	o__Clostridiales	f__Christensenellaceae	g__Christensenellaceae_R-7_group	s__Christensenellaceae_R-7_group_unclassified
208f1c103c2d05e06da079b87bfeec46	d__Bacteria	p__Actinobacteria	c__Coriobacteriia	o__Coriobacteriales	f__Atopobiaceae	g__Olsenella	s__Olsenella_sp._Mou02
3411e1ff2333f2c9c492bd1f86ddf2cd	d__Bacteria	p__Actinobacteria	c__Actinobacteria	o__Actinomycetales	f__Actinomycetaceae	g__Actinomyces	s__Actinomyces_sp._MD1
17ae1a90c49f66da2c567264674f2138	d__Bacteria	p__Bacteroidetes	c__Bacteroidia	o__Flavobacteriales	f__Weeksellaceae	g__Weeksellaceae_unclassified	s__Weeksellaceae_unclassified
f1ddf56f54e230827218422338e65f48	d__Bacteria	p__Bacteroidetes	c__Bacteroidia	o__Flavobacteriales	f__Flavobacteriaceae	g__Flavobacterium	s__Flavobacterium_unclassified
88050ec1c572199db0ce49e8d3c6e09f	d__Bacteria	p__Bacteroidetes	c__Bacteroidia	o__Bacteroidales	f__Muribaculaceae	g__Muribaculaceae_unclassified	s__Muribaculaceae_unclassified
a1fecb292ab667f611acf0e6dc2ab857	d__Bacteria	p__Bacteroidetes	c__Bacteroidia	o__Bacteroidales	f__Prevotellaceae	g__Alloprevotella	s__Alloprevotella_tannerae
6e1fa1544e8fc73146b84977d8b5fc4a	d__Bacteria	p__Actinobacteria	c__Actinobacteria	o__Actinomycetales	f__Actinomycetaceae	g__Actinomyces	s__uncultured_Actinomyces_sp.
848349b1f7f33b41bb1f06524d8685ea	d__Bacteria	p__Proteobacteria	c__Gammaproteobacteria	o__Xanthomonadales	f__Xanthomonadaceae	g__Pseudoxanthomonas	s__Pseudoxanthomonas_sp._2393
5dd1e5b0819e04daf2b48968a49b42f4	d__Bacteria	p__Planctomycetes	c__Phycisphaerae	o__Phycisphaerales	f__AKAU3564_sediment_group	g__AKAU3564_sediment_group_unclassified	s__AKAU3564_sediment_group_unclassified
0b1d67a24077cab660d99030ceafd591	d__Bacteria	p__Chloroflexi	c__Chloroflexi_unclassified	o__Chloroflexi_unclassified	f__Chloroflexi_unclassified	g__Chloroflexi_unclassified	s__Chloroflexi_unclassified
796bf1ca73f772b9e6d53b2671d547e5	d__Bacteria	p__Acidobacteria	c__Aminicenantia	o__Aminicenantales	f__Aminicenantales_unclassified	g__Aminicenantales_unclassified	s__Aminicenantales_unclassified
801068bce01e42ed0758b867d4983c8b	d__Bacteria	p__Firmicutes	c__Clostridia	o__Clostridiales	f__Peptostreptococcaceae	g__Peptostreptococcaceae_unclassified	s__Peptostreptococcaceae_unclassified
460963689e1eb8704c65ca927e82e272	d__Bacteria	p__Proteobacteria	c__Alphaproteobacteria	o__Sphingomonadales	f__Sphingomonadaceae	g__Sphingomonas	s__uncultured_Sphingomonas_sp.
a1ce88d3381aeb046bb2ecf734a3c606	d__Bacteria	p__Firmicutes	c__Clostridia	o__Clostridiales	f__Clostridiaceae_1	g__Clostridium_sensu_stricto_1	s__Clostridium_sensu_stricto_1_unclassified
611a1d1cf3d6fc592ee8755b5521d864	d__Bacteria	p__Actinobacteria	c__Actinobacteria	o__Actinomycetales	f__Actinomycetaceae	g__Actinomyces	s__uncultured_Actinomyces_sp.
d1b52820c7d68ca6d9fa4fe572af6bf8	d__Bacteria	p__Firmicutes	c__Clostridia	o__Clostridiales	f__Ruminococcaceae	g__Ruminococcaceae_UCG-010	s__Ruminococcaceae_UCG-010_unclassified
4c1ba414228138f06f14da9e2cc2fd61	d__Bacteria	p__Proteobacteria	c__Gammaproteobacteria	o__Enterobacteriales	f__Enterobacteriaceae	g__Escherichia-Shigella	s__Escherichia-Shigella_unclassified
12d01e8f8615a86a3e7b01bafb7ebcd7	d__Bacteria	p__Firmicutes	c__Erysipelotrichia	o__Erysipelotrichales	f__Erysipelotrichaceae	g__Erysipelotrichaceae_UCG-003	s__Erysipelotrichaceae_UCG-003_unclassified
a1b62248fbb7433a9728233746fe2c98	d__Bacteria	p__Firmicutes	c__Bacilli	o__Lactobacillales	f__Leuconostocaceae	g__Weissella	s__Weissella_confusa
36d1bf4e5ec0051e2ba7467f7fa8f874	d__Bacteria	p__Proteobacteria	c__Alphaproteobacteria	o__Rhizobiales	f__Beijerinckiaceae	g__Methylobacterium	s__Methylobacterium_unclassified
74d1f8d65e6998a3433639e5a1ba4c23	d__Bacteria	p__Actinobacteria	c__Actinobacteria	o__Propionibacteriales	f__Nocardioidaceae	g__Nocardioides	s__Nocardioides_unclassified
db1a9b8e66088d8bb52d7badcb46b17f	d__Bacteria	p__Firmicutes	c__Clostridia	o__Clostridia_unclassified	f__Clostridia_unclassified	g__Clostridia_unclassified	s__Clostridia_unclassified
11846f1ab23488ee0c988ad5d826b72a	d__Bacteria	p__Patescibacteria	c__Parcubacteria	o__Candidatus_Nomurabacteria	f__Candidatus_Nomurabacteria_unclassified	g__Candidatus_Nomurabacteria_unclassified	s__Candidatus_Nomurabacteria_unclassified
336a1fa79aeef8ef5084f6fdfbe57054	d__Bacteria	p__Bacteroidetes	c__Bacteroidia	o__Sphingobacteriales	f__AKYH767	g__AKYH767_unclassified	s__AKYH767_unclassified
930e1dc213e4fc3c9cfdbb9465e292ec	d__Bacteria	p__Proteobacteria	c__Alphaproteobacteria	o__Rhizobiales	f__Phyllobacteriaceae	g__Mesorhizobium	s__Mesorhizobium_sp._CB_286503
b1a3f7ddff6434e4a544356311b7eb9f	d__Bacteria	p__Firmicutes	c__Clostridia	o__Clostridiales	f__Lachnospiraceae	g__Lachnospiraceae_unclassified	s__Lachnospiraceae_unclassified
86b1a434fcdb0a88d49e1e3bc76f00c3	d__Bacteria	p__Actinobacteria	c__Rubrobacteria	o__Rubrobacterales	f__Rubrobacteriaceae	g__Rubrobacter	s__Rubrobacter_unclassified
ab1bcf746e7f2663f18ec4fa0f5b9f9c	d__Bacteria	p__Firmicutes	c__Clostridia	o__Clostridiales	f__Lachnospiraceae	g__Lachnospiraceae_unclassified	s__Lachnospiraceae_unclassified
5572dd1ef2062d88cad321af76cb9f46	d__Bacteria	p__Actinobacteria	c__Actinobacteria	o__Frankiales	f__Geodermatophilaceae	g__Blastococcus	s__Blastococcus_unclassified
b1b9c221977dfb8aa56d147ee568a736	d__Bacteria	p__Firmicutes	c__Clostridia	o__Clostridiales	f__Lachnospiraceae	g__Ruminococcus]_gnavus_group	s__Ruminococcus]_gnavus_group_unclassified
2acdd1edad4c6a70b34108eb22a54861	d__Bacteria	p__Spirochaetes	c__Spirochaetia	o__Spirochaetales	f__Spirochaetales_unclassified	g__Spirochaetales_unclassified	s__Spirochaetales_unclassified
5aa01ee56c6e5785920cb78ad748fb0a	d__Bacteria	p__Bacteroidetes	c__Bacteroidia	o__Bacteroidales	f__Prevotellaceae	g__Alloprevotella	s__Alloprevotella_unclassified
3a1f3982b8d24c91a0cce0e1ba42a636	d__Bacteria	p__Proteobacteria	c__Alphaproteobacteria	o__Caulobacterales	f__Caulobacteraceae	g__Brevundimonas	s__Brevundimonas_sp._sed232
66fbf1e95eef4a2e81ac37fd7afe0c2f	d__Bacteria	p__Firmicutes	c__Clostridia	o__Clostridiales	f__Ruminococcaceae	g__CAG-352	s__CAG-352_unclassified
ddb1cebb4728966802810102341eea9c	d__Bacteria	p__Proteobacteria	c__Gammaproteobacteria	o__Xanthomonadales	f__Xanthomonadaceae	g__Xanthomonas	s__Xanthomonas_sp._EBHRS01-2
61785a1df15639fcc3ea47fc36a5135c	d__Bacteria	p__Firmicutes	c__Clostridia	o__Clostridiales	f__Lachnospiraceae	g__Lachnospiraceae_NK4A136_group	s__Lachnospiraceae_NK4A136_group_unclassified
e1e1e543061186af78176aebc56fb310	d__Bacteria	p__Firmicutes	c__Clostridia	o__Clostridiales	f__Ruminococcaceae	g__Faecalibacterium	s__Faecalibacterium_unclassified
c1ffac4dd8f2b797c45ab20b36b5d7dd	d__Bacteria	p__Fibrobacteres	c__Fibrobacteres_unclassified	o__Fibrobacteres_unclassified	f__Fibrobacteres_unclassified	g__Fibrobacteres_unclassified	s__Fibrobacteres_unclassified
415aa1d88a52f00e90bcadffedd9631c	d__Bacteria	p__Fusobacteria	c__Fusobacteriia	o__Fusobacteriales	f__Leptotrichiaceae	g__Leptotrichia	s__Leptotrichia_hofstadii
f1ec250a25a165c34c3d3fb84531b507	d__Bacteria	p__Firmicutes	c__Clostridia	o__Clostridiales	f__Lachnospiraceae	g__Lachnospiraceae_unclassified	s__Lachnospiraceae_unclassified
dfee1e7374fcdbb6de45c2a452a70d8b	d__Bacteria	p__Spirochaetes	c__Spirochaetia	o__Spirochaetales	f__Spirochaetaceae	g__Treponema_2	s__Treponema_2_unclassified
2ee1cfb12b280e9d5769856469cd3edd	d__Bacteria	p__Proteobacteria	c__Gammaproteobacteria	o__Pasteurellales	f__Pasteurellaceae	g__Haemophilus	s__Haemophilus_parainfluenzae
4456d1e13464b6256ec082acd1cab452	d__Bacteria	p__Acidobacteria	c__Acidobacteria_unclassified	o__Acidobacteria_unclassified	f__Acidobacteria_unclassified	g__Acidobacteria_unclassified	s__Acidobacteria_unclassified
0fb1f2fdd2f716404b0dbc54dc9ed95c	d__Bacteria	p__Firmicutes	c__Firmicutes_unclassified	o__Firmicutes_unclassified	f__Firmicutes_unclassified	g__Firmicutes_unclassified	s__Firmicutes_unclassified
6208c1ebc1b0f26568158016a3cba66f	d__unclassified	p__unclassified	c__unclassified	o__unclassified	f__unclassified	g__unclassified	s__unclassified
bfcefb1d1594df00e5cb5b877aa07c56	d__Bacteria	p__Actinobacteria	c__Actinobacteria	o__Corynebacteriales	f__Corynebacteriaceae	g__Corynebacterium	s__Corynebacterium_jeikeium
26eebb1b348f421921fc3e4c71cb150a	d__Bacteria	p__Firmicutes	c__Clostridia	o__Clostridiales	f__Lachnospiraceae	g__Lachnospiraceae_NK4A136_group	s__Lachnospiraceae_NK4A136_group_unclassified
580cbb1bdca3c2260d303d032d58c0f6	d__Bacteria	p__Acidobacteria	c__Aminicenantia	o__Aminicenantales	f__Aminicenantales_unclassified	g__Aminicenantales_unclassified	s__Aminicenantales_unclassified
2ba01e62e106054b050f713060ccbbbd	d__Bacteria	p__Patescibacteria	c__Saccharimonadia	o__Saccharimonadales	f__Saccharimonadaceae	g__Candidatus_Saccharimonas	s__Candidatus_Saccharimonas_unclassified
8e1dfc9619cb544722532cdc073b552f	d__Bacteria	p__Planctomycetes	c__Phycisphaerae	o__DG-20	f__DG-20_unclassified	g__DG-20_unclassified	s__DG-20_unclassified
ab1ea16e5454c76752ed14b27ca15e26	d__Bacteria	p__Proteobacteria	c__Gammaproteobacteria	o__Enterobacterales	f__Enterobacteriaceae	g__Citrobacter	s__uncultured_Citrobacter_sp.
3522486d1ae3dbafc27f570ffa4e907e	d__Bacteria	p__Proteobacteria	c__Gammaproteobacteria	o__Pseudomonadales	f__Pseudomonadaceae	g__Pseudomonas	s__Pseudomonas_lurida
f1ca30a944ee342122c5ac76711132cf	d__Bacteria	p__Firmicutes	c__Clostridia	o__Clostridiales	f__Lachnospiraceae	g__Roseburia	s__Roseburia_faecis
9be1b13724cdb8900d1cc2216ef7f591	d__Bacteria	p__Kiritimatiellaeota	c__Kiritimatiellae	o__WCHB1-41	f__WCHB1-41_unclassified	g__WCHB1-41_unclassified	s__WCHB1-41_unclassified
a1cf682c33b09350928af87f5fc8d84e	d__Bacteria	p__Firmicutes	c__Clostridia	o__Clostridiales	f__Christensenellaceae	g__Christensenellaceae_R-7_group	s__Christensenellaceae_R-7_group_unclassified
e1e06adffc9ac9f78fbc11e08642d350	d__Bacteria	p__Chloroflexi	c__Dehalococcoidia	o__661239	f__661239_unclassified	g__661239_unclassified	s__661239_unclassified
cafbbaa1b9c90a790d8258223781806d	d__Bacteria	p__Omnitrophicaeota	c__Omnitrophicaeota_unclassified	o__Omnitrophicaeota_unclassified	f__Omnitrophicaeota_unclassified	g__Omnitrophicaeota_unclassified	s__Omnitrophicaeota_unclassified
cdbb1e071b9219c1de3e84741117cfb4	d__Bacteria	p__Bacteroidetes	c__Bacteroidetes_unclassified	o__Bacteroidetes_unclassified	f__Bacteroidetes_unclassified	g__Bacteroidetes_unclassified	s__Bacteroidetes_unclassified
cd1b4f3353e58542f5fad05453621164	d__Bacteria	p__Zixibacteria	c__Zixibacteria_unclassified	o__Zixibacteria_unclassified	f__Zixibacteria_unclassified	g__Zixibacteria_unclassified	s__Zixibacteria_unclassified
499c1d44534bf71d333c2ba4cd039c92	d__Bacteria	p__Spirochaetes	c__Spirochaetia	o__Spirochaetales	f__Spirochaetaceae	g__Spirochaeta_2	s__Spirochaeta_2_unclassified
a1ff0f41c18298c3d2341ef1a652ae4e	d__Bacteria	p__Firmicutes	c__Clostridia	o__Clostridiales	f__Lachnospiraceae	g__Lachnospiraceae_unclassified	s__Lachnospiraceae_unclassified
3f1cc0e865be64966aaac423a434502c	d__Bacteria	p__Firmicutes	c__Clostridia	o__Clostridiales	f__Lachnospiraceae	g__Lachnospiraceae_unclassified	s__Lachnospiraceae_unclassified
229a1a637e73cf19c8c7b50ef44902aa	d__Bacteria	p__Planctomycetes	c__Planctomycetia	o__Planctomycetales	f__Planctomycetales_unclassified	g__Planctomycetales_unclassified	s__Planctomycetales_unclassified
27fc1b3667d4f0fe6f2bcd67c218c062	d__Bacteria	p__Firmicutes	c__Bacilli	o__Lactobacillales	f__Lactobacillaceae	g__Lactobacillus	s__uncultured_Lactobacillus_sp.
c1c6de1c16a10c58708a46d19cad18a5	d__Bacteria	p__Firmicutes	c__Clostridia	o__Clostridiales	f__Ruminococcaceae	g__Ruminococcus_1	s__Ruminococcus_1_unclassified
8eedd1a8bd236b725b0e80096142b524	d__Bacteria	p__Dependentiae	c__Babeliae	o__Babeliales	f__Babeliales_unclassified	g__Babeliales_unclassified	s__Babeliales_unclassified
83803986cb1acaa01ac646744422c2e8	d__Bacteria	p__Firmicutes	c__Clostridia	o__Clostridiales	f__Clostridiales_unclassified	g__Clostridiales_unclassified	s__Clostridiales_unclassified
8b1f1089bb94cb74ce11b3292d651e42	d__Bacteria	p__Bacteroidetes	c__Bacteroidetes_unclassified	o__Bacteroidetes_unclassified	f__Bacteroidetes_unclassified	g__Bacteroidetes_unclassified	s__Bacteroidetes_unclassified
bb01ec065ec6f6d6873dc42525c45d52	d__Bacteria	p__Proteobacteria	c__Betaproteobacteria	o__Burkholderiales	f__Oxalobacteraceae	g__Janthinobacterium	s__uncultured_Janthinobacterium_sp.
71595c1c2ad7cd2966389b06d8048fb1	d__Bacteria	p__Firmicutes	c__Clostridia	o__Clostridiales	f__Clostridiaceae	g__Clostridium	s__uncultured_Clostridium_sp.
5bfb1acb87f266f2344080c580390db7	d__Bacteria	p__Firmicutes	c__Clostridia	o__Clostridiales	f__Ruminococcaceae	g__Eubacterium]_coprostanoligenes_group	s__Eubacterium]_coprostanoligenes_group_unclassified
b1eba5b63934d816050626645170c9ef	d__Bacteria	p__Firmicutes	c__Negativicutes	o__Selenomonadales	f__Veillonellaceae	g__Selenomonas_3	s__Selenomonas_3_unclassified
4dcf01dc796225daf4beca2be6ca562c	d__Bacteria	p__Firmicutes	c__Bacilli	o__Lactobacillales	f__Lactobacillaceae	g__Lactobacillus	s__uncultured_Lactobacillus_sp.
81298462ae1cf99ca194c73f8244c5fa	d__Bacteria	p__Firmicutes	c__Clostridia	o__Clostridiales	f__Clostridiaceae_1	g__Clostridium_sensu_stricto_1	s__Clostridium_sensu_stricto_1_unclassified
62e1b2a3f7da9977275ccd1cd0657aca	d__Bacteria	p__Firmicutes	c__Clostridia	o__Clostridiales	f__Ruminococcaceae	g__Ruminococcaceae_UCG-014	s__Ruminococcaceae_UCG-014_unclassified
9b1a3a7a3561df9ce24a9ff34fe8f4ed	d__Bacteria	p__Firmicutes	c__Erysipelotrichia	o__Erysipelotrichales	f__Erysipelotrichaceae	g__Faecalibaculum	s__Faecalibaculum_rodentium
9fe1d7fa2089c2c8bdbaac24cc78c8db	d__Bacteria	p__Spirochaetes	c__Spirochaetia	o__Spirochaetales	f__Spirochaetaceae	g__Treponema_2	s__Treponema_2_unclassified
0fe1fdf039d356af21138c7a7659b60a	d__Bacteria	p__Firmicutes	c__Clostridia	o__Clostridiales	f__Lachnospiraceae	g__Lachnospiraceae_unclassified	s__Lachnospiraceae_unclassified
8f1d7b94a3e7478816cd1ccba40686b5	d__Bacteria	p__Firmicutes	c__Clostridia	o__Clostridiales	f__Lachnospiraceae	g__Lachnospiraceae_unclassified	s__Lachnospiraceae_unclassified
92519be1b19d5ca2c58edb332dc2bf11	d__Bacteria	p__Proteobacteria	c__Gammaproteobacteria	o__Pseudomonadales	f__Pseudomonadaceae	g__Pseudomonas	s__Pseudomonas_fluorescens
0cbd1b35c8050ae65a9cfb4e1d80a8e1	d__Bacteria	p__WOR-1	c__WOR-1_unclassified	o__WOR-1_unclassified	f__WOR-1_unclassified	g__WOR-1_unclassified	s__WOR-1_unclassified
196089a1ae231b95ab0719d781a51787	d__Bacteria	p__Proteobacteria	c__Gammaproteobacteria	o__Enterobacteriales	f__Enterobacteriaceae	g__Edwardsiella	s__Edwardsiella_unclassified
a1bee55daba6525d26b2c0c0fd180788	d__Bacteria	p__Firmicutes	c__Clostridia	o__Clostridiales	f__Lachnospiraceae	g__Fusicatenibacter	s__Fusicatenibacter_unclassified
a1e86afd5a71c6c94f213c4f4b6cda9c	d__Bacteria	p__Latescibacteria	c__Latescibacteria	o__Latescibacterales	f__Latescibacteraceae	g__Candidatus_Latescibacter	s__Candidatus_Latescibacter_unclassified
3776f1f48cc996ad851985f63bc92010	d__Bacteria	p__Spirochaetes	c__Spirochaetia	o__Spirochaetales	f__Spirochaetaceae	g__Spirochaeta	s__uncultured_Spirochaeta_sp.
b1db1384a0e79572ed2d3c805751b192	d__unclassified	p__unclassified	c__unclassified	o__unclassified	f__unclassified	g__unclassified	s__unclassified
225325d1eb01e206408ca4e0aac90185	d__Bacteria	p__Actinobacteria	c__Coriobacteriia	o__Coriobacteriales	f__Atopobiaceae	g__Coriobacteriaceae_UCG-002	s__Coriobacteriaceae_UCG-002_unclassified
1e1ed2aafb481721a999d83a36413f9d	d__Bacteria	p__Firmicutes	c__Bacilli	o__Lactobacillales	f__Streptococcaceae	g__Streptococcus	s__uncultured_Streptococcus_sp.
40eb01cebf193bfebab25b023713a469	d__Bacteria	p__Proteobacteria	c__Gammaproteobacteria	o__Vibrionales	f__Vibrionaceae	g__Salinivibrio	s__Salinivibrio_sp._TA15
b1c897d57bb6e109094142fae50510ec	d__Bacteria	p__Firmicutes	c__Negativicutes	o__Selenomonadales	f__Veillonellaceae	g__Veillonella	s__Veillonella_unclassified
8a1e3cc3a89d514cf305d1a953be6914	d__Bacteria	p__Firmicutes	c__Negativicutes	o__Selenomonadales	f__Veillonellaceae	g__Pelosinus	s__Pelosinus_unclassified
b1eac5302b664272bcde5ccc68bce650	d__Bacteria	p__Firmicutes	c__Clostridia	o__Clostridiales	f__Lachnospiraceae	g__Tyzzerella	s__Tyzzerella_sp.
4e1dd04e7f1b80035f485b336c6f0121	d__Bacteria	p__Bacteroidetes	c__Bacteroidia	o__Bacteroidales	f__Prevotellaceae	g__Prevotella	s__uncultured_Prevotella_sp.
aa1d8a3366daf05ae40e40953fef58f0	d__Bacteria	p__Actinobacteria	c__Actinobacteria	o__Frankiales	f__Sporichthyaceae	g__Sporichthyaceae_unclassified	s__Sporichthyaceae_unclassified
1b1d4c871d63b7daaa3308bf11c22e89	d__unclassified	p__unclassified	c__unclassified	o__unclassified	f__unclassified	g__unclassified	s__unclassified
06e01a95130574030de9df3e9e36f7aa	d__Bacteria	p__Chloroflexi	c__Chloroflexi_unclassified	o__Chloroflexi_unclassified	f__Chloroflexi_unclassified	g__Chloroflexi_unclassified	s__Chloroflexi_unclassified
bdf1d991f30c0c029159f744e80488b0	d__Bacteria	p__Firmicutes	c__Clostridia	o__Clostridiales	f__Ruminococcaceae	g__Faecalibacterium	s__Faecalibacterium_unclassified
0705ed1d912bd113619207918f73c9ff	d__Bacteria	p__Armatimonadetes	c__Chthonomonadetes	o__Chthonomonadales	f__Chthonomonadales_unclassified	g__Chthonomonadales_unclassified	s__Chthonomonadales_unclassified
2c1b22d24c8c2466d7c62e18d4e1b003	d__Bacteria	p__Actinobacteria	c__Coriobacteriia	o__Coriobacteriales	f__Eggerthellaceae	g__Enterorhabdus	s__Enterorhabdus_unclassified
e1d59f8baa480553230ac7b3d8d7bbe1	d__Bacteria	p__Firmicutes	c__Clostridia	o__Clostridiales	f__Ruminococcaceae	g__Pseudoflavonifractor	s__Pseudoflavonifractor_capillosus
f1d0e7def933188b66f27e5f14f289cb	d__Bacteria	p__BRC1	c__BRC1_unclassified	o__BRC1_unclassified	f__BRC1_unclassified	g__BRC1_unclassified	s__BRC1_unclassified
a1d7ff41cc65fe5249e5cc2a3b0a4b62	d__Bacteria	p__Armatimonadetes	c__Armatimonadetes_unclassified	o__Armatimonadetes_unclassified	f__Armatimonadetes_unclassified	g__Armatimonadetes_unclassified	s__Armatimonadetes_unclassified
67411ef1b7a4a681b7be313b495963da	d__Bacteria	p__Firmicutes	c__Clostridia	o__Clostridiales	f__Lachnospiraceae	g__Lachnospiraceae_unclassified	s__Lachnospiraceae_unclassified
3d1c47688bddf25a99b635ab55f5ae21	d__Bacteria	p__Tenericutes	c__Mollicutes	o__Anaeroplasmatales	f__Anaeroplasmataceae	g__Anaeroplasma	s__uncultured_Anaeroplasma_sp.
322e1f256c7128a57daefb96ed19244f	d__Bacteria	p__Proteobacteria	c__Betaproteobacteria	o__Burkholderiales	f__Comamonadaceae	g__Acidovorax	s__uncultured_Acidovorax_sp.
9b1f671d01dc2a5d5631ea2c8c28ce29	d__Bacteria	p__Firmicutes	c__Bacilli	o__Lactobacillales	f__Streptococcaceae	g__Streptococcus	s__uncultured_Streptococcus_sp.
eee1bf12b9747d0aac4eb170e8d5af67	d__Bacteria	p__Bacteroidetes	c__Bacteroidia	o__Bacteroidales	f__Rikenellaceae	g__Alistipes	s__Alistipes_unclassified
a1da39e2a2f97247febd1f5cc3e7161c	d__Bacteria	p__Firmicutes	c__Clostridia	o__Clostridiales	f__Lachnospiraceae	g__Stomatobaculum	s__Stomatobaculum_unclassified
4d1a43064fd02d9fc0a2df8e565c12b8	d__Bacteria	p__Proteobacteria	c__Gammaproteobacteria	o__Betaproteobacteriales	f__Burkholderiaceae	g__Massilia	s__Massilia_unclassified
acffa1a64064f9e9ff03f19697baa009	d__Bacteria	p__Firmicutes	c__Clostridia	o__Clostridiales	f__Clostridiales_unclassified	g__Clostridiales_unclassified	s__Clostridiales_unclassified
2b1cc97f47837d0d52ac9dcd7dfcc75a	d__Bacteria	p__Proteobacteria	c__Gammaproteobacteria	o__Xanthomonadales	f__Xanthomonadaceae	g__Thermomonas	s__Thermomonas_unclassified
fdc1f499874b5d59652728788302d053	d__Bacteria	p__Firmicutes	c__Clostridia	o__Clostridiales	f__Ruminococcaceae	g__Ruminococcaceae_UCG-002	s__Ruminococcaceae_UCG-002_unclassified
fd1fac1c805355030b0dfdc75e8f8922	d__Bacteria	p__Kiritimatiellaeota	c__Kiritimatiellae	o__WCHB1-41	f__WCHB1-41_unclassified	g__WCHB1-41_unclassified	s__WCHB1-41_unclassified
99b1b26bafd9ee102ee8c8a1f037cfd6	d__Bacteria	p__Firmicutes	c__Clostridia	o__Clostridiales	f__Family_XIII	g__Eubacterium]_nodatum_group	s__Eubacterium]_nodatum_group_unclassified
cbb01e21329f2bca068f33e26c26b68c	d__unclassified	p__unclassified	c__unclassified	o__unclassified	f__unclassified	g__unclassified	s__unclassified
e1a0df91c6328e8a89bdfd592c74eb72	d__Bacteria	p__Actinobacteria	c__WCHB1-81	o__WCHB1-81_unclassified	f__WCHB1-81_unclassified	g__WCHB1-81_unclassified	s__WCHB1-81_unclassified
6acd1eb8d821f0c85e76031bcc9fe945	d__Bacteria	p__Bacteroidetes	c__Bacteroidia	o__Bacteroidales	f__Muribaculaceae	g__Muribaculaceae_unclassified	s__Muribaculaceae_unclassified
0dc1c1c6592da6aad28e366aea85b808	d__Bacteria	p__Firmicutes	c__Bacilli	o__Lactobacillales	f__Streptococcaceae	g__Streptococcus	s__Streptococcus_mitis
67d1d236a211cd07b63fe7acb9649ea8	d__Bacteria	p__Firmicutes	c__Clostridia	o__Clostridiales	f__Family_XI	g__Parvimonas	s__Parvimonas_unclassified
dda1dba66090d97db44edc506806279f	d__Bacteria	p__Firmicutes	c__Clostridia	o__Clostridiales	f__Lachnospiraceae	g__Blautia	s__Blautia_unclassified
9337868525fed1fd50ad358e0f87c4c7	d__Bacteria	p__Firmicutes	c__Bacilli	o__Bacillales	f__Staphylococcaceae	g__Staphylococcus	s__Staphylococcus_sp._ORG01
3fa01cc15a8c60a1e58008e0da97c8c9	d__Bacteria	p__Actinobacteria	c__Actinobacteria	o__Frankiales	f__Geodermatophilaceae	g__Blastococcus	s__Blastococcus_unclassified
[truncated: 11,213 more rows]
