# Supplementary material for: Impact of Helicobacter pylori eradication on the gastric microbiome
Source: Gut Pathog. 2021 Oct 13;13:60. doi: 10.1186/s13099-021-00460-2 (PMC8513236; doi:10.1186/s13099-021-00460-2)
Supplement: Supplementary file 2 — Additional file 2: Table S2. The LEfSe analysis of the FE and P groups. [file 13099_2021_460_MOESM2_ESM.xlsx]

## Sheet: Sheet 1
Biomarker_names	Log_value	Groups	LDA_values	p_value
d__Bacteria.p__Firmicutes.c__Clostridia.o__Clostridiales.f__Lachnospiraceae.g__ASF356	0			-
d__Bacteria.p__Elusimicrobia.c__Endomicrobia.o__Endomicrobiales.f__Endomicrobiaceae.g__Candidatus_Endomicrobium	0			-
d__Bacteria.p__Actinobacteria.c__Actinobacteria.o__Streptomycetales.f__Streptomycetaceae.g__Streptomyces.s__Streptomyces_purpurascens	0.633468			-
d__Bacteria.p__Firmicutes.c__Bacilli.o__Lactobacillales.f__Aerococcaceae.g__Globicatella	0			-
d__Bacteria.p__Actinobacteria.c__Actinobacteria.o__Micrococcales.f__Micrococcaceae.g__Garicola.s__Garicola_unclassified	0.996457			-
d__Archaea	0.87076			-
d__Bacteria.p__Proteobacteria.c__Alphaproteobacteria.o__Acetobacterales.f__Acetobacteraceae.g__Rhodovastum.s__Rhodovastum_unclassified	0			-
d__Bacteria.p__Proteobacteria.c__Betaproteobacteria.o__Nitrosomonadales.f__Methylophilaceae.g__Methylophilaceae_unclassified	0.536243			-
d__Bacteria.p__Firmicutes.c__Clostridia.o__Clostridiales.f__Lachnospiraceae.g__Lachnoclostridium.s__uncultured_Lachnoclostridium_sp_	0			-
d__Bacteria.p__Chloroflexi.c__Dehalococcoidia.o__661239.f__661239_unclassified	0			-
d__Bacteria.p__Firmicutes.c__Clostridia.o__Clostridiales.f__Lachnospiraceae.g__Pseudobutyrivibrio.s__uncultured_Pseudobutyrivibrio_sp_	0			-
d__Bacteria.p__Proteobacteria.c__Alphaproteobacteria.o__Rhizobiales.f__Rhizobiaceae.g__Rhizobium	0			-
d__Bacteria.p__Proteobacteria.c__Deltaproteobacteria.o__Syntrophobacterales.f__Syntrophaceae.g__Syntrophus.s__Syntrophus_unclassified	0			-
d__Bacteria.p__Acidobacteria.c__Acidobacteriia.o__Acidobacteriales.f__Acidobacteriales_unclassified	0			-
d__Bacteria.p__Proteobacteria.c__Gammaproteobacteria.o__Enterobacterales.f__Enterobacteriaceae.g__Raoultella	0			-
d__Bacteria.p__Actinobacteria.c__Actinobacteria.o__Micrococcales.f__Intrasporangiaceae.g__Knoellia.s__Knoellia_sp_	0			-
d__Bacteria.p__Chloroflexi.c__Anaerolineae.o__SJA_15.f__SJA_15_unclassified.g__SJA_15_unclassified.s__SJA_15_unclassified	0			-
d__Bacteria.p__Dependentiae	0			-
d__Bacteria.p__Firmicutes.c__Clostridia.o__Clostridiales.f__Ruminococcaceae.g__Oscillibacter.s__Oscillibacter_unclassified	0.567691			-
d__Bacteria.p__Firmicutes.c__Clostridia.o__Clostridiales.f__Family_XIII.g__Family_XIII_UCG_001.s__Family_XIII_UCG_001_unclassified	1.42783			-
d__Bacteria.p__Proteobacteria.c__Gammaproteobacteria.o__Betaproteobacteriales.f__Burkholderiaceae.g__Undibacterium	2.79215			-
d__Bacteria.p__Cyanobacteria.c__Cyanobacteria_unclassified.o__Cyanobacteria_unclassified	0			-
d__Bacteria.p__Proteobacteria.c__Alphaproteobacteria.o__Rhodobacterales.f__Rhodobacteraceae.g__Rhodobacter.s__Rhodobacter_sp__BA31	0			-
d__Bacteria.p__Actinobacteria.c__Actinobacteria.o__Micrococcales.f__Cellulomonadaceae.g__Oerskovia.s__Oerskovia_sp__SAUK6230	0			-
d__Bacteria.p__TA06.c__TA06_unclassified.o__TA06_unclassified.f__TA06_unclassified.g__TA06_unclassified.s__TA06_unclassified	0			-
d__Bacteria.p__Firmicutes.c__Bacilli.o__Bacillales.f__Family_XII	0			-
d__Bacteria.p__Proteobacteria.c__Gammaproteobacteria.o__Alteromonadales.f__Shewanellaceae.g__Shewanella.s__uncultured_Shewanella_sp_	0			-
d__Bacteria.p__Proteobacteria.c__Deltaproteobacteria.o__Desulfovibrionales.f__Desulfovibrionaceae.g__Desulfovibrionaceae_unclassified	0.598654			-
d__Bacteria.p__Proteobacteria.c__Gammaproteobacteria.o__Betaproteobacteriales.f__Neisseriaceae.g__Kingella.s__Kingella_unclassified	1.23134			-
d__Bacteria.p__Spirochaetes.c__Spirochaetes_unclassified.o__Spirochaetes_unclassified.f__Spirochaetes_unclassified	0			-
d__Bacteria.p__Chloroflexi.c__Anaerolineae.o__Anaerolineales.f__Anaerolineaceae	0			-
d__Bacteria.p__Deferribacteres.c__Deferribacteres.o__Deferribacterales.f__Deferribacteraceae.g__Mucispirillum.s__Mucispirillum_sp__69	0.174831			-
d__Bacteria.p__Bacteroidetes.c__Bacteroidia.o__Cytophagales.f__Cyclobacteriaceae.g__Mongoliitalea.s__Mongoliitalea_unclassified	0			-
d__Bacteria.p__Actinobacteria.c__Actinobacteria.o__Micrococcales.f__Micrococcaceae.g__Arthrobacter	1.99785	FE	2.20741	0.0290753554397
d__Bacteria.p__Proteobacteria.c__Gammaproteobacteria.o__Betaproteobacteriales.f__Methylophilaceae.g__Methylotenera.s__Methylotenera_unclassified	0			-
d__Bacteria.p__Proteobacteria.c__Alphaproteobacteria.o__Rhizobiales.f__Rhizobiaceae.g__Shinella.s__Shinella_unclassified	0			-
d__Bacteria.p__Proteobacteria.c__Alphaproteobacteria.o__Sphingomonadales.f__Sphingomonadaceae.g__Sphingobium.s__Sphingobium_qiguonii	0			-
d__Bacteria.p__Proteobacteria.c__Deltaproteobacteria.o__FW113	0			-
d__Bacteria.p__Actinobacteria.c__Actinobacteria.o__Micrococcales.f__Micrococcaceae.g__Renibacterium.s__Renibacterium_unclassified	1.90163	FE	2.00224	0.0126309905323
d__Bacteria.p__Bacteroidetes.c__Flavobacteriia.o__Flavobacteriales.f__Flavobacteriaceae.g__Flavobacteriaceae_unclassified	0.623699			-
d__Bacteria.p__Epsilonbacteraeota.c__Campylobacteria.o__Campylobacterales.f__Helicobacteraceae	5.93294			-
d__Bacteria.p__Actinobacteria.c__Actinobacteria.o__Nakamurellales.f__Nakamurellaceae.g__Nakamurella.s__Nakamurella_sp_	0			-
d__Bacteria.p__Firmicutes.c__Bacilli.o__Lactobacillales.f__Lactobacillaceae.g__Lactobacillus.s__Lactobacillus_sp__YM_0861	0			-
d__Bacteria.p__Proteobacteria.c__Alphaproteobacteria.o__Rhizobiales.f__Brucellaceae.g__Ochrobactrum.s__Ochrobactrum_tritici	1.34371			-
d__Bacteria.p__Chlorobi.c__Chlorobi_unclassified.o__Chlorobi_unclassified	0			-
d__Bacteria.p__Actinobacteria.c__Actinobacteria.o__Corynebacteriales.f__Corynebacteriaceae.g__Corynebacterium.s__Corynebacterium_sp__KSUM_70	0.536243			-
d__Bacteria.p__Planctomycetes.c__Phycisphaerae.o__DG_20.f__DG_20_unclassified.g__DG_20_unclassified.s__DG_20_unclassified	0			-
d__Bacteria.p__Actinobacteria.c__Actinobacteria.o__Bifidobacteriales.f__Bifidobacteriaceae.g__Bifidobacterium.s__Bifidobacterium_bifidum	0			-
d__Bacteria.p__Caldiserica.c__Caldisericia.o__Caldisericales	0			-
d__Bacteria.p__Verrucomicrobia.c__Verrucomicrobiae.o__Pedosphaerales.f__Pedosphaeraceae	0			-
d__Bacteria.p__Patescibacteria.c__Parcubacteria.o__Candidatus_Kaiserbacteria.f__Candidatus_Kaiserbacteria_unclassified.g__Candidatus_Kaiserbacteria_unclassified.s__Candidatus_Kaiserbacteria_unclassified	0			-
d__Bacteria.p__Gemmatimonadetes.c__S0134_terrestrial_group.o__S0134_terrestrial_group_unclassified.f__S0134_terrestrial_group_unclassified	0			-
d__Bacteria.p__Bacteroidetes.c__Bacteroidia.o__Bacteroidales.f__Prevotellaceae.g__Prevotella.s__Prevotella_lascolaii	0			-
d__Bacteria.p__Proteobacteria.c__Deltaproteobacteria.o__Bdellovibrionales.f__Bdellovibrionaceae.g__Bdellovibrio	0			-
d__Bacteria.p__Cyanobacteria.c__Oxyphotobacteria.o__Nostocales.f__Coleofasciculaceae.g__Coleofasciculaceae_unclassified.s__Coleofasciculaceae_unclassified	0			-
d__Bacteria.p__Patescibacteria.c__Parcubacteria.o__Candidatus_Azambacteria.f__Candidatus_Azambacteria_unclassified.g__Candidatus_Azambacteria_unclassified.s__Candidatus_Azambacteria_unclassified	0			-
d__Bacteria.p__WS2.c__WS2_unclassified	0			-
d__Bacteria.p__Chloroflexi.c__Anaerolineae.o__1_20.f__1_20_unclassified.g__1_20_unclassified.s__1_20_unclassified	0			-
d__Bacteria.p__Actinobacteria.c__Actinobacteria.o__Actinomycetales.f__Actinomycetaceae.g__Actinomyces.s__Actinomyces_graevenitzii	1.06164			-
d__Bacteria.p__Firmicutes.c__Bacilli	4.31092			-
d__Bacteria.p__Firmicutes.c__Clostridia.o__Clostridiales.f__Ruminococcaceae.g__Ruminococcaceae_NK4A214_group.s__Ruminococcaceae_NK4A214_group_unclassified	0.600019			-
d__Bacteria.p__Chlamydiae.c__Chlamydiae	0.635659			-
d__Bacteria.p__Proteobacteria.c__Epsilonproteobacteria.o__Campylobacterales.f__Helicobacteraceae.g__Helicobacter	0.09917			-
d__Bacteria.p__Firmicutes.c__Bacilli.o__Lactobacillales.f__Aerococcaceae.g__Eremococcus	1.07172			-
d__Bacteria.p__Proteobacteria.c__Alphaproteobacteria.o__Reyranellales.f__Reyranellaceae.g__Reyranella.s__Reyranella_unclassified	0.45913			-
d__Bacteria.p__Proteobacteria.c__Alphaproteobacteria.o__Sphingomonadales.f__Sphingomonadaceae.g__Sphingomonadaceae_unclassified	0			-
d__Bacteria.p__Actinobacteria.c__Actinobacteria.o__Actinomycetales.f__Actinomycetaceae.g__Mobiluncus	0.899684			-
d__Bacteria.p__Firmicutes.c__Clostridia.o__Clostridiales.f__Lachnospiraceae.g__Fusicatenibacter	0			-
d__Bacteria.p__Planctomycetes.c__Planctomycetia.o__Planctomycetales.f__Planctomycetales_unclassified.g__Planctomycetales_unclassified	0			-
d__Bacteria.p__Chloroflexi.c__Dehalococcoidia.o__SPG12_343_353_B75	0			-
d__Bacteria.p__Actinobacteria.c__Actinobacteria.o__Corynebacteriales.f__Dietziaceae.g__Dietzia.s__uncultured_Dietzia_sp_	0			-
d__Bacteria.p__Proteobacteria.c__Deltaproteobacteria.o__Myxococcales.f__MidBa8	0			-
d__Bacteria.p__Chloroflexi.c__OLB14.o__OLB14_unclassified.f__OLB14_unclassified	0			-
d__Bacteria.p__Firmicutes.c__Bacilli.o__Bacillales.f__Planococcaceae.g__Chryseomicrobium.s__Chryseomicrobium_amylolyticum	0			-
d__Bacteria.p__Actinobacteria.c__Acidimicrobiia.o__Microtrichales.f__Ilumatobacteraceae.g__Ilumatobacter.s__Ilumatobacter_unclassified	0			-
d__Bacteria.p__Patescibacteria.c__Gracilibacteria.o__Gracilibacteria_unclassified.f__Gracilibacteria_unclassified	1.6204			-
d__Bacteria.p__Firmicutes.c__Clostridia.o__Clostridiales.f__Peptostreptococcaceae.g__Filifactor.s__uncultured_Filifactor_sp_	1.17952			-
d__Bacteria.p__Actinobacteria.c__Actinobacteria.o__Micrococcales.f__Micrococcaceae.g__Rothia.s__Rothia_dentocariosa	2.46966			-
d__Bacteria.p__Proteobacteria.c__Gammaproteobacteria.o__Xanthomonadales.f__Xanthomonadaceae.g__Rehaibacterium.s__Rehaibacterium_unclassified	0			-
d__Bacteria.p__Proteobacteria.c__Gammaproteobacteria.o__Alteromonadales.f__Alteromonadaceae.g__Alishewanella	0			-
d__Bacteria.p__Epsilonbacteraeota.c__Campylobacteria.o__Campylobacterales.f__Rs_M59_termite_group	0			-
d__Bacteria.p__Atribacteria	0.576291			-
d__Bacteria.p__Fusobacteria.c__Fusobacteriia.o__Fusobacteriales.f__Leptotrichiaceae.g__Leptotrichia	2.91358			-
d__Bacteria.p__Actinobacteria.c__Actinobacteria.o__Micrococcales.f__Micrococcaceae.g__Arthrobacter.s__Arthrobacter_sp__MG_2011_9_BV	1.72886			-
d__Bacteria.p__Lentisphaerae.c__Oligosphaeria.o__Oligosphaerales.f__Lenti_02	0			-
d__Bacteria.p__Actinobacteria.c__Actinobacteria.o__Nakamurellales.f__Nakamurellaceae.g__Nakamurella	0			-
d__Bacteria.p__Actinobacteria.c__Coriobacteriia.o__Coriobacteriales.f__Eggerthellaceae	1.95374			-
d__Bacteria.p__Actinobacteria.c__Acidimicrobiia.o__Microtrichales	1.13974			-
d__Bacteria.p__Gemmatimonadetes.c__Gemmatimonadetes_unclassified.o__Gemmatimonadetes_unclassified.f__Gemmatimonadetes_unclassified	0			-
d__Bacteria.p__Firmicutes.c__Clostridia.o__Clostridiales.f__Christensenellaceae.g__Christensenellaceae_unclassified.s__Christensenellaceae_unclassified	0			-
d__Bacteria.p__Firmicutes.c__Bacilli.o__Bacillales.f__Planococcaceae.g__Sporosarcina.s__Sporosarcina_pasteurii	0			-
d__Bacteria.p__Firmicutes.c__Bacilli.o__Lactobacillales.f__Streptococcaceae.g__Lactococcus.s__Lactococcus_sp__enrichment_culture	0			-
d__Bacteria.p__Patescibacteria.c__Parcubacteria.o__Candidatus_Adlerbacteria.f__Candidatus_Adlerbacteria_unclassified.g__Candidatus_Adlerbacteria_unclassified	0			-
d__Bacteria.p__Proteobacteria.c__Alphaproteobacteria.o__Rhizobiales.f__A0839.g__A0839_unclassified.s__A0839_unclassified	0			-
d__Bacteria.p__Tenericutes.c__Mollicutes.o__Mollicutes_RF39.f__Mollicutes_RF39_unclassified.g__Mollicutes_RF39_unclassified	1.45807			-
d__Bacteria.p__Proteobacteria.c__Alphaproteobacteria.o__Rhodobacterales.f__Rhodobacteraceae.g__Tabrizicola	0			-
d__Bacteria.p__Firmicutes.c__Clostridia.o__Clostridiales.f__Family_XI.g__Murdochiella.s__Murdochiella_unclassified	0.10067			-
d__Bacteria.p__Bacteroidetes.c__Bacteroidia.o__Bacteroidales.f__Rikenellaceae.g__Alistipes.s__Alistipes_sp__NML05A004	0			-
d__Bacteria.p__Actinobacteria.c__Coriobacteriia.o__OPB41	0			-
d__Bacteria.p__Firmicutes.c__Erysipelotrichia.o__Erysipelotrichales.f__Erysipelotrichaceae.g__Solobacterium	1.76674			-
d__Archaea.p__Euryarchaeota.c__Methanomicrobia.o__Methanosarcinales.f__Methanosaetaceae.g__Methanothrix.s__uncultured_Methanosaeta_sp_	0			-
d__Bacteria.p__Proteobacteria.c__Betaproteobacteria.o__Burkholderiales.f__Comamonadaceae.g__Comamonadaceae_unclassified	0			-
d__Bacteria.p__Acidobacteria.c__Blastocatellia__Subgroup_4_.o__DS_100.f__DS_100_unclassified.g__DS_100_unclassified.s__DS_100_unclassified	0			-
d__Bacteria.p__Proteobacteria.c__Deltaproteobacteria.o__Desulfuromonadales.f__Geobacteraceae.g__Geobacter	0			-
d__Bacteria.p__Actinobacteria.c__Actinobacteria.o__Micrococcales.f__Jonesiaceae	0			-
d__Bacteria.p__Bacteroidetes.c__Flavobacteriia.o__Flavobacteriales.f__Flavobacteriaceae.g__Chryseobacterium.s__uncultured_Chryseobacterium_sp_	0			-
d__Bacteria.p__Firmicutes.c__Bacilli.o__Lactobacillales.f__Lactobacillaceae.g__Lactobacillus.s__Lactobacillus_porcinae	0			-
d__Bacteria.p__Acidobacteria.c__Holophagae	0			-
d__Bacteria.p__Bacteroidetes.c__Bacteroidia.o__Bacteroidales.f__Bacteroidaceae.g__Bacteroides.s__Bacteroides_intestinalis	0			-
d__Bacteria.p__Actinobacteria.c__Nitriliruptoria	0			-
d__Bacteria.p__Proteobacteria.c__Gammaproteobacteria.o__Enterobacterales.f__Erwiniaceae.g__Pantoea.s__Pantoea_sp__Sc1	1.09932			-
d__Bacteria.p__Patescibacteria.c__Parcubacteria.o__Candidatus_Nomurabacteria	0			-
d__Bacteria.p__Proteobacteria.c__Alphaproteobacteria.o__Acetobacterales.f__Acetobacteraceae.g__Acetobacter.s__Acetobacter_unclassified	0			-
d__Bacteria.p__Firmicutes.c__Bacilli.o__Lactobacillales.f__Enterococcaceae.g__Enterococcus	1.66541			0.0330448541002
d__Bacteria.p__Proteobacteria.c__Gammaproteobacteria.o__Betaproteobacteriales.f__Burkholderiaceae.g__Ottowia	0			-
d__Archaea.p__Euryarchaeota.c__Thermoplasmata.o__Thermoplasmatales.f__Thermoplasmatales_unclassified	0			-
d__Bacteria.p__Firmicutes.c__Bacilli.o__Bacillales.f__Thermoactinomycetaceae.g__Thermoflavimicrobium.s__uncultured_Thermoflavimicrobium_sp_	0			-
d__Bacteria.p__Firmicutes.c__Negativicutes.o__Selenomonadales.f__Veillonellaceae.g__Centipeda	0.950609			-
d__Bacteria.p__Proteobacteria.c__Gammaproteobacteria.o__Acidithiobacillales	0			-
d__Bacteria.p__Edwardsbacteria.c__Edwardsbacteria_unclassified	0			-
d__Bacteria.p__Bacteroidetes.c__Bacteroidia.o__Flavobacteriales.f__Weeksellaceae.g__Elizabethkingia.s__Elizabethkingia_unclassified	0			-
d__Bacteria.p__Proteobacteria.c__Deltaproteobacteria.o__Desulfuromonadales.f__Desulfuromonadales_unclassified	0.257366			-
d__Bacteria.p__Firmicutes.c__Clostridia.o__Clostridiales.f__Ruminococcaceae.g__Gemmiger	0			-
d__Bacteria.p__Firmicutes.c__Bacilli.o__Lactobacillales.f__Leuconostocaceae.g__Leuconostoc	0.694796			-
d__Bacteria.p__Firmicutes.c__Bacilli.o__Bacilli_unclassified	1.59984			-
d__Bacteria.p__Firmicutes.c__Clostridia.o__Clostridiales.f__Ruminococcaceae.g__Ercella	0			-
d__Bacteria.p__Acidobacteria.c__Blastocatellia__Subgroup_4_.o__Blastocatellales.f__Blastocatellaceae.g__OLB17	0			-
d__Bacteria.p__Proteobacteria.c__Deltaproteobacteria.o__Myxococcales.f__Sandaracinaceae	0			-
d__Bacteria.p__Acidobacteria.c__Blastocatellia__Subgroup_4_.o__DS_100.f__DS_100_unclassified.g__DS_100_unclassified	0			-
d__Bacteria.p__Actinobacteria.c__Actinobacteria.o__Micrococcales.f__Microbacteriaceae.g__Microbacterium.s__Microbacterium_sp_	0			-
d__Bacteria.p__Fusobacteria.c__Fusobacteriia.o__Fusobacteriales.f__Leptotrichiaceae.g__Hypnocyclicus	0			-
d__Bacteria.p__Chloroflexi.c__Ktedonobacteria.o__C0119.f__C0119_unclassified.g__C0119_unclassified.s__C0119_unclassified	0			-
d__Bacteria.p__Nitrospirae.c__4_29_1.o__4_29_1_unclassified.f__4_29_1_unclassified.g__4_29_1_unclassified.s__4_29_1_unclassified	0			-
d__Bacteria.p__Firmicutes.c__Clostridia.o__Clostridiales.f__Eubacteriaceae.g__Anaerofustis.s__Anaerofustis_sp__Marseille_P2832	0			-
d__Bacteria.p__Chloroflexi.c__KD4_96.o__KD4_96_unclassified	1.27586			-
d__Bacteria.p__Proteobacteria.c__Gammaproteobacteria.o__Orbales	0			-
d__Bacteria.p__Latescibacteria.c__Latescibacteria.o__Latescibacterales.f__Latescibacteraceae.g__Candidatus_Latescibacter.s__Candidatus_Latescibacter_unclassified	0			-
d__Bacteria.p__Candidatus_Atribacteria.c__Candidatus_Atribacteria_unclassified	0			-
d__Bacteria.p__Proteobacteria.c__Betaproteobacteria.o__Nitrosomonadales.f__Methylophilaceae.g__Methylophilaceae_unclassified.s__Methylophilaceae_unclassified	0.536243			-
d__Bacteria.p__Actinobacteria.c__Actinobacteria.o__Micrococcales.f__Sanguibacteraceae.g__Sanguibacter.s__Sanguibacter_sp__M2T8B10	0			-
d__Bacteria.p__Actinobacteria.c__Coriobacteriia.o__Coriobacteriales.f__Coriobacteriales_Incertae_Sedis	0			-
d__Bacteria.p__Proteobacteria.c__Gammaproteobacteria.o__Steroidobacterales.f__Steroidobacteraceae.g__Steroidobacter.s__Steroidobacter_unclassified	0			-
d__Bacteria.p__Firmicutes.c__Clostridia.o__Clostridiales.f__Lachnospiraceae.g__Blautia.s__Blautia_glucerasea	0			-
d__Bacteria.p__Bacteroidetes.c__Bacteroidia.o__Bacteroidales.f__Bacteroidaceae.g__Bacteroides.s__Bacteroides_sp__Tilapia8	0			-
d__Bacteria.p__Proteobacteria.c__Alphaproteobacteria.o__Rhodospirillales.f__Rhodospirillales_unclassified.g__Rhodospirillales_unclassified	1.11059			-
d__Bacteria.p__Gemmatimonadetes.c__Longimicrobia.o__Longimicrobiales.f__Longimicrobiaceae.g__Longimicrobiaceae_unclassified.s__Longimicrobiaceae_unclassified	0			-
d__Bacteria.p__Epsilonbacteraeota.c__Campylobacteria.o__Campylobacterales.f__Thiovulaceae.g__Sulfuricurvum.s__Sulfuricurvum_unclassified	0			-
d__Bacteria.p__Firmicutes.c__Clostridia.o__Clostridiales.f__Ruminococcaceae.g__Ethanoligenens	0			-
d__Bacteria.p__Acidobacteria.c__Blastocatellia__Subgroup_4_.o__Pyrinomonadales.f__Pyrinomonadaceae	1.03493			-
d__Bacteria.p__Proteobacteria.c__Gammaproteobacteria.o__Pseudomonadales.f__Pseudomonadaceae.g__Pseudomonas.s__Pseudomonas_sp__EA_L_62	0			-
d__Bacteria.p__Chloroflexi.c__Anaerolineae.o__Caldilineales.f__Caldilineaceae.g__Caldilineaceae_unclassified	0			-
d__Bacteria.p__Fusobacteria.c__Fusobacteriia.o__Fusobacteriales.f__Leptotrichiaceae.g__Leptotrichia.s__Leptotrichia_unclassified	1.27517			-
d__Bacteria.p__Proteobacteria.c__Deltaproteobacteria.o__Sva0485.f__Sva0485_unclassified	0			-
d__Bacteria.p__Patescibacteria.c__ABY1.o__Candidatus_Falkowbacteria.f__Candidatus_Falkowbacteria_unclassified	0			-
d__Bacteria.p__Proteobacteria.c__Gammaproteobacteria.o__Pseudomonadales.f__Pseudomonadaceae.g__Pseudomonas.s__Pseudomonas_sp__TS1138	1.69543			-
d__Bacteria.p__Actinobacteria.c__Actinobacteria.o__Streptomycetales.f__Streptomycetaceae	0.633468			-
d__Bacteria.p__Firmicutes.c__Bacilli.o__Bacillales.f__Bacillaceae.g__Bacillus.s__Bacillus_nealsonii	0			-
d__Bacteria.p__Proteobacteria.c__Gammaproteobacteria.o__Betaproteobacteriales.f__Burkholderiaceae.g__Massilia.s__Massilia_unclassified	1.20242			-
d__Bacteria.p__Actinobacteria.c__Coriobacteriia.o__Coriobacteriales.f__Atopobiaceae.g__Olsenella.s__Olsenella_sp__Mou02	0			-
d__Bacteria.p__Firmicutes.c__Bacilli.o__Bacillales.f__Bacillaceae.g__Bacillus.s__Bacillus_sp__GPTSA_8T	1.09342			-
d__Bacteria.p__Actinobacteria.c__Actinobacteria.o__Micrococcales.f__Micrococcaceae.g__Rothia.s__Rothia_nasimurium	0			-
d__Bacteria.p__Proteobacteria.c__Gammaproteobacteria.o__Betaproteobacteriales.f__Hydrogenophilaceae.g__Tepidiphilus	0			-
d__Bacteria.p__Proteobacteria.c__Alphaproteobacteria.o__Sphingomonadales.f__Sphingomonadaceae.g__Novosphingobium.s__Novosphingobium_aquaticum_Glaeser_et_al__2013	0			-
d__Bacteria.p__Firmicutes.c__Clostridia.o__Clostridiales.f__Family_XI.g__Tissierella	0			-
d__Bacteria.p__Proteobacteria.c__Alphaproteobacteria.o__Micavibrionales.f__Micavibrionales_unclassified.g__Micavibrionales_unclassified	1.54111			-
d__Bacteria.p__Proteobacteria.c__Gammaproteobacteria.o__Vibrionales.f__Vibrionaceae.g__Vibrio.s__Vibrio_kanaloae	0			-
d__Bacteria.p__Kiritimatiellaeota.c__Kiritimatiellae	0			-
d__Bacteria.p__Candidatus_Atribacteria.c__Candidatus_Atribacteria_unclassified.o__Candidatus_Atribacteria_unclassified	0			-
d__Bacteria.p__Proteobacteria.c__Gammaproteobacteria.o__Gammaproteobacteria_unclassified.f__Gammaproteobacteria_unclassified.g__Gammaproteobacteria_unclassified	1.14321			-
d__Bacteria.p__Spirochaetes.c__Spirochaetes_unclassified.o__Spirochaetes_unclassified	0			-
d__Bacteria.p__Proteobacteria.c__Betaproteobacteria.o__Burkholderiales.f__Sutterellaceae	0			-
d__Bacteria.p__Proteobacteria.c__Gammaproteobacteria.o__Pseudomonadales.f__Pseudomonadaceae.g__Pseudomonas.s__Pseudomonas_poae	0			-
d__Bacteria.p__Proteobacteria.c__Gammaproteobacteria.o__Enterobacteriales.f__Enterobacteriaceae.g__Rahnella	0.576291			-
d__Bacteria.p__Proteobacteria.c__Gammaproteobacteria.o__Chromatiales	0			-
d__Bacteria.p__Halanaerobiaeota.c__Halanaerobiia.o__Halanaerobiales.f__Halobacteroidaceae	0			-
d__Bacteria.p__Proteobacteria.c__Alphaproteobacteria.o__Caulobacterales.f__Hyphomonadaceae.g__Hyphomonas	0			-
d__Bacteria.p__Firmicutes.c__Clostridia.o__Clostridiales.f__Lachnospiraceae.g__Sellimonas.s__Sellimonas_unclassified	0			-
d__Bacteria.p__Patescibacteria.c__Parcubacteria.o__Candidatus_Azambacteria	0			-
d__Bacteria.p__Proteobacteria.c__Deltaproteobacteria.o__Desulfovibrionales.f__Desulfovibrionaceae.g__Desulfovibrio.s__Desulfovibrio_sp__ABHU2SB	0			-
d__Bacteria.p__Acidobacteria.c__Subgroup_25.o__Subgroup_25_unclassified.f__Subgroup_25_unclassified.g__Subgroup_25_unclassified	0.247866			-
d__Bacteria.p__Actinobacteria.c__Actinobacteria.o__Micrococcales.f__Brevibacteriaceae.g__Brevibacterium.s__Brevibacterium_sanguinis	1.17026			-
d__Bacteria.p__Proteobacteria.c__Deltaproteobacteria.o__Desulfuromonadales.f__Desulfuromonadaceae	0			-
d__Bacteria.p__Proteobacteria.c__Gammaproteobacteria.o__Betaproteobacteriales.f__Hydrogenophilaceae.g__Hydrogenophilus	0.633468			-
d__Bacteria.p__Firmicutes.c__Clostridia.o__Clostridiales.f__Eubacteriaceae.g__Eubacterium	1.93736			-
d__Bacteria.p__Firmicutes.c__Erysipelotrichia.o__Erysipelotrichales.f__Erysipelotrichaceae.g__Holdemanella	0.373072			-
d__Bacteria.p__Proteobacteria.c__Gammaproteobacteria.o__Enterobacterales.f__Enterobacteriaceae.g__Salmonella.s__Salmonella_enterica	0.4002			-
d__Bacteria.p__Actinobacteria.c__Actinobacteria.o__Micrococcales.f__Micrococcaceae.g__Nesterenkonia.s__Nesterenkonia_halophila	1.22692			-
d__Bacteria.p__Firmicutes.c__Clostridia.o__Clostridiales.f__Ruminococcaceae.g__Eubacterium__coprostanoligenes_group	1.17645			-
d__Bacteria.p__Bacteroidetes.c__Bacteroidia.o__Bacteroidales.f__Bacteroidaceae.g__Bacteroides.s__Bacteroides_bouchesdurhonensis	0			-
d__Bacteria.p__Deinococcus_Thermus.c__Deinococci.o__Deinococcales.f__Deinococcaceae.g__Deinococcus.s__Deinococcus_unclassified	1.55372			-
d__Bacteria.p__Firmicutes.c__Clostridia.o__Clostridiales.f__Ruminococcaceae.g__Oscillibacter	0.567691			-
d__Bacteria.p__Actinobacteria.c__Actinobacteria.o__Frankiales.f__Geodermatophilaceae.g__Geodermatophilus.s__Geodermatophilus_unclassified	0			-
d__Bacteria.p__Proteobacteria.c__Gammaproteobacteria.o__Xanthomonadales.f__Xanthomonadaceae.g__Pseudoxanthomonas.s__uncultured_Pseudoxanthomonas_sp_	0			-
d__Bacteria.p__Proteobacteria.c__Gammaproteobacteria.o__Xanthomonadales.f__Xanthomonadaceae.g__Stenotrophomonas.s__Stenotrophomonas_rhizophila	0.849926			-
d__Bacteria.p__Firmicutes.c__Bacilli.o__Lactobacillales.f__Aerococcaceae.g__Aerosphaera	2.13634			-
d__Bacteria.p__Proteobacteria.c__Alphaproteobacteria.o__Rhizobiales.f__Xanthobacteraceae.g__Rhodoplanes	0			-
d__Bacteria.p__Actinobacteria.c__Actinobacteria.o__Corynebacteriales.f__Corynebacteriaceae.g__Corynebacterium.s__Corynebacterium_sp__oral_taxon_B00	0			-
d__Bacteria.p__Proteobacteria.c__Alphaproteobacteria.o__Rhizobiales.f__Xanthobacteraceae.g__Nitrobacter.s__Nitrobacter_unclassified	0			-
d__Bacteria.p__Actinobacteria.c__Actinobacteria.o__Micrococcales.f__Brevibacteriaceae	1.17026			-
d__Bacteria.p__Proteobacteria.c__Alphaproteobacteria.o__Rhizobiales.f__Bradyrhizobiaceae.g__Rhodopseudomonas.s__Rhodopseudomonas_palustris	0			-
d__Bacteria.p__Firmicutes.c__Bacilli.o__Lactobacillales.f__Carnobacteriaceae.g__Atopostipes	0.536243			-
d__Bacteria.p__Proteobacteria.c__Deltaproteobacteria.o__Myxococcales.f__bacteriap25	1.18568			-
d__Bacteria.p__Proteobacteria.c__Alphaproteobacteria.o__Rhizobiales.f__Pleomorphomonadaceae	1.28566			-
d__Bacteria.p__Bacteroidetes.c__Bacteroidia.o__Bacteroidales.f__Porphyromonadaceae.g__Porphyromonas.s__Porphyromonas_sp__oral_clone_BB134	2.17736			-
d__Bacteria.p__Firmicutes.c__Clostridia.o__Clostridiales.f__Gracilibacteraceae.g__Lutispora.s__Lutispora_unclassified	0			-
d__Bacteria.p__Proteobacteria.c__Alphaproteobacteria.o__Rhizobiales.f__Brucellaceae.g__Ochrobactrum.s__Ochrobactrum_sp__P58	0			-
d__Bacteria.p__Bacteroidetes.c__Bacteroidia.o__Sphingobacteriales.f__Sphingobacteriaceae.g__Parapedobacter.s__Parapedobacter_unclassified	0			-
d__Bacteria.p__Fusobacteria.c__Fusobacteriia.o__Fusobacteriales.f__Leptotrichiaceae.g__Leptotrichia.s__Leptotrichia_hofstadii	1.05332			-
d__Bacteria.p__Firmicutes.c__Clostridia.o__Clostridiales.f__Family_XI.g__W5053.s__W5053_unclassified	1.14206			-
d__Bacteria.p__Proteobacteria.c__Gammaproteobacteria.o__Enterobacteriales.f__Enterobacteriaceae	2.40817			-
d__Bacteria.p__Proteobacteria.c__Alphaproteobacteria.o__Caulobacterales.f__Caulobacteraceae.g__Phenylobacterium.s__Phenylobacterium_unclassified	0.910346			-
d__Bacteria.p__Firmicutes.c__Clostridia.o__Clostridiales.f__Peptostreptococcaceae.g__Intestinibacter.s__Intestinibacter_unclassified	0			-
d__Bacteria.p__Proteobacteria.c__Gammaproteobacteria.o__Aeromonadales.f__Aeromonadaceae.g__Pseudaeromonas.s__Pseudaeromonas_sp_	0			-
d__Bacteria.p__Acidobacteria.c__Acidobacteriia.o__Acidobacteriales.f__Acidobacteriaceae__Subgroup_1_.g__Acidobacteriaceae__Subgroup_1__unclassified.s__Acidobacteriaceae__Subgroup_1__unclassified	0			-
d__Bacteria.p__Caldiserica.c__Caldisericia.o__Caldisericales.f__WCHB1_02.g__WCHB1_02_unclassified	0			-
d__Bacteria.p__Bacteroidetes.c__Bacteroidia.o__Bacteroidales.f__Prevotellaceae.g__Prevotella.s__Prevotella_sp__oral_clone_DO014	0			-
d__Bacteria.p__Proteobacteria.c__Alphaproteobacteria.o__Rhizobiales.f__Rhizobiales_Incertae_Sedis	0			-
d__Bacteria.p__Firmicutes.c__Erysipelotrichia.o__Erysipelotrichales.f__Erysipelotrichaceae	2.15145			-
d__Bacteria.p__Verrucomicrobia.c__Verrucomicrobiae.o__S_BQ2_57_soil_group.f__S_BQ2_57_soil_group_unclassified.g__S_BQ2_57_soil_group_unclassified.s__S_BQ2_57_soil_group_unclassified	0			-
d__Bacteria.p__candidate_division_NC10.c__candidate_division_NC10_unclassified.o__candidate_division_NC10_unclassified.f__candidate_division_NC10_unclassified	0			-
d__Bacteria.p__Firmicutes.c__Bacilli.o__Lactobacillales.f__Streptococcaceae.g__Streptococcus.s__Streptococcus_porcorum	0			-
d__Bacteria.p__Proteobacteria.c__Gammaproteobacteria.o__Alteromonadales.f__Alteromonadaceae.g__Alteromonas.s__Alteromonas_unclassified	0			-
d__Bacteria.p__Chloroflexi.c__Dehalococcoidia.o__Dehalococcoidales.f__Dehalococcoidales_unclassified.g__Dehalococcoidales_unclassified.s__Dehalococcoidales_unclassified	0			-
d__Bacteria.p__Chloroflexi.c__Ktedonobacteria.o__Ktedonobacterales.f__Thermosporotrichaceae.g__Thermosporothrix	0			-
d__Bacteria.p__Firmicutes.c__Clostridia.o__Clostridiales.f__Peptostreptococcaceae.g__Romboutsia.s__Romboutsia_unclassified	1.62954			-
d__Bacteria.p__Acidobacteria.c__Acidobacteriia.o__Subgroup_13.f__Subgroup_13_unclassified.g__Subgroup_13_unclassified.s__Subgroup_13_unclassified	0.09917			-
d__Bacteria.p__Acidobacteria.c__Subgroup_17.o__Subgroup_17_unclassified.f__Subgroup_17_unclassified	0			-
d__Bacteria.p__Chloroflexi.c__Dehalococcoidia.o__FS117_23B_02.f__FS117_23B_02_unclassified.g__FS117_23B_02_unclassified	0			-
d__Bacteria.p__Proteobacteria.c__Alphaproteobacteria.o__Sphingomonadales.f__Sphingomonadaceae.g__Sphingobium	2.1281			-
d__Bacteria.p__Actinobacteria.c__Actinobacteria.o__Bifidobacteriales.f__Bifidobacteriaceae.g__Bifidobacterium.s__Bifidobacterium_mongoliense	0			-
d__Bacteria.p__Proteobacteria.c__Gammaproteobacteria.o__Immundisolibacterales.f__Immundisolibacteraceae.g__Immundisolibacteraceae_unclassified.s__Immundisolibacteraceae_unclassified	0			-
d__Bacteria.p__Bacteroidetes.c__Bacteroidia.o__Bacteroidales.f__Prevotellaceae.g__Prevotella.s__Prevotella_genomosp__P4	0.744123			-
d__Bacteria.p__Proteobacteria.c__Gammaproteobacteria.o__Enterobacterales.f__Enterobacteriaceae.g__Klebsiella.s__Klebsiella_sp__Y10	0			-
d__Bacteria.p__Bacteroidetes.c__Bacteroidia.o__Bacteroidales.f__Prevotellaceae.g__Prevotella.s__Prevotella_genomosp__P6	2.12166			-
d__Bacteria.p__Actinobacteria.c__Actinobacteria.o__Actinomycetales.f__Actinomycetaceae.g__Actinomyces.s__Actinomyces_pacaensis	1.53858			-
d__Bacteria.p__Deinococcus_Thermus.c__Deinococci.o__Deinococcales.f__Deinococcaceae.g__Deinococcus.s__uncultured_Deinococcus_sp_	0.974331			-
d__Bacteria.p__Actinobacteria.c__Actinobacteria.o__Micrococcales.f__Micrococcaceae.g__Rothia.s__Rothia_sp__MUU12	1.56846			-
d__Bacteria.p__Latescibacteria.c__Latescibacteria_unclassified	0			-
d__Bacteria.p__Firmicutes.c__Negativicutes.o__Selenomonadales.f__Veillonellaceae.g__Megamonas.s__Megamonas_unclassified	0.956948			-
d__Bacteria.p__Proteobacteria.c__Alphaproteobacteria.o__Rhizobiales.f__Hyphomicrobiaceae.g__Hyphomicrobium.s__Hyphomicrobium_unclassified	0			-
d__Bacteria.p__Proteobacteria.c__Gammaproteobacteria.o__SAR86_clade.f__SAR86_clade_unclassified	0			-
d__Bacteria.p__Proteobacteria.c__Gammaproteobacteria.o__Betaproteobacteriales.f__Aquaspirillaceae.g__Laribacter.s__Laribacter_unclassified	0			-
d__Bacteria.p__Synergistetes.c__Synergistia.o__Synergistales.f__Synergistaceae.g__Pyramidobacter.s__Pyramidobacter_piscolens	1.71023			-
d__Bacteria.p__Proteobacteria.c__Gammaproteobacteria.o__Pseudomonadales.f__Moraxellaceae.g__Acinetobacter.s__Acinetobacter_bouvetii	2.12631	FE	2.44686	0.0330448541002
d__Bacteria.p__Firmicutes.c__Clostridia.o__Clostridiales.f__Lachnospiraceae.g__Anaerostipes.s__uncultured_Anaerostipes_sp_	0			-
d__Bacteria.p__Chloroflexi.c__Ktedonobacteria.o__C0119.f__C0119_unclassified.g__C0119_unclassified	0			-
d__Bacteria.p__Epsilonbacteraeota.c__Campylobacteria.o__Campylobacterales.f__Helicobacteraceae.g__Helicobacter	5.93293			-
d__Bacteria.p__Fusobacteria.c__Fusobacteriia.o__Fusobacteriales.f__Leptotrichiaceae.g__Leptotrichia.s__Leptotrichia_sp__PG10	0			-
d__Bacteria.p__Bacteroidetes.c__Bacteroidia.o__Bacteroidales.f__Muribaculaceae.g__Muribaculum.s__Muribaculum_sp_	0.976006			-
d__Bacteria.p__Planctomycetes.c__Planctomycetacia.o__Isosphaerales	0.373072			-
d__Bacteria.p__Firmicutes.c__Clostridia.o__Clostridiales.f__Lachnospiraceae.g__Cellulosilyticum	0			-
d__Bacteria.p__Actinobacteria.c__Actinobacteria.o__Micrococcales.f__Micrococcaceae.g__Rothia.s__Rothia_sp_	0			-
d__Bacteria.p__Bacteroidetes.c__Bacteroidia.o__Bacteroidales.f__Muribaculaceae.g__Paramuribaculum	0			-
d__Bacteria.p__Proteobacteria.c__Gammaproteobacteria.o__Pseudomonadales.f__Pseudomonadaceae.g__Pseudomonas.s__uncultured_Pseudomonas_sp_	3.67202			-
d__Bacteria.p__Chloroflexi.c__SHA_26	0			-
d__Bacteria.p__Proteobacteria.c__Deltaproteobacteria.o__Bdellovibrionales	0			-
d__Bacteria.p__Acidobacteria.c__Blastocatellia__Subgroup_4_.o__11_24.f__11_24_unclassified	0			-
d__Bacteria.p__Fibrobacteres.c__Fibrobacteres_unclassified.o__Fibrobacteres_unclassified.f__Fibrobacteres_unclassified	0			-
d__Bacteria.p__Proteobacteria.c__Alphaproteobacteria.o__Rhizobiales.f__Xanthobacteraceae.g__Rhodoplanes.s__Rhodoplanes_unclassified	0			-
d__Bacteria.p__Bacteroidetes.c__Bacteroidia.o__Bacteroidales.f__Rikenellaceae.g__Millionella	0.643453			-
d__Bacteria.p__Firmicutes.c__Clostridia.o__Clostridiales.f__Clostridiaceae.g__Clostridium.s__Clostridium_sp__AUH_JLC235	0			-
d__Bacteria.p__Proteobacteria.c__Gammaproteobacteria.o__Enterobacterales.f__Yersiniaceae.g__Rahnella	0			-
d__Bacteria.p__Proteobacteria.c__Alphaproteobacteria.o__Rhodospirillales.f__Acetobacteraceae.g__Roseomonas	1.00226			-
d__Bacteria.p__Actinobacteria.c__Actinobacteria.o__Corynebacteriales.f__Tsukamurellaceae.g__Tsukamurella.s__Tsukamurella_unclassified	0			-
d__Bacteria.p__Proteobacteria.c__Gammaproteobacteria.o__Betaproteobacteriales.f__Nitrosomonadaceae.g__Nitrosospira	0.380211			-
d__Bacteria.p__Bacteroidetes.c__Bacteroidia.o__Cytophagales.f__Microscillaceae.g__Siphonobacter	0			-
d__Bacteria.p__Rokubacteria.c__NC10.o__Methylomirabilales	0			-
d__Bacteria.p__Actinobacteria.c__Actinobacteria.o__Pseudonocardiales.f__Pseudonocardiaceae.g__Actinomycetospora.s__Actinomycetospora_corticicola	0			-
d__Bacteria.p__Proteobacteria.c__Gammaproteobacteria.o__Pseudomonadales.f__Moraxellaceae.g__Acinetobacter.s__Acinetobacter_sp__2009I5	1.10321			-
d__Bacteria.p__Actinobacteria.c__Actinobacteria.o__Propionibacteriales.f__Nocardioidaceae.g__Marmoricola	1.05491			-
d__Bacteria.p__Chloroflexi.c__Anaerolineae.o__SBR1031	0			-
d__Bacteria.p__Proteobacteria.c__Proteobacteria_unclassified.o__Proteobacteria_unclassified.f__Proteobacteria_unclassified.g__Proteobacteria_unclassified.s__Proteobacteria_unclassified	0			-
d__Bacteria.p__Firmicutes.c__Clostridia.o__Clostridiales.f__Lachnospiraceae.g__Coprococcus_3.s__Coprococcus_3_unclassified	0.821542			-
d__Bacteria.p__Firmicutes.c__Clostridia.o__Clostridiales.f__Lachnospiraceae.g__Shuttleworthia.s__Shuttleworthia_satelles	0			-
d__Bacteria.p__WS2.c__WS2_unclassified.o__WS2_unclassified.f__WS2_unclassified.g__WS2_unclassified	0			-
d__Bacteria.p__Firmicutes.c__Erysipelotrichia.o__Erysipelotrichales.f__Erysipelotrichaceae.g__Erysipelatoclostridium.s__Erysipelatoclostridium_ramosum	0			-
d__Bacteria.p__Patescibacteria.c__Microgenomatia.o__Candidatus_Woesebacteria.f__Candidatus_Woesebacteria_unclassified.g__Candidatus_Woesebacteria_unclassified	0			-
d__Bacteria.p__Chloroflexi.c__Anaerolineae.o__Caldilineales	0			-
d__Bacteria.p__Firmicutes.c__Bacilli.o__Lactobacillales.f__Lactobacillaceae.g__Lactobacillus.s__Lactobacillus_sakei	0			-
d__Bacteria.p__Firmicutes.c__Bacilli.o__Bacillales.f__Bacillaceae.g__Bacillus.s__Bacillus_sp__SGb26	0			-
d__Bacteria.p__Proteobacteria.c__Gammaproteobacteria.o__Betaproteobacteriales.f__Methylophilaceae.g__Methylophilus	2.20546	FE	2.05092	0.00125348182031
d__Bacteria.p__Proteobacteria.c__Gammaproteobacteria.o__Pasteurellales.f__Pasteurellaceae.g__Phocoenobacter	0			-
d__Archaea.p__Euryarchaeota.c__Methanomicrobia	0			-
d__Bacteria.p__Proteobacteria.c__Gammaproteobacteria.o__Gammaproteobacteria_Incertae_Sedis.f__Unknown_Family	0			-
d__Bacteria.p__Actinobacteria.c__Acidimicrobiia.o__Actinomarinales.f__Actinomarinales_unclassified	0			-
d__Bacteria.p__Lentisphaerae.c__Oligosphaeria.o__SS1_B_02_17.f__SS1_B_02_17_unclassified.g__SS1_B_02_17_unclassified.s__SS1_B_02_17_unclassified	0			-
d__Bacteria.p__Chloroflexi.c__Anaerolineae.o__Anaerolineales.f__Anaerolineaceae.g__Pelolinea.s__Pelolinea_unclassified	0			-
d__Bacteria.p__Proteobacteria.c__Alphaproteobacteria.o__Caulobacterales.f__Caulobacteraceae.g__Brevundimonas.s__uncultured_Brevundimonas_sp_	0			-
d__Bacteria.p__Proteobacteria.c__Gammaproteobacteria.o__Pseudomonadales.f__Moraxellaceae.g__Acinetobacter.s__Acinetobacter_radioresistens	0			-
d__Bacteria.p__Firmicutes.c__Clostridia.o__Clostridiales.f__Lachnospiraceae.g__Tyzzerella.s__Tyzzerella_sp_	0			-
d__Bacteria.p__Proteobacteria.c__Gammaproteobacteria.o__Cellvibrionales	0			-
d__Bacteria.p__Chloroflexi.c__Dehalococcoidia.o__3051bac4_16	0			-
d__Bacteria.p__Proteobacteria.c__Alphaproteobacteria.o__Rhizobiales.f__Bradyrhizobiaceae.g__Rhodopseudomonas	0			-
d__Bacteria.p__Hydrogenedentes.c__Hydrogenedentia	0			-
d__Bacteria.p__Proteobacteria.c__Deltaproteobacteria.o__Syntrophobacterales.f__Syntrophobacteraceae.g__Syntrophobacter.s__Syntrophobacter_unclassified	0			-
d__Bacteria.p__Firmicutes.c__Clostridia.o__Clostridiales.f__Ruminococcaceae.g__Flavonifractor	0			-
d__Archaea.p__Euryarchaeota.c__Thermoplasmata.o__Methanomassiliicoccales	0			-
d__Bacteria.p__Proteobacteria.c__Gammaproteobacteria.o__Pseudomonadales.f__Moraxellaceae.g__Acinetobacter.s__Acinetobacter_sp__Hg4_11	1.17264			-
d__Bacteria.p__Bacteroidetes.c__Bacteroidia.o__Bacteroidales.f__Porphyromonadaceae.g__Porphyromonas.s__uncultured_Porphyromonas_sp_	3.34481			-
d__Bacteria.p__Actinobacteria.c__Actinobacteria.o__Actinomycetales.f__Actinomycetales_unclassified	0.923632			-
d__Bacteria.p__Actinobacteria.c__Coriobacteriia.o__Coriobacteriales.f__Atopobiaceae.g__Olsenella	2.34903			-
d__Bacteria.p__Proteobacteria.c__Gammaproteobacteria.o__Cellvibrionales.f__Cellvibrionaceae	0			-
d__Bacteria.p__Firmicutes.c__Erysipelotrichia.o__Erysipelotrichales.f__Erysipelotrichaceae.g__Holdemania	0			-
d__Bacteria.p__Actinobacteria.c__Actinobacteria.o__Corynebacteriales.f__Tsukamurellaceae.g__Tsukamurella	0			-
d__Bacteria.p__Planctomycetes.c__Phycisphaerae.o__S_70.f__S_70_unclassified.g__S_70_unclassified.s__S_70_unclassified	0			-
d__Bacteria.p__Bacteroidetes.c__Saprospiria.o__Saprospirales	0			-
d__Bacteria.p__Actinobacteria.c__Actinobacteria.o__Micrococcales.f__Micrococcaceae.g__Renibacterium	1.90163	FE	2.00868	0.0126309905323
d__Bacteria.p__Bacteroidetes.c__Bacteroidia.o__Bacteroidales.f__Rikenellaceae.g__Rikenella.s__Rikenella_unclassified	0.09917			-
d__Bacteria.p__Bacteroidetes.c__Bacteroidia.o__Bacteroidales.f__Prevotellaceae.g__Prevotella.s__Prevotella_multisaccharivorax	0			-
d__Bacteria.p__Bacteroidetes.c__Sphingobacteriia.o__Sphingobacteriia_unclassified.f__Sphingobacteriia_unclassified	0			-
d__Bacteria.p__Firmicutes.c__Clostridia.o__Clostridiales.f__Lachnospiraceae.g__Eubacterium__hallii_group	0			-
d__Bacteria.p__Proteobacteria.c__Proteobacteria_unclassified.o__Proteobacteria_unclassified	0			-
d__Bacteria.p__Proteobacteria.c__Gammaproteobacteria.o__Betaproteobacteriales.f__Burkholderiaceae.g__Parasutterella	0.987355			-
d__Bacteria.p__Proteobacteria.c__Gammaproteobacteria.o__Betaproteobacteriales.f__Burkholderiaceae.g__Rugamonas.s__Rugamonas_unclassified	0			-
d__Bacteria.p__Proteobacteria.c__Gammaproteobacteria.o__Pseudomonadales.f__Moraxellaceae.g__Acinetobacter.s__Acinetobacter_gandensis	0			-
d__Bacteria.p__Firmicutes.c__Clostridia.o__Clostridiales.f__Clostridiaceae_4	0			-
d__Bacteria.p__Bacteroidetes.c__Bacteroidia.o__Bacteroidales.f__Prevotellaceae.g__Prevotella_6.s__Prevotella_6_unclassified	2.47839			-
d__Bacteria.p__Proteobacteria.c__Gammaproteobacteria.o__Aeromonadales.f__Aeromonadaceae.g__Aeromonadaceae_unclassified	0			-
d__Bacteria.p__Bacteroidetes.c__Bacteroidia.o__Cytophagales.f__Cyclobacteriaceae	0			-
d__Bacteria.p__Actinobacteria.c__Actinobacteria.o__Micrococcales.f__Microbacteriaceae.g__Agromyces	0			-
d__Bacteria.p__Actinobacteria.c__Actinobacteria.o__Streptomycetales.f__Streptomycetaceae.g__Streptomyces.s__Streptomyces_sp__CNS_740_SD06_MAR2	0			-
d__Bacteria.p__Proteobacteria.c__Gammaproteobacteria.o__Betaproteobacteriales.f__Neisseriaceae.g__Simonsiella.s__Simonsiella_unclassified	0.526452			-
d__Bacteria.p__LCP_89.c__LCP_89_unclassified.o__LCP_89_unclassified.f__LCP_89_unclassified	0			-
d__Bacteria.p__Chloroflexi.c__Anaerolineae.o__SJA_15	0			-
d__Bacteria.p__Proteobacteria.c__Alphaproteobacteria.o__Tistrellales.f__Geminicoccaceae	0.956349			-
d__Bacteria.p__Firmicutes.c__Clostridia.o__Clostridiales.f__Family_XIII.g__S5_A14a	0			-
d__Bacteria.p__Actinobacteria.c__Actinobacteria.o__Streptomycetales.f__Streptomycetaceae.g__Streptomyces.s__Streptomyces_filipinensis	0			-
d__Bacteria.p__Firmicutes.c__Bacilli.o__Lactobacillales.f__Lactobacillales_unclassified.g__Lactobacillales_unclassified.s__Lactobacillales_unclassified	0			-
d__Bacteria.p__Chloroflexi.c__Dehalococcoidia.o__GIF9.f__AB_539_J10.g__AB_539_J10_unclassified	0			-
d__Bacteria.p__Tenericutes.c__Mollicutes.o__Izimaplasmatales.f__Izimaplasmatales_unclassified	1.20054			-
d__Bacteria.p__Bacteroidetes.c__Rhodothermia.o__Balneolales	0			-
d__Bacteria.p__Proteobacteria.c__Gammaproteobacteria.o__Pseudomonadales.f__Moraxellaceae.g__Acinetobacter.s__Acinetobacter_johnsonii	2.3542	FE	2.07266	0.0319997790403
d__Bacteria.p__Fibrobacteres.c__Fibrobacteria.o__Fibrobacterales.f__Fibrobacteraceae.g__Fibrobacteraceae_unclassified.s__Fibrobacteraceae_unclassified	0			-
d__Bacteria.p__Actinobacteria.c__Coriobacteriia.o__Coriobacteriales.f__Atopobiaceae.g__Atopobium.s__Atopobium_unclassified	2.86754			-
d__Bacteria.p__Proteobacteria.c__Alphaproteobacteria.o__SAR11_clade.f__Clade_I.g__Clade_Ia.s__Clade_Ia_unclassified	0			-
d__Bacteria.p__Spirochaetes.c__Spirochaetia.o__Spirochaetales.f__Spirochaetaceae.g__Treponema_2	3.01768			-
d__Bacteria.p__Proteobacteria.c__Gammaproteobacteria.o__Betaproteobacteriales.f__Burkholderiaceae.g__Methylibium.s__Methylibium_unclassified	0			-
d__Bacteria.p__Deinococcus_Thermus.c__Deinococci.o__Deinococcales.f__Deinococcaceae.g__Deinococcus.s__Deinococcus_sp__XYY_2015	0			-
d__Bacteria.p__Gemmatimonadetes.c__Gemmatimonadetes.o__Gemmatimonadales.f__Gemmatimonadaceae.g__Gemmatimonas.s__uncultured_Gemmatimonas_sp_	0			-
d__Bacteria.p__Firmicutes.c__Bacilli.o__Lactobacillales.f__Lactobacillaceae.g__Pediococcus.s__Pediococcus_pentosaceus	0			-
d__Bacteria.p__Actinobacteria.c__Coriobacteriia.o__Eggerthellales.f__Eggerthellaceae.g__Raoultibacter.s__Raoultibacter_massiliensis	0			-
d__Bacteria.p__Firmicutes.c__Clostridia.o__Clostridiales.f__Lachnospiraceae.g__Blautia.s__Blautia_producta	0			-
d__Bacteria.p__Proteobacteria.c__Alphaproteobacteria.o__Rhodospirillales.f__Acetobacteraceae.g__Roseomonas.s__Roseomonas_aquatica	1.00226			-
d__Bacteria.p__Actinobacteria.c__Coriobacteriia.o__Coriobacteriales.f__Atopobiaceae.g__Atopobium.s__Atopobium_sp__enrichment_culture	0			-
d__Archaea.p__Crenarchaeota.c__Thermoprotei.o__Thermoprotei_unclassified.f__Thermoprotei_unclassified.g__Thermoprotei_unclassified	0			-
d__Bacteria.p__Firmicutes.c__Bacilli.o__Bacillales.f__Planococcaceae.g__Sporosarcina.s__Sporosarcina_sp__106	0			-
d__Bacteria.p__Proteobacteria.c__Gammaproteobacteria.o__Pasteurellales.f__Pasteurellaceae.g__Haemophilus.s__Haemophilus_parainfluenzae	2.67883			-
d__Bacteria.p__Firmicutes.c__Bacilli.o__Bacillales.f__Thermoactinomycetaceae	0			-
d__Bacteria.p__Epsilonbacteraeota	5.93319			-
d__Bacteria.p__Actinobacteria.c__Actinobacteria.o__Corynebacteriales.f__Dietziaceae.g__Dietzia.s__Dietzia_unclassified	0			-
d__Archaea.p__Crenarchaeota.c__Thermoprotei.o__Acidilobales.f__Acidilobales_unclassified	0			-
d__Bacteria.p__Firmicutes.c__Bacilli.o__Bacillales.f__Staphylococcaceae.g__Staphylococcus.s__Staphylococcus_sp__G5III	0			-
d__Bacteria.p__Actinobacteria.c__Thermoleophilia.o__Solirubrobacterales.f__Solirubrobacteraceae	0			-
d__Bacteria.p__Proteobacteria.c__Alphaproteobacteria.o__Sphingomonadales.f__Sphingomonadaceae.g__Novosphingobium.s__Novosphingobium_aquaticum_Singh_et_al__2015	0			-
d__Archaea.p__Euryarchaeota.c__Halobacteria	0.87076			-
d__Bacteria.p__Firmicutes.c__Bacilli.o__Bacillales.f__Paenibacillaceae.g__Brevibacillus.s__Brevibacillus_centrosporus	0			-
d__Bacteria.p__Actinobacteria.c__Actinobacteria.o__Bifidobacteriales.f__Bifidobacteriaceae.g__Bifidobacterium.s__Bifidobacterium_unclassified	0			-
d__Bacteria.p__Proteobacteria.c__Gammaproteobacteria.o__Xanthomonadales.f__Xanthomonadaceae.g__Stenotrophomonas.s__Stenotrophomonas_acidaminiphila	0			-
d__Bacteria.p__Firmicutes.c__Clostridia.o__Clostridiales.f__Family_XI.g__Murdochiella	0.10067			-
d__Bacteria.p__Firmicutes.c__Clostridia.o__Clostridiales.f__Lachnospiraceae.g__Lachnospiraceae_NK4A136_group	1.60335			-
d__Bacteria.p__Proteobacteria.c__Alphaproteobacteria.o__Caulobacterales.f__Caulobacteraceae.g__Caulobacter.s__uncultured_Caulobacter_sp_	0.247866			-
d__Bacteria.p__Firmicutes.c__Clostridia.o__Clostridiales.f__Peptostreptococcaceae.g__Peptostreptococcus	3.25481			-
d__Bacteria.p__Bacteroidetes.c__Bacteroidia.o__Flavobacteriales	2.93725			-
d__Bacteria.p__Actinobacteria.c__Actinobacteria.o__Corynebacteriales.f__Corynebacteriaceae.g__Lawsonella.s__Lawsonella_unclassified	1.89886	FE	2.15921	0.0330448541002
d__Bacteria.p__Proteobacteria.c__Gammaproteobacteria.o__Enterobacterales.f__Erwiniaceae.g__Pantoea.s__Pantoea_ananatis	0			-
d__Bacteria.p__Proteobacteria.c__Alphaproteobacteria.o__Tistrellales	0.956349			-
d__Bacteria.p__Firmicutes.c__Clostridia.o__Clostridiales.f__Lachnospiraceae.g__Pseudobutyrivibrio	0			-
d__Bacteria.p__Actinobacteria.c__Actinobacteria.o__Micromonosporales.f__Micromonosporaceae.g__Micromonospora.s__Micromonospora_echinospora	0			-
d__Bacteria.p__Firmicutes.c__Clostridia.o__Clostridiales.f__Clostridiaceae.g__Clostridiaceae_unclassified.s__Clostridiaceae_unclassified	0			-
d__Bacteria.p__Latescibacteria.c__Latescibacteria_unclassified.o__Latescibacteria_unclassified.f__Latescibacteria_unclassified	0			-
d__Bacteria.p__Firmicutes.c__Clostridia.o__Clostridiales.f__Peptostreptococcaceae.g__Romboutsia	1.62954			-
d__Bacteria.p__Proteobacteria.c__Deltaproteobacteria.o__Desulfovibrionales.f__Desulfovibrionaceae.g__Bilophila.s__Bilophila_unclassified	0			-
d__Bacteria.p__Proteobacteria.c__Betaproteobacteria.o__Neisseriales.f__Neisseriaceae.g__Neisseria	0			-
d__Bacteria.p__Firmicutes.c__Clostridia.o__Clostridiales.f__Lachnospiraceae.g__Catonella.s__Catonella_morbi	0			-
d__Bacteria.p__Acidobacteria.c__Subgroup_6.o__Subgroup_6_unclassified.f__Subgroup_6_unclassified	1.00027			-
d__Bacteria.p__Bacteroidetes.c__Bacteroidia.o__Bacteroidales.f__Bacteroidaceae.g__Bacteroides.s__Bacteroides_caecimuris	0			-
d__Bacteria.p__Firmicutes.c__Clostridia.o__Clostridiales.f__Lachnospiraceae.g__Epulopiscium.s__Epulopiscium_unclassified	0			-
d__Bacteria.p__Proteobacteria.c__Gammaproteobacteria.o__Methylococcales.f__Methylomonaceae.g__Crenothrix.s__Crenothrix_unclassified	0			-
d__Bacteria.p__Actinobacteria.c__Actinobacteria.o__Micrococcales.f__Microbacteriaceae.g__Microbacterium.s__Microbacterium_deminutum	0			-
d__Bacteria.p__Proteobacteria.c__Gammaproteobacteria.o__Alteromonadales.f__Pseudoalteromonadaceae.g__Pseudoalteromonas.s__Pseudoalteromonas_sp__7IX_A01_137	0			-
d__Bacteria.p__Bacteroidetes.c__Flavobacteriia.o__Flavobacteriales.f__Flavobacteriaceae	2.09266			-
d__Bacteria.p__Proteobacteria.c__Alphaproteobacteria.o__Rhizobiales.f__Rhizobiaceae.g__Ensifer	0			-
d__Bacteria.p__Planctomycetes.c__Phycisphaerae.o__CCM11a.f__CCM11a_unclassified.g__CCM11a_unclassified	0			-
d__Bacteria.p__Acidobacteria.c__Thermoanaerobaculia.o__Thermoanaerobaculales.f__Thermoanaerobaculaceae.g__Thermoanaerobaculum	0			-
d__Bacteria.p__Firmicutes.c__Erysipelotrichia.o__Erysipelotrichales.f__Erysipelotrichaceae.g__Erysipelatoclostridium.s__Clostridium__spiroforme	0			-
d__Bacteria.p__Bacteroidetes.c__Ignavibacteria.o__OPB56.f__OPB56_unclassified.g__OPB56_unclassified.s__OPB56_unclassified	0			-
d__Bacteria.p__Firmicutes.c__Clostridia.o__Clostridiales.f__Lachnospiraceae.g__Lachnoclostridium	0.79814			-
d__Bacteria.p__Bacteroidetes.c__Bacteroidia	4.43003			-
d__Bacteria.p__Actinobacteria.c__WCHB1_81	0			-
d__Bacteria.p__Actinobacteria.c__Rubrobacteria.o__Rubrobacterales.f__Rubrobacterales_unclassified.g__Rubrobacterales_unclassified	0			-
d__Bacteria.p__Firmicutes.c__Clostridia.o__Clostridiales.f__Clostridiales_Family_XIII__Incertae_Sedis.g__Clostridiales_Family_XIII__Incertae_Sedis_unclassified.s__Clostridiales_Family_XIII__Incertae_Sedis_unclassified	0			-
d__Bacteria.p__Firmicutes.c__Erysipelotrichia.o__Erysipelotrichales.f__Erysipelotrichaceae.g__ZOR0006	0			-
d__Archaea.p__Euryarchaeota.c__Halobacteria.o__Halobacteriales.f__Halobacteriales_unclassified.g__Halobacteriales_unclassified.s__Halobacteriales_unclassified	0			-
d__Bacteria.p__Acidobacteria.c__Acidobacteriia.o__Acidobacteriales.f__Acidobacteriales_unclassified.g__Acidobacteriales_unclassified.s__Acidobacteriales_unclassified	0			-
d__Bacteria.p__Proteobacteria.c__Gammaproteobacteria.o__Betaproteobacteriales.f__Chitinibacteraceae.g__Deefgea.s__Deefgea_unclassified	0			-
d__Bacteria.p__Cyanobacteria.c__Sericytochromatia.o__Sericytochromatia_unclassified.f__Sericytochromatia_unclassified.g__Sericytochromatia_unclassified	0			-
d__Bacteria.p__Firmicutes.c__Bacilli.o__Lactobacillales.f__Lactobacillaceae.g__Lactobacillus.s__Lactobacillus_curvatus	0			-
d__Bacteria.p__Firmicutes.c__Clostridia.o__Clostridiales.f__Lachnospiraceae.g__Eisenbergiella	1.04459			-
d__Bacteria.p__Chloroflexi.c__Anaerolineae.o__SBR1031.f__SBR1031_unclassified.g__SBR1031_unclassified	0			-
d__Bacteria.p__Cyanobacteria.c__Oxyphotobacteria.o__Oxyphotobacteria_Incertae_Sedis.f__Unknown_Family.g__Phormidium_SAG_37_90.s__Phormidium_SAG_37_90_unclassified	0			-
d__Bacteria.p__Planctomycetes.c__Planctomycetacia.o__Planctomycetales.f__Rubinisphaeraceae.g__SH_PL14.s__SH_PL14_unclassified	1.21126			-
d__Bacteria.p__Proteobacteria.c__Alphaproteobacteria.o__Rhizobiales.f__Phyllobacteriaceae.g__Phyllobacteriaceae_unclassified	0			-
d__Bacteria.p__Proteobacteria.c__Gammaproteobacteria.o__Betaproteobacteriales.f__Methylophilaceae.g__Methylophilus.s__Methylophilus_unclassified	2.20546	FE	2.05418	0.00125348182031
d__Bacteria.p__Actinobacteria.c__Coriobacteriia.o__Eggerthellales	0			-
d__Bacteria.p__Firmicutes.c__Bacilli.o__Bacillales.f__Bacillaceae.g__Bacillus.s__Bacillus_unclassified	0.347542			-
d__Bacteria.p__Actinobacteria.c__Actinobacteria.o__Propionibacteriales.f__Propionibacteriaceae.g__Propioniciclava	0			-
d__Bacteria.p__Proteobacteria.c__Alphaproteobacteria.o__Alphaproteobacteria_unclassified.f__Alphaproteobacteria_unclassified.g__Alphaproteobacteria_unclassified.s__Alphaproteobacteria_unclassified	3.75652	FE	3.12612	0.00850213235697
d__Bacteria.p__Actinobacteria.c__Coriobacteriia.o__Coriobacteriales.f__Eggerthellaceae.g__Eggerthella	0			-
d__Bacteria.p__Acidobacteria.c__Holophagae.o__Holophagales	0			-
d__Bacteria.p__Proteobacteria.c__Gammaproteobacteria.o__Xanthomonadales.f__Xanthomonadaceae.g__Arenimonas.s__Arenimonas_sp__LAM_WHM_D11	0.71286			-
d__Bacteria.p__Firmicutes.c__Clostridia.o__Clostridiales.f__Syntrophomonadaceae.g__Pelospora.s__Pelospora_unclassified	0			-
d__Bacteria.p__Chlamydiae.c__LD1_PA32.o__LD1_PA32_unclassified.f__LD1_PA32_unclassified.g__LD1_PA32_unclassified	0			-
d__Bacteria.p__Actinobacteria.c__Actinobacteria.o__Micrococcales.f__Dermatophilaceae.g__Kineosphaera.s__uncultured_Kineosphaera_sp_	0			-
d__Bacteria.p__Chloroflexi.c__Dehalococcoidia.o__RBG_13_46_9.f__RBG_13_46_9_unclassified.g__RBG_13_46_9_unclassified	0			-
d__Bacteria.p__Planctomycetes.c__Planctomycetacia.o__Pirellulales.f__Pirellulaceae.g__Candidatus_Anammoximicrobium.s__Candidatus_Anammoximicrobium_unclassified	0			-
d__Bacteria.p__Armatimonadetes.c__Chthonomonadetes.o__Chthonomonadales	0			-
d__Bacteria.p__Firmicutes.c__Erysipelotrichia.o__Erysipelotrichales.f__Erysipelotrichaceae.g__Dielma.s__Dielma_unclassified	0			-
d__Bacteria.p__Deferribacteres.c__Deferribacteres.o__Deferribacterales.f__Deferribacteraceae	0.586196			-
d__Bacteria.p__Proteobacteria.c__Deltaproteobacteria.o__Deltaproteobacteria_Incertae_Sedis.f__Syntrophorhabdaceae.g__Syntrophorhabdus.s__Syntrophorhabdus_unclassified	0			-
d__Bacteria.p__Proteobacteria.c__Betaproteobacteria.o__Burkholderiales.f__Burkholderiales_unclassified.g__Burkholderiales_unclassified.s__Burkholderiales_unclassified	0.309445			-
d__Bacteria.p__Proteobacteria.c__Gammaproteobacteria.o__CCM19a.f__CCM19a_unclassified.g__CCM19a_unclassified.s__CCM19a_unclassified	0			-
d__Bacteria.p__Gemmatimonadetes.c__Gemmatimonadetes.o__Gemmatimonadales.f__Gemmatimonadaceae.g__Gemmatirosa.s__Gemmatirosa_unclassified	1.90203			-
d__Bacteria.p__Firmicutes.c__Clostridia.o__Clostridiales.f__Ruminococcaceae.g__Faecalibacterium.s__uncultured_Faecalibacterium_sp_	0			-
d__Bacteria.p__Proteobacteria.c__Alphaproteobacteria.o__Rhizobiales.f__Phyllobacteriaceae.g__Aquamicrobium.s__uncultured_Aquamicrobium_sp_	0			-
d__Bacteria.p__Tenericutes.c__Mollicutes.o__Mycoplasmatales.f__Mycoplasmataceae.g__Mycoplasma.s__Mycoplasma_sp_	0			-
d__Bacteria.p__Proteobacteria.c__Gammaproteobacteria.o__Alteromonadales.f__Idiomarinaceae.g__Aliidiomarina.s__Aliidiomarina_unclassified	0			-
d__Bacteria.p__Acidobacteria.c__Acidobacteria_unclassified.o__Acidobacteria_unclassified	0			-
d__Bacteria.p__FCPU426.c__FCPU426_unclassified	0			-
d__Bacteria.p__Firmicutes.c__Bacilli.o__Lactobacillales.f__Lactobacillaceae.g__Lactobacillus.s__Lactobacillus_intestinalis	0			-
d__Bacteria.p__Bacteroidetes.c__Bacteroidia.o__Bacteroidales.f__Rikenellaceae.g__Blvii28_wastewater_sludge_group.s__Blvii28_wastewater_sludge_group_unclassified	0			-
d__Bacteria.p__Planctomycetes.c__Planctomycetacia.o__Gemmatales.f__Gemmataceae.g__Gemmataceae_unclassified	0			-
d__Bacteria.p__Chlamydiae.c__LD1_PA32.o__LD1_PA32_unclassified.f__LD1_PA32_unclassified.g__LD1_PA32_unclassified.s__LD1_PA32_unclassified	0			-
d__Bacteria.p__Bacteroidetes.c__Bacteroidia.o__Bacteroidales.f__Prevotellaceae.g__Alloprevotella.s__Alloprevotella_rava	2.12975			-
d__Bacteria.p__Proteobacteria.c__Alphaproteobacteria.o__Pelagibacterales.f__Pelagibacterales_unclassified	0			-
d__Bacteria.p__Actinobacteria.c__Acidimicrobiia.o__Microtrichales.f__Ilumatobacteraceae.g__CL500_29_marine_group	0.857857			-
d__Bacteria.p__Chloroflexi.c__Anaerolineae.o__Caldilineales.f__Caldilineaceae.g__Caldilineaceae_unclassified.s__Caldilineaceae_unclassified	0			-
d__Bacteria.p__Chloroflexi	1.70762			-
d__Bacteria.p__Actinobacteria.c__Coriobacteriia.o__Coriobacteriales.f__Atopobiaceae.g__Atopobium	2.94484			-
d__Bacteria.p__Deinococcus_Thermus.c__Deinococci.o__Deinococcales.f__Deinococcaceae.g__Deinococcus.s__Deinococcus_geothermalis	0			-
d__Bacteria.p__Proteobacteria.c__Deltaproteobacteria.o__Desulfovibrionales.f__Desulfovibrionaceae.g__Desulfovibrio.s__Desulfovibrio_piger	0			-
d__Bacteria.p__Firmicutes.c__Clostridia.o__Clostridiales.f__Lachnospiraceae.g__Lachnospiraceae_UCG_004.s__Lachnospiraceae_UCG_004_unclassified	0.696793			-
d__Bacteria.p__Actinobacteria.c__Actinobacteria.o__Streptomycetales.f__Streptomycetaceae.g__Streptomyces.s__Streptomyces_sp__80142	0			-
d__Bacteria.p__Proteobacteria.c__Gammaproteobacteria.o__Pseudomonadales.f__Pseudomonadaceae.g__Pseudomonas.s__Pseudomonas_rhizosphaerae	0			-
d__Bacteria.p__Actinobacteria.c__Actinobacteria.o__Micrococcales.f__Dermatophilaceae	0			-
d__Bacteria.p__Firmicutes.c__Clostridia.o__Clostridiales.f__Lachnospiraceae.g__Lachnoclostridium_5.s__Lachnoclostridium_5_unclassified	0			-
d__Bacteria.p__Cyanobacteria.c__Cyanobacteria_unclassified.o__Cyanobacteria_unclassified.f__Cyanobacteria_unclassified	0			-
d__Bacteria.p__Actinobacteria.c__Coriobacteriia	3.08079			-
d__Bacteria.p__Firmicutes.c__Bacilli.o__Bacillales.f__Planococcaceae.g__Lysinibacillus.s__Lysinibacillus_unclassified	0.643453			-
d__Bacteria.p__Proteobacteria.c__Gammaproteobacteria.o__Xanthomonadales.f__Xanthomonadaceae.g__Thermomonas.s__Thermomonas_unclassified	0.29694			-
d__Bacteria.p__Firmicutes.c__Erysipelotrichia.o__Erysipelotrichales.f__Erysipelotrichaceae.g__Dubosiella	1.64074			-
d__Bacteria.p__Bacteroidetes.c__Bacteroidia.o__Bacteroidia_unclassified.f__Bacteroidia_unclassified	0			-
d__Bacteria.p__Chloroflexi.c__Ktedonobacteria.o__Ktedonobacteria_unclassified.f__Ktedonobacteria_unclassified	0			-
d__Bacteria.p__Firmicutes.c__Bacilli.o__Lactobacillales.f__Leuconostocaceae.g__Leuconostoc.s__uncultured_Leuconostoc_sp_	0			-
d__Bacteria.p__Chloroflexi.c__Dehalococcoidia.o__Dehalococcoidia_unclassified.f__Dehalococcoidia_unclassified	0			-
d__Bacteria.p__Patescibacteria.c__Gracilibacteria.o__JGI_0000069_P22.f__JGI_0000069_P22_unclassified	0.950609			-
d__Bacteria.p__Acidobacteria.c__Acidobacteriia.o__Subgroup_2.f__Subgroup_2_unclassified	0			-
d__Bacteria.p__Proteobacteria.c__Betaproteobacteria.o__Burkholderiales.f__Comamonadaceae.g__Comamonadaceae_unclassified.s__Comamonadaceae_unclassified	0			-
d__Bacteria.p__Chloroflexi.c__Ktedonobacteria.o__Ktedonobacterales.f__Thermosporotrichaceae	0			-
d__Bacteria.p__Candidatus_Yanofskybacteria.c__Candidatus_Yanofskybacteria_unclassified.o__Candidatus_Yanofskybacteria_unclassified	0			-
d__Bacteria.p__Atribacteria.c__JS1.o__JS1_unclassified.f__JS1_unclassified	0.576291			-
d__Bacteria.p__Proteobacteria.c__Gammaproteobacteria.o__Cardiobacteriales.f__Cardiobacteriaceae.g__Cardiobacterium.s__Cardiobacterium_sp__Auto5	0			-
d__Bacteria.p__Actinobacteria.c__Actinobacteria.o__Actinomycetales.f__Actinomycetaceae.g__Actinomyces.s__Actinomyces_sp__MD1	1.76392			-
d__Bacteria.p__Actinobacteria.c__Actinobacteria.o__Micrococcales.f__Micrococcaceae.g__Rothia.s__Rothia_kristinae	1.18407			-
d__Bacteria.p__Firmicutes.c__Clostridia.o__Clostridiales.f__Lachnospiraceae.g__Faecalimonas	0			-
d__Bacteria.p__Actinobacteria.c__Actinobacteria.o__Micrococcales.f__Microbacteriaceae.g__Microbacterium.s__Microbacterium_schleiferi	0			-
d__Bacteria.p__Actinobacteria.c__Actinobacteria.o__Nakamurellales	0			-
d__Bacteria.p__Actinobacteria.c__Actinobacteria.o__Actinomycetales.f__Actinomycetaceae.g__Actinomyces.s__Actinomyces_timonensis	0			-
d__Bacteria.p__Proteobacteria.c__Alphaproteobacteria.o__Acetobacterales.f__Acetobacteraceae.g__Rubritepida	0			-
d__Bacteria.p__Bacteroidetes.c__Bacteroidia.o__Bacteroidales.f__Tannerellaceae.g__Parabacteroides.s__uncultured_Parabacteroides_sp_	0			-
d__Bacteria.p__Proteobacteria.c__Alphaproteobacteria.o__Rhizobiales.f__Rhizobiaceae.g__Agrobacterium.s__Agrobacterium_sp__Ku1409_11_2	0			-
d__Archaea.p__Euryarchaeota.c__Halobacteria.o__Haloferacales.f__Halorubraceae.g__Halorubrum.s__Halorubrum_sp__PJ55	0			-
d__Bacteria.p__Actinobacteria.c__Actinobacteria.o__Streptomycetales.f__Streptomycetaceae.g__Streptomyces.s__Streptomyces_sp__HW11	0			-
d__Bacteria.p__Dependentiae.c__Babeliae.o__Babeliales.f__Babeliales_unclassified.g__Babeliales_unclassified	0			-
d__Bacteria.p__Chloroflexi.c__Chloroflexi_unclassified.o__Chloroflexi_unclassified	0			-
d__Archaea.p__Crenarchaeota.c__Thermoprotei	0			-
d__Bacteria.p__Firmicutes.c__Clostridia.o__Clostridiales.f__Ruminococcaceae.g__Flavonifractor.s__Flavonifractor_plautii	0			-
d__Bacteria.p__Firmicutes.c__Clostridia.o__Clostridiales.f__Ruminococcaceae.g__Ruminococcaceae_UCG_008	0			-
d__Bacteria.p__Proteobacteria.c__Gammaproteobacteria.o__Salinisphaerales.f__Solimonadaceae.g__Solimonadaceae_unclassified	0			-
d__Bacteria.p__Actinobacteria.c__Coriobacteriia.o__Coriobacteriales.f__Coriobacteriaceae.g__Senegalimassilia.s__Senegalimassilia_anaerobia	0			-
d__Bacteria.p__Proteobacteria.c__Gammaproteobacteria.o__Xanthomonadales.f__Xanthomonadaceae.g__Pseudoxanthomonas.s__Pseudoxanthomonas_taiwanensis	0			-
d__Bacteria.p__Acidobacteria.c__Subgroup_22.o__Subgroup_22_unclassified.f__Subgroup_22_unclassified	0			-
d__Bacteria.p__Firmicutes.c__Clostridia.o__Clostridiales.f__Ruminococcaceae.g__Ruminococcaceae_UCG_002	0.704901			-
d__Bacteria.p__Firmicutes.c__Clostridia.o__Clostridiales.f__Ruminococcaceae.g__Ruminococcaceae_UCG_003	0			-
d__Bacteria.p__Firmicutes.c__Clostridia.o__Clostridiales.f__Ruminococcaceae.g__Ruminococcaceae_UCG_004	0			-
d__Bacteria.p__Firmicutes.c__Clostridia.o__Clostridiales.f__Ruminococcaceae.g__Ruminococcaceae_UCG_005	2.103			-
d__Bacteria.p__Proteobacteria.c__Alphaproteobacteria.o__Sphingomonadales.f__Erythrobacteraceae.g__Erythrobacteraceae_unclassified.s__Erythrobacteraceae_unclassified	0.734139			-
d__Bacteria.p__Bacteroidetes.c__Bacteroidia.o__Flavobacteriales.f__Crocinitomicaceae.g__Fluviicola	0			-
d__Bacteria.p__Proteobacteria.c__Gammaproteobacteria.o__Betaproteobacteriales.f__Neisseriaceae.g__Neisseriaceae_unclassified	0.683204			-
d__Bacteria.p__Deferribacteres.c__Deferribacteres.o__Deferribacterales	0.586196			-
d__Bacteria.p__Armatimonadetes.c__Armatimonadia.o__Armatimonadales.f__Armatimonadales_unclassified	0			-
d__Bacteria.p__Bacteria_unclassified.c__Bacteria_unclassified.o__Bacteria_unclassified.f__Bacteria_unclassified.g__Bacteria_unclassified.s__Bacteria_unclassified	0			-
d__Archaea.p__Euryarchaeota.c__Halobacteria.o__Haloferacales.f__Halorubraceae	0			-
d__Bacteria.p__Firmicutes.c__Clostridia.o__Clostridiales.f__Lachnospiraceae.g__Ruminococcus__gnavus_group	0.974732			-
d__Bacteria.p__Proteobacteria.c__Alphaproteobacteria.o__Rhizobiales.f__Hyphomicrobiaceae.g__Devosia	0			-
d__Bacteria.p__Atribacteria.c__Caldatribacteriia	0			-
d__Bacteria.p__Proteobacteria.c__Gammaproteobacteria.o__Gammaproteobacteria_unclassified.f__Gammaproteobacteria_unclassified.g__Gammaproteobacteria_unclassified.s__Gammaproteobacteria_unclassified	1.14321			-
d__Bacteria.p__Acidobacteria.c__Holophagae.o__Holophagales.f__Holophagaceae.g__Geothrix.s__uncultured_Geothrix_sp_	0			-
d__Bacteria.p__Proteobacteria.c__Alphaproteobacteria.o__Paracaedibacterales.f__Paracaedibacteraceae.g__Paracaedibacteraceae_unclassified	0			-
d__Bacteria.p__Bacteroidetes.c__Bacteroidia.o__Sphingobacteriales.f__Sphingobacteriaceae.g__Sphingobacterium.s__Sphingobacterium_unclassified	0			-
d__Bacteria.p__Deinococcus_Thermus.c__Deinococci.o__Deinococcales.f__Trueperaceae.g__Truepera	1.28274			-
d__Bacteria.p__Actinobacteria.c__Actinobacteria.o__Micrococcales.f__Promicromonosporaceae.g__Isoptericola.s__Isoptericola_sp__MOLA_1517	0			-
d__Bacteria.p__Proteobacteria.c__Alphaproteobacteria.o__Tistrellales.f__Geminicoccaceae.g__Candidatus_Alysiosphaera	0.956349			-
d__Bacteria.p__Proteobacteria.c__Alphaproteobacteria.o__Rhodobacterales.f__Rhodobacteraceae.g__Rhodobacter.s__Rhodobacter_sp__R087	0			-
d__Bacteria.p__Proteobacteria.c__Alphaproteobacteria.o__SAR11_clade.f__Clade_III.g__Clade_III_unclassified	0.950609			-
d__Bacteria.p__Firmicutes.c__Erysipelotrichia.o__Erysipelotrichales.f__Erysipelotrichaceae.g__Dubosiella.s__Dubosiella_newyorkensis	0.360083			-
d__Bacteria.p__Proteobacteria.c__Gammaproteobacteria.o__Aeromonadales	0			-
d__Bacteria.p__Proteobacteria.c__Gammaproteobacteria.o__Immundisolibacterales.f__Immundisolibacteraceae.g__Immundisolibacter	0			-
d__Bacteria.p__Proteobacteria.c__Alphaproteobacteria.o__Sphingomonadales.f__Sphingomonadaceae.g__Novosphingobium.s__Novosphingobium_sp__B0_09_8	1.42027			-
d__Bacteria.p__Firmicutes.c__Erysipelotrichia.o__Erysipelotrichales.f__Erysipelotrichaceae.g__Allobaculum	0			-
d__Bacteria.p__Proteobacteria.c__Gammaproteobacteria.o__Enterobacterales.f__Enterobacteriaceae.g__Escherichia	0			-
d__Bacteria.p__Firmicutes.c__Bacilli.o__Bacillales.f__Bacillaceae.g__Sinobaca.s__Sinobaca_unclassified	0			-
d__Bacteria.p__Verrucomicrobia.c__Verrucomicrobiae.o__Verrucomicrobiales	1.6101			-
d__Bacteria.p__Firmicutes.c__Clostridia.o__Natranaerobiales	0			-
d__Bacteria.p__Proteobacteria.c__Deltaproteobacteria.o__Syntrophobacterales.f__Syntrophaceae.g__Desulfobacca.s__uncultured_Desulfobacca_sp_	0			-
d__Bacteria.p__Firmicutes.c__Clostridia.o__Clostridiales.f__Peptostreptococcaceae.g__Romboutsia.s__Romboutsia_sp__MT17	0			-
d__Bacteria.p__WS4.c__WS4_unclassified.o__WS4_unclassified.f__WS4_unclassified.g__WS4_unclassified.s__WS4_unclassified	0			-
d__Bacteria.p__Bacteroidetes.c__Bacteroidia.o__Bacteroidales.f__Porphyromonadaceae	3.75727			-
d__Bacteria.p__Bacteroidetes.c__Bacteroidia.o__Bacteroidales.f__Rikenellaceae.g__Alistipes.s__Alistipes_unclassified	1.25862			-
d__Bacteria.p__Firmicutes.c__Clostridia.o__Clostridiales.f__Heliobacteriaceae.g__Hydrogenispora	0			-
d__Bacteria.p__Firmicutes.c__Clostridia.o__Clostridiales.f__Family_XI.g__Soehngenia	0			-
d__Bacteria.p__Actinobacteria.c__Actinobacteria.o__Corynebacteriales.f__Nocardiaceae.g__Millisia	0			-
d__Bacteria.p__Proteobacteria.c__Gammaproteobacteria.o__Pasteurellales.f__Pasteurellaceae.g__Aggregatibacter	3.07966			-
d__Bacteria.p__Actinobacteria.c__Actinobacteria.o__Micrococcales.f__Intrasporangiaceae.g__Terrabacter.s__Terrabacter_unclassified	0			-
d__Bacteria.p__Proteobacteria.c__Gammaproteobacteria.o__Enterobacterales.f__Enterobacteriaceae.g__Buttiauxella.s__Buttiauxella_gaviniae	0			-
d__Bacteria.p__Proteobacteria.c__Alphaproteobacteria.o__Rhodobacterales.f__Rhodobacteraceae.g__Phaeobacter.s__uncultured_Phaeobacter_sp_	0			-
d__Bacteria.p__Proteobacteria.c__Alphaproteobacteria.o__Rhodobacterales.f__Rhodobacteraceae.g__Rubellimicrobium	0			-
d__Bacteria.p__Bacteroidetes.c__Sphingobacteriia.o__Sphingobacteriales.f__Sphingobacteriales_unclassified.g__Sphingobacteriales_unclassified	0			-
d__Bacteria.p__Acidobacteria.c__Holophagae.o__Subgroup_7.f__Subgroup_7_unclassified	0			-
d__Bacteria.p__Bacteroidetes.c__Bacteroidia.o__Bacteroidales.f__Prevotellaceae.g__Prevotella.s__Prevotella_denticola	0			-
d__Bacteria.p__Actinobacteria.c__Actinobacteria.o__Actinobacteria_unclassified.f__Actinobacteria_unclassified.g__Actinobacteria_unclassified.s__Actinobacteria_unclassified	1.89209			-
d__Bacteria.p__Firmicutes.c__Bacilli.o__Bacillales.f__Bacillaceae.g__Bacillus.s__Bacillus_aryabhattai	0			-
d__Bacteria.p__Firmicutes.c__Clostridia.o__Clostridiales.f__Peptococcaceae	2.07117			-
d__Bacteria.p__Firmicutes.c__Clostridia.o__Clostridiales.f__Lachnospiraceae.g__Lachnoanaerobaculum	2.33793			-
d__Bacteria.p__Actinobacteria.c__Coriobacteriia.o__Coriobacteriales.f__Coriobacteriaceae.g__Senegalimassilia	0			-
d__Bacteria.p__Fusobacteria.c__Fusobacteriia.o__Fusobacteriales.f__Leptotrichiaceae.g__Leptotrichia.s__Leptotrichia_sp__Oral_Taxon_847	0			-
d__Bacteria.p__Acidobacteria.c__Holophagae.o__Holophagales.f__Holophagaceae.g__Geothrix	0			-
d__Bacteria.p__Bacteroidetes.c__Bacteroidia.o__Bacteroidales.f__Bacteroidaceae.g__Bacteroides.s__Bacteroides_sp__KCTC_15687	0			-
d__Bacteria.p__Firmicutes.c__Clostridia.o__Clostridiales.f__Clostridiaceae_1.g__Clostridium_sensu_stricto_8	1.01072			-
d__Bacteria.p__Spirochaetes.c__Spirochaetia.o__Spirochaetales	3.01888			-
d__Bacteria.p__Proteobacteria.c__Betaproteobacteria.o__Burkholderiales.f__Oxalobacteraceae.g__Janthinobacterium.s__Janthinobacterium_sp__HKAM1	0			-
d__Archaea.p__Crenarchaeota.c__Thermoprotei.o__Thermoproteales.f__Thermoproteales_unclassified.g__Thermoproteales_unclassified	0			-
d__Bacteria.p__Actinobacteria.c__Actinobacteria.o__Micrococcales.f__Jonesiaceae.g__Jonesia	0			-
d__Bacteria.p__Cyanobacteria.c__Sericytochromatia	0			-
d__Bacteria.p__Actinobacteria.c__Thermoleophilia	1.00989			-
d__Bacteria.p__Bacteroidetes.c__Bacteroidia.o__Cytophagales.f__Microscillaceae.g__Siphonobacter.s__Siphonobacter_unclassified	0			-
d__Bacteria.p__Actinobacteria.c__Actinobacteria.o__Micrococcales.f__Micrococcaceae.g__Rothia	3.74543			-
d__Bacteria.p__Chloroflexi.c__Anaerolineae.o__SBR1031.f__A4b	0			-
d__Bacteria.p__Firmicutes.c__Erysipelotrichia.o__Erysipelotrichales.f__Erysipelotrichaceae.g__Catenibacterium.s__uncultured_Catenibacterium_sp_	0			-
d__Bacteria.p__Chloroflexi.c__SHA_26.o__SHA_26_unclassified.f__SHA_26_unclassified.g__SHA_26_unclassified.s__SHA_26_unclassified	0			-
d__Bacteria.p__Actinobacteria.c__Actinobacteria.o__Propionibacteriales.f__Propionibacteriaceae.g__Cutibacterium.s__Cutibacterium_granulosum	0			-
d__Bacteria.p__Proteobacteria.c__Gammaproteobacteria.o__Xanthomonadales.f__Xanthomonadaceae.g__Coralloluteibacterium.s__Coralloluteibacterium_stylophorae	0			-
d__Bacteria.p__Nitrospinae	0			-
d__Bacteria.p__Bacteroidetes.c__Bacteroidia.o__Bacteroidales.f__Rikenellaceae.g__Alistipes.s__Alistipes_sp__Marseille_P2431	0			-
d__Bacteria.p__Proteobacteria.c__Gammaproteobacteria.o__Betaproteobacteriales.f__Burkholderiaceae.g__Acidovorax.s__Acidovorax_unclassified	2.17754			-
d__Bacteria.p__Acidobacteria.c__Blastocatellia__Subgroup_4_.o__Blastocatellales.f__Blastocatellaceae	0.774517			-
d__Bacteria.p__Firmicutes.c__Bacilli.o__Bacillales.f__Staphylococcaceae.g__Staphylococcus.s__Staphylococcus_sp_	0			-
d__Bacteria.p__Planctomycetes.c__Planctomycetia.o__Planctomycetales.f__Gemmataceae	0			-
d__Bacteria.p__Proteobacteria.c__Betaproteobacteria.o__Burkholderiales.f__Oxalobacteraceae.g__Janthinobacterium.s__Janthinobacterium_sp__sptzw18	0			-
d__Bacteria.p__Bacteroidetes.c__Bacteroidia.o__Chitinophagales.f__Chitinophagaceae.g__Heliimonas.s__Heliimonas_unclassified	0			-
d__Bacteria.p__Actinobacteria.c__Actinobacteria.o__Corynebacteriales.f__Corynebacteriaceae.g__Corynebacterium_1.s__Corynebacterium_1_unclassified	1.28907			-
d__Bacteria.p__Bacteroidetes.c__Bacteroidia.o__Bacteroidales.f__Barnesiellaceae	0.536243			-
d__Bacteria.p__Synergistetes.c__Synergistia.o__Synergistales.f__Synergistaceae.g__Syner_01.s__Syner_01_unclassified	0			-
d__Bacteria.p__Proteobacteria.c__Gammaproteobacteria.o__Pseudomonadales.f__Pseudomonadaceae.g__Pseudomonas.s__Pseudomonas_sp__R_43631	1.77756			-
d__Bacteria.p__Proteobacteria.c__Alphaproteobacteria.o__Sphingomonadales.f__Sphingomonadaceae.g__Novosphingobium.s__Novosphingobium_sp__ASRW15_1	0			-
d__Bacteria.p__Firmicutes.c__Erysipelotrichia.o__Erysipelotrichales.f__Erysipelotrichaceae.g__Solobacterium.s__Solobacterium_unclassified	1.76674			-
d__Bacteria.p__Actinobacteria.c__Actinobacteria.o__Bifidobacteriales.f__Bifidobacteriaceae.g__Bifidobacterium.s__Bifidobacterium_sp_	0			-
d__Bacteria.p__Proteobacteria.c__Gammaproteobacteria.o__Pasteurellales.f__Pasteurellaceae.g__Haemophilus.s__Haemophilus_quentini	1.46127			-
d__Bacteria.p__Proteobacteria.c__Gammaproteobacteria.o__Pseudomonadales.f__Pseudomonadaceae.g__Pseudomonas.s__Pseudomonas_unclassified	0			-
d__Bacteria.p__Nitrospirae.c__Thermodesulfovibrionia.o__Thermodesulfovibrionia_unclassified.f__Thermodesulfovibrionia_unclassified.g__Thermodesulfovibrionia_unclassified.s__Thermodesulfovibrionia_unclassified	0			-
d__Bacteria.p__Chloroflexi.c__P2_11E.o__P2_11E_unclassified	0.315708			-
d__Bacteria.p__Firmicutes.c__Clostridia.o__Clostridiales.f__Lachnospiraceae.g__Dorea.s__Candidatus_Dorea_massiliensis	0			-
d__Bacteria.p__Firmicutes.c__Clostridia.o__Clostridiales.f__Peptococcaceae.g__Desulfotomaculum.s__Desulfotomaculum_sp_	0			-
d__Bacteria.p__Proteobacteria.c__Alphaproteobacteria.o__Sphingomonadales.f__Sphingomonadaceae.g__Novosphingobium.s__Novosphingobium_sp__ASRW18_6	0			-
d__Bacteria.p__Proteobacteria.c__Alphaproteobacteria.o__Azospirillales.f__Azospirillales_Incertae_Sedis	0			-
d__Bacteria.p__Verrucomicrobia.c__Verrucomicrobiae.o__B29	0			-
d__Bacteria.p__Actinobacteria.c__Actinobacteria.o__Micromonosporales.f__Micromonosporaceae.g__Micromonospora.s__Micromonospora_sp__6_71	0			-
d__Bacteria.p__Actinobacteria.c__Actinobacteria.o__Actinomycetales.f__Actinomycetaceae.g__Actinomyces.s__Actinomyces_massiliensis	0			-
d__Bacteria.p__Acidobacteria.c__Subgroup_25.o__Subgroup_25_unclassified.f__Subgroup_25_unclassified.g__Subgroup_25_unclassified.s__Subgroup_25_unclassified	0.247866			-
d__Bacteria.p__Proteobacteria.c__Alphaproteobacteria.o__Alphaproteobacteria_unclassified.f__Alphaproteobacteria_unclassified	3.75652	FE	3.12612	0.00850213235697
d__Bacteria.p__Actinobacteria.c__Actinobacteria.o__Micrococcales.f__Microbacteriaceae.g__Microcella	0			-
d__Bacteria.p__Actinobacteria.c__Acidimicrobiia.o__Microtrichales.f__Microtrichales_unclassified.g__Microtrichales_unclassified.s__Microtrichales_unclassified	0.898314			-
d__Bacteria.p__Proteobacteria.c__Gammaproteobacteria.o__Betaproteobacteriales.f__Nitrosomonadaceae.g__mle1_7.s__mle1_7_unclassified	0			-
d__Bacteria.p__Firmicutes.c__Clostridia.o__Clostridiales.f__Ruminococcaceae.g__Ruminococcaceae_UCG_004.s__Ruminococcaceae_UCG_004_unclassified	0			-
d__Bacteria.p__Bacteroidetes.c__Bacteroidia.o__Bacteroidales.f__Muribaculaceae	2.412			-
d__Bacteria.p__Proteobacteria.c__Alphaproteobacteria.o__Rhizobiales.f__Phyllobacteriaceae.g__Corticibacterium	0			-
d__Bacteria.p__Actinobacteria.c__Actinobacteria.o__Micrococcales.f__Intrasporangiaceae.g__Terrabacter	0			-
d__Bacteria.p__Firmicutes.c__Bacilli.o__Bacillales.f__Staphylococcaceae.g__S31.s__S31_unclassified	0			-
d__Bacteria.p__Firmicutes.c__Bacilli.o__Lactobacillales.f__Carnobacteriaceae.g__Carnobacterium	0			-
d__Bacteria.p__Proteobacteria.c__Gammaproteobacteria.o__Betaproteobacteriales.f__Burkholderiaceae.g__Tepidimonas	0.789335			-
d__Bacteria.p__Actinobacteria.c__Actinobacteria.o__Micrococcales.f__Sanguibacteraceae	0			-
d__Bacteria.p__Chloroflexi.c__Anaerolineae.o__Anaerolineales.f__Anaerolineaceae.g__Anaerolinea.s__uncultured_Anaerolinea_sp_	0			-
d__Bacteria.p__Proteobacteria.c__Gammaproteobacteria.o__Betaproteobacteriales.f__SC_I_84.g__SC_I_84_unclassified.s__SC_I_84_unclassified	0.799771			-
d__Bacteria.p__Firmicutes.c__Clostridia.o__Clostridiales.f__Peptostreptococcaceae.g__Asaccharospora	0			-
d__Bacteria.p__Bacteroidetes.c__Bacteroidia.o__Flavobacteriales.f__Cryomorphaceae.g__Cryomorphaceae_unclassified.s__Cryomorphaceae_unclassified	0.598654			-
d__Bacteria.p__Bacteroidetes.c__Bacteroidia.o__Bacteroidales.f__Prevotellaceae.g__Prevotella.s__Prevotella_sp__oral_clone_DO022	2.12888			-
d__Archaea.p__Euryarchaeota.c__Halobacteria.o__Halobacteriales.f__Halobacteriaceae	0.87076			-
d__Bacteria.p__Firmicutes.c__Clostridia.o__Clostridiales.f__Ruminococcaceae.g__Ethanoligenens.s__uncultured_Ethanoligenens_sp_	0			-
d__Bacteria.p__Proteobacteria.c__Gammaproteobacteria.o__Enterobacterales.f__Erwiniaceae.g__Pantoea.s__Pantoea_sp__A1076	0			-
d__Bacteria.p__Actinobacteria.c__Actinobacteria.o__Propionibacteriales.f__Nocardioidaceae.g__Marmoricola.s__Marmoricola_sp__URHB0003	0.673702			-
d__Bacteria.p__Proteobacteria.c__Gammaproteobacteria.o__Enterobacteriales.f__Enterobacteriaceae.g__Rosenbergiella	0.793266			-
d__Bacteria.p__Epsilonbacteraeota.c__Campylobacteria.o__Campylobacterales.f__Thiovulaceae	0			-
d__Bacteria.p__Gemmatimonadetes.c__Gemmatimonadetes	1.91287			-
d__Bacteria.p__Actinobacteria.c__Actinobacteria.o__Micrococcales.f__Intrasporangiaceae.g__Aquipuribacter.s__Aquipuribacter_sp__CPCC203928	0			-
d__Bacteria.p__Candidatus_Aminicenantes.c__Candidatus_Aminicenantes_unclassified.o__Candidatus_Aminicenantes_unclassified.f__Candidatus_Aminicenantes_unclassified.g__Candidatus_Aminicenantes_unclassified	0			-
d__Bacteria.p__Firmicutes.c__Bacilli.o__Lactobacillales.f__Streptococcaceae.g__Streptococcus	4.17568			-
d__Bacteria.p__WS2.c__WS2_unclassified.o__WS2_unclassified	0			-
d__Bacteria.p__Armatimonadetes.c__DG_56.o__DG_56_unclassified.f__DG_56_unclassified.g__DG_56_unclassified.s__DG_56_unclassified	0			-
d__Bacteria.p__Proteobacteria.c__Gammaproteobacteria.o__Pseudomonadales.f__Moraxellaceae.g__Moraxella.s__Moraxella_nonliquefaciens	0			-
d__Bacteria.p__Proteobacteria.c__Gammaproteobacteria.o__Betaproteobacteriales.f__Neisseriaceae.g__Snodgrassella	0			-
d__Bacteria.p__Deferribacteres.c__Deferribacteres.o__Deferribacterales.f__Deferribacteraceae.g__Mucispirillum.s__Mucispirillum_schaedleri	0.451018			-
d__Bacteria.p__Actinobacteria.c__Actinobacteria.o__Actinomycetales.f__Actinomycetaceae.g__Actinomyces.s__Actinomyces_sp__oral_clone_AP064	0			-
d__Bacteria.p__Proteobacteria.c__Gammaproteobacteria.o__Betaproteobacteriales.f__Burkholderiaceae.g__Brachymonas.s__Brachymonas_unclassified	0			-
d__Bacteria.p__Actinobacteria.c__Coriobacteriia.o__Coriobacteriales.f__Eggerthellaceae.g__Enterorhabdus.s__Enterorhabdus_unclassified	0			-
d__Bacteria.p__Proteobacteria.c__Alphaproteobacteria.o__Sphingomonadales.f__Sphingomonadaceae.g__Novosphingobium.s__Novosphingobium_panipatense	0			-
d__Bacteria.p__Omnitrophicaeota.c__Omnitrophicaeota_unclassified.o__Omnitrophicaeota_unclassified	0			-
d__Bacteria.p__Proteobacteria.c__Deltaproteobacteria.o__Oligoflexales.f__Oligoflexaceae	0			-
d__Bacteria.p__Bacteroidetes.c__Bacteroidia.o__Sphingobacteriales.f__Sphingobacteriaceae.g__Parapedobacter	0			-
d__Bacteria.p__Proteobacteria.c__Alphaproteobacteria.o__Sphingomonadales.f__Erythrobacteraceae.g__Porphyrobacter.s__Porphyrobacter_sp__Air248	0			-
d__Bacteria.p__Actinobacteria.c__Actinobacteria.o__Micrococcales.f__Micrococcaceae.g__Glutamicibacter.s__Glutamicibacter_nicotianae	0.996457			-
d__Bacteria.p__Firmicutes.c__Bacilli.o__Lactobacillales.f__Leuconostocaceae.g__Weissella.s__Weissella_paramesenteroides	0			-
d__Bacteria.p__Actinobacteria.c__Actinobacteria.o__Micrococcales.f__Micrococcaceae.g__Nesterenkonia.s__Nesterenkonia_sp_	0			-
d__Bacteria.p__Proteobacteria.c__Gammaproteobacteria.o__Pasteurellales.f__Pasteurellaceae.g__Haemophilus.s__uncultured_Haemophilus_sp_	3.76975			-
d__Bacteria.p__Proteobacteria.c__Alphaproteobacteria.o__Rhodobacterales.f__Rhodobacteraceae.g__Amaricoccus.s__Amaricoccus_unclassified	0.41183			-
d__Bacteria.p__Candidatus_Aminicenantes.c__Candidatus_Aminicenantes_unclassified.o__Candidatus_Aminicenantes_unclassified	0			-
d__Bacteria.p__Proteobacteria.c__Alphaproteobacteria.o__Rhizobiales.f__Beijerinckiaceae.g__Psychroglaciecola	1.39392			-
d__Bacteria.p__Proteobacteria.c__Gammaproteobacteria.o__Enterobacteriales.f__Enterobacteriaceae.g__Rosenbergiella.s__Rosenbergiella_unclassified	0.793266			-
d__Bacteria.p__Firmicutes.c__Bacilli.o__Lactobacillales.f__Lactobacillaceae.g__Lactobacillus.s__Lactobacillus_delbrueckii	0			-
d__Bacteria.p__Proteobacteria.c__Alphaproteobacteria.o__Rhizobiales.f__Rhizobiales_unclassified.g__Rhizobiales_unclassified	0.59058			-
d__Bacteria.p__Proteobacteria.c__Alphaproteobacteria.o__Sphingomonadales.f__Sphingomonadaceae.g__Sphingomonas.s__Sphingomonas_sp__MG_2011_104_FY	2.15491			-
d__Bacteria.p__Elusimicrobia	0.0712412			-
d__Bacteria.p__Proteobacteria.c__Gammaproteobacteria.o__Cardiobacteriales.f__Cardiobacteriaceae	1.27126			-
d__Bacteria.p__Chloroflexi.c__Dehalococcoidia.o__Dehalococcoidales.f__Dehalococcoidaceae.g__Dehalococcoides.s__uncultured_Dehalococcoides_sp_	0			-
d__Bacteria.p__Bacteroidetes.c__Bacteroidia.o__Chitinophagales.f__Saprospiraceae	0			-
d__Bacteria.p__Proteobacteria.c__Gammaproteobacteria.o__Xanthomonadales.f__Xanthomonadaceae.g__Xanthomonadaceae_unclassified.s__Xanthomonadaceae_unclassified	0			-
d__Bacteria.p__Proteobacteria.c__Gammaproteobacteria.o__Betaproteobacteriales.f__TRA3_20	0			-
d__Bacteria.p__Chloroflexi.c__Dehalococcoidia.o__vadinBA26.f__vadinBA26_unclassified.g__vadinBA26_unclassified	0			-
d__Bacteria.p__Verrucomicrobia.c__Verrucomicrobiae.o__Verrucomicrobiales.f__DEV007	0			-
d__Bacteria.p__Actinobacteria.c__Actinobacteria.o__Corynebacteriales.f__Dietziaceae.g__Dietzia	0			-
d__Bacteria.p__Acidobacteria.c__Thermoanaerobaculia.o__Thermoanaerobaculales.f__Thermoanaerobaculaceae.g__Subgroup_10.s__Subgroup_10_unclassified	0			-
d__Bacteria.p__Tenericutes.c__Mollicutes.o__Anaeroplasmatales	0.536243			-
d__Bacteria.p__Proteobacteria.c__Gammaproteobacteria.o__Betaproteobacteriales.f__Nitrosomonadaceae	0.380211			-
d__Bacteria.p__Bacteroidetes.c__Bacteroidia.o__Bacteroidales.f__Prevotellaceae.g__Paraprevotella	0			-
d__Bacteria.p__Proteobacteria.c__Deltaproteobacteria.o__Myxococcales.f__Myxococcales_unclassified.g__Myxococcales_unclassified	0.447158			-
d__Bacteria.p__Bacteroidetes.c__Chitinophagia	0			-
d__Bacteria.p__Firmicutes.c__Clostridia.o__Clostridiales.f__Lachnospiraceae.g__Blautia.s__Blautia_sp__Marseille_P3702	0			-
d__Bacteria.p__Caldiserica.c__Caldisericia.o__Caldisericales.f__Caldisericaceae	0			-
d__Bacteria.p__Firmicutes.c__Bacilli.o__Bacillales.f__Staphylococcaceae.g__S31	0			-
d__Bacteria.p__Firmicutes.c__Clostridia.o__Clostridiales.f__Ruminococcaceae.g__Subdoligranulum	0.779506			-
d__Bacteria.p__Proteobacteria.c__Alphaproteobacteria.o__Rhizobiales.f__Beijerinckiaceae.g__Microvirga.s__Microvirga_unclassified	0			-
d__Bacteria.p__Firmicutes.c__Clostridia.o__Clostridiales.f__Christensenellaceae	0			-
d__Bacteria.p__Bacteroidetes.c__Bacteroidia.o__Bacteroidales.f__Rikenellaceae.g__Alistipes.s__uncultured_Alistipes_sp_	1.4609			-
d__Bacteria.p__Proteobacteria.c__Gammaproteobacteria.o__Pseudomonadales.f__Pseudomonadaceae.g__Pseudomonas.s__Pseudomonas_plecoglossicida	0			-
d__Bacteria.p__Actinobacteria.c__Actinobacteria.o__Micrococcales.f__Dermabacteraceae.g__Brachybacterium.s__Brachybacterium_sp_	0			-
d__Bacteria.p__Actinobacteria.c__Actinobacteria.o__Corynebacteriales.f__Nocardiaceae.g__Gordonia.s__Gordonia_unclassified	0			-
d__Bacteria.p__Gemmatimonadetes.c__Gemmatimonadetes.o__Gemmatimonadales.f__Gemmatimonadaceae.g__Gemmatimonas	0			-
d__Bacteria.p__Chlorobi.c__Chlorobi_unclassified.o__Chlorobi_unclassified.f__Chlorobi_unclassified.g__Chlorobi_unclassified	0			-
d__Bacteria.p__Actinobacteria.c__Actinobacteria.o__Micrococcales.f__Micrococcaceae.g__Yaniella	0			-
d__Bacteria.p__Firmicutes.c__Erysipelotrichia.o__Erysipelotrichales.f__Erysipelotrichaceae.g__Merdibacter	0			-
d__Bacteria.p__Fibrobacteres.c__Fibrobacteria.o__Fibrobacterales.f__Fibrobacteraceae.g__Fibrobacteraceae_unclassified	0			-
d__Bacteria.p__Proteobacteria.c__Gammaproteobacteria.o__Betaproteobacteriales.f__SC_I_84.g__SC_I_84_unclassified	0.799771			-
d__Bacteria.p__Firmicutes.c__Clostridia.o__Clostridiales.f__Ruminococcaceae.g__Ruminiclostridium	0			-
d__Bacteria.p__Bacteroidetes.c__Chitinophagia.o__Chitinophagales	0			-
d__Bacteria.p__Proteobacteria.c__Gammaproteobacteria.o__Pseudomonadales.f__Moraxellaceae.g__Enhydrobacter.s__Enhydrobacter_unclassified	2.22987			-
d__Bacteria.p__Actinobacteria.c__Coriobacteriia.o__Coriobacteriales.f__Atopobiaceae.g__Olsenella.s__Olsenella_sp__S13_10	1.99858			-
d__Bacteria.p__Proteobacteria.c__Gammaproteobacteria.o__Vibrionales.f__Vibrionaceae.g__Vibrio.s__Vibrio_sp__BG_3_E4	0			-
d__Bacteria.p__Proteobacteria.c__Alphaproteobacteria.o__Rhizobiales.f__Beijerinckiaceae.g__Methylobacterium	2.48402			-
d__Bacteria.p__Proteobacteria.c__Gammaproteobacteria.o__Oceanospirillales.f__Halomonadaceae.g__Halomonas.s__uncultured_Halomonas_sp_	0.275762			-
d__Bacteria.p__Actinobacteria.c__Actinobacteria.o__Pseudonocardiales.f__Pseudonocardiaceae.g__Saccharopolyspora.s__Saccharopolyspora_unclassified	1.15993			-
d__Bacteria.p__Bacteroidetes.c__Bacteroidia.o__Chitinophagales.f__Chitinophagaceae.g__Flavitalea	0			-
d__Bacteria.p__Proteobacteria.c__Deltaproteobacteria.o__Bdellovibrionales.f__Bacteriovoracaceae.g__Bacteriovorax	0			-
d__Bacteria.p__Proteobacteria.c__Alphaproteobacteria.o__Rhodobacterales.f__Rhodobacteraceae.g__Amaricoccus.s__uncultured_Amaricoccus_sp_	0.342423			-
d__Bacteria.p__Actinobacteria.c__Actinobacteria.o__Micrococcales.f__Promicromonosporaceae.g__Isoptericola.s__Isoptericola_sp_	0			-
d__Bacteria.p__Cyanobacteria.c__Melainabacteria.o__Gastranaerophilales	0.235213			-
d__Bacteria.p__Firmicutes.c__Bacilli.o__Bacillales.f__Paenibacillaceae.g__Thermobacillus.s__Thermobacillus_unclassified	0			-
d__Bacteria.p__Cyanobacteria.c__Cyanobacteria_unclassified	0			-
d__Bacteria.p__Candidatus_Saccharibacteria.c__Candidatus_Saccharibacteria_unclassified.o__Candidatus_Saccharibacteria_unclassified.f__Candidatus_Saccharibacteria_unclassified.g__Candidatus_Saccharibacteria_unclassified	2.62761			-
d__Bacteria.p__Acidobacteria.c__Subgroup_6.o__Unknown_Order.f__Unknown_Family.g__Luteitalea.s__Luteitalea_unclassified	0			-
d__Bacteria.p__Actinobacteria.c__Coriobacteriia.o__Coriobacteriales.f__Coriobacteriaceae.g__Enorma.s__Collinsella__massiliensis	0			-
d__Bacteria.p__Bacteroidetes.c__Ignavibacteria.o__Kryptoniales.f__BSV26	0			-
d__Bacteria.p__Gemmatimonadetes.c__Gemmatimonadetes_unclassified.o__Gemmatimonadetes_unclassified.f__Gemmatimonadetes_unclassified.g__Gemmatimonadetes_unclassified	0			-
d__Bacteria.p__Proteobacteria.c__Gammaproteobacteria.o__Enterobacterales.f__Enterobacteriaceae.g__Salmonella	0.4002			-
d__Bacteria.p__Proteobacteria.c__Alphaproteobacteria.o__Pelagibacterales.f__Pelagibacterales_unclassified.g__Pelagibacterales_unclassified.s__Pelagibacterales_unclassified	0			-
d__Bacteria.p__Proteobacteria.c__Deltaproteobacteria.o__Desulfovibrionales.f__Desulfovibrionaceae	1.2219			-
d__Bacteria.p__Proteobacteria.c__Betaproteobacteria.o__Burkholderiales.f__Oxalobacteraceae.g__Duganella.s__Duganella_zoogloeoides	0			-
d__Bacteria.p__Patescibacteria.c__Parcubacteria.o__Candidatus_Adlerbacteria.f__Candidatus_Adlerbacteria_unclassified.g__Candidatus_Adlerbacteria_unclassified.s__Candidatus_Adlerbacteria_unclassified	0			-
d__Bacteria.p__Firmicutes.c__Clostridia.o__Clostridiales.f__Ruminococcaceae.g__Ruminococcaceae_NK4A214_group	0.600019			-
d__Bacteria.p__Proteobacteria.c__Gammaproteobacteria.o__Enterobacterales.f__Pectobacteriaceae.g__Pectobacterium.s__Pectobacterium_carotovorum	0			-
d__Bacteria.p__Chloroflexi.c__OLB14.o__OLB14_unclassified.f__OLB14_unclassified.g__OLB14_unclassified.s__OLB14_unclassified	0			-
d__Bacteria.p__Proteobacteria.c__Gammaproteobacteria.o__Methylococcales.f__Methylococcaceae	0			-
d__Bacteria.p__Bacteroidetes.c__Bacteroidia.o__Flavobacteriales.f__Flavobacteriaceae.g__Maribacter.s__Maribacter_unclassified	0			-
d__Bacteria.p__Firmicutes.c__Clostridia.o__Clostridiales.f__Ruminococcaceae.g__Ruminococcaceae_UCG_002.s__Ruminococcaceae_UCG_002_unclassified	0.704901			-
d__Bacteria.p__Proteobacteria.c__Alphaproteobacteria.o__Rhizobiales.f__Brucellaceae.g__Pseudochrobactrum	0			-
d__Bacteria.p__Firmicutes.c__Clostridia.o__Clostridiales.f__Christensenellaceae.g__Christensenellaceae_R_7_group.s__Christensenellaceae_R_7_group_unclassified	0			-
d__Bacteria.p__Chloroflexi.c__Anaerolineae.o__C10_SB1A	0			-
d__Bacteria.p__Actinobacteria.c__Actinobacteria.o__Actinomycetales.f__Actinomycetaceae.g__Trueperella.s__Trueperella_pyogenes	0			-
d__Bacteria.p__Actinobacteria.c__Actinobacteria.o__Corynebacteriales.f__Nocardiaceae.g__Rhodococcus.s__Rhodococcus_sp__CC_0421	1.4609			-
d__Bacteria.p__Actinobacteria.c__Actinobacteria.o__Propionibacteriales.f__Nocardioidaceae.g__Aeromicrobium	1.25433			-
d__Bacteria.p__Firmicutes.c__Clostridia.o__Clostridiales.f__Lachnospiraceae.g__Roseburia.s__uncultured_Roseburia_sp_	0			-
d__Bacteria.p__Firmicutes.c__Tissierellia.o__Tissierellales.f__Gottschalkiaceae.g__Gottschalkia	0			-
d__Bacteria.p__Actinobacteria.c__Actinobacteria.o__Actinomycetales.f__Actinomycetaceae.g__Actinomyces.s__Actinomyces_haliotis	0			-
d__Bacteria.p__Firmicutes.c__Bacilli.o__Lactobacillales.f__Lactobacillaceae.g__Lactobacillus.s__Lactobacillus_coleohominis	0			-
d__Bacteria.p__Bacteroidetes.c__Bacteroidia.o__Bacteroidales.f__Bacteroidaceae.g__Bacteroides.s__Bacteroides_fragilis	0			-
d__Bacteria.p__Actinobacteria.c__Actinobacteria.o__Micrococcales.f__Micrococcaceae.g__Arthrobacter.s__Arthrobacter_sp__SMCC_G961	0.750605			-
d__Bacteria.p__Firmicutes.c__Bacilli.o__Bacillales.f__Planococcaceae.g__Planococcus.s__Planococcus_sp__Mg10	0			-
d__Bacteria.p__Firmicutes.c__Erysipelotrichia.o__Erysipelotrichales.f__Erysipelotrichaceae.g__Merdibacter.s__Merdibacter_unclassified	0			-
d__Bacteria.p__Proteobacteria.c__Alphaproteobacteria.o__SAR11_clade.f__Clade_III.g__Clade_III_unclassified.s__Clade_III_unclassified	0.950609			-
d__Bacteria.p__Proteobacteria.c__Gammaproteobacteria.o__Betaproteobacteriales.f__Neisseriaceae.g__Uruburuella	0			-
d__Bacteria.p__Actinobacteria.c__Nitriliruptoria.o__Euzebyales.f__Euzebyaceae.g__Euzebyaceae_unclassified.s__Euzebyaceae_unclassified	0			-
d__Bacteria.p__Firmicutes.c__Negativicutes.o__Selenomonadales.f__Selenomonadaceae.g__Selenomonas.s__Selenomonas_sp__CM103	0.717815			-
d__Bacteria.p__Actinobacteria.c__Actinobacteria.o__Streptosporangiales.f__Thermomonosporaceae.g__Actinomadura.s__Actinomadura_sp__YIM_76966	0			-
d__Bacteria.p__Proteobacteria.c__Gammaproteobacteria.o__Cardiobacteriales.f__Cardiobacteriaceae.g__Cardiobacterium.s__Cardiobacterium_valvarum	0			-
d__Bacteria.p__Firmicutes.c__Bacilli.o__Bacillales.f__Staphylococcaceae.g__Staphylococcus.s__Staphylococcus_sp__CNE_3	0			-
d__Bacteria.p__Firmicutes.c__Limnochordia.o__Limnochordales.f__Limnochordaceae	0			-
d__Bacteria.p__Candidatus_Aminicenantes	0			-
d__Bacteria.p__Actinobacteria.c__Actinobacteria.o__Micrococcales.f__Microbacteriaceae.g__Rathayibacter	0.774517			-
d__Bacteria.p__Firmicutes.c__Clostridia.o__Clostridiales.f__Peptococcaceae.g__Dehalobacterium	0			-
d__Bacteria.p__Cyanobacteria.c__Oxyphotobacteria.o__Nostocales.f__Coleofasciculaceae.g__Symplocastrum_CPER_KK1	0			-
d__Bacteria.p__Proteobacteria.c__Alphaproteobacteria.o__Rhizobiales.f__Rhizobiales_Incertae_Sedis.g__Phreatobacter	0			-
d__Bacteria.p__Firmicutes.c__Clostridia.o__Clostridiales.f__Ruminococcaceae.g__Ruminococcaceae_UCG_013	0			-
d__Bacteria.p__Proteobacteria.c__Alphaproteobacteria.o__Sphingomonadales.f__Sphingomonadaceae.g__Sphingobium.s__Sphingobium_sp__WH_3	0			-
d__Bacteria.p__Firmicutes.c__Clostridia.o__Clostridiales.f__Ruminococcaceae.g__Ruminococcaceae_UCG_010	0			-
d__Bacteria.p__Firmicutes.c__Negativicutes.o__Selenomonadales.f__Selenomonadaceae.g__Selenomonas.s__uncultured_Selenomonas_sp_	1.0086			-
d__Bacteria.p__Firmicutes.c__Clostridia.o__Clostridiales.f__Clostridiaceae.g__Clostridium.s__Clostridium_sp__Clone_17	0			-
d__Bacteria.p__Bacteroidetes.c__Saprospiria.o__Saprospirales.f__Saprospiraceae.g__Saprospiraceae_unclassified.s__Saprospiraceae_unclassified	0			-
d__Bacteria.p__Proteobacteria.c__Deltaproteobacteria.o__Desulfarculales.f__Desulfarculaceae	0			-
d__Bacteria.p__Verrucomicrobia.c__Verrucomicrobiae.o__Verrucomicrobiales.f__Rubritaleaceae.g__Luteolibacter.s__Luteolibacter_unclassified	0			-
d__Bacteria.p__Firmicutes.c__Clostridia.o__Clostridiales.f__Christensenellaceae.g__Beduinibacterium.s__Beduinibacterium_massiliense	0			-
d__Bacteria.p__Proteobacteria.c__Alphaproteobacteria.o__Acetobacterales.f__Acetobacteraceae	1.94201			-
d__Bacteria.p__Entotheonellaeota.c__Entotheonellia.o__Entotheonellales.f__Entotheonellaceae.g__Entotheonellaceae_unclassified.s__Entotheonellaceae_unclassified	0			-
d__Bacteria.p__Firmicutes.c__Clostridia.o__Clostridiales.f__Lachnospiraceae.g__Agathobacter.s__Agathobacter_unclassified	1.48341			-
d__Bacteria.p__Proteobacteria.c__Gammaproteobacteria.o__Betaproteobacteriales.f__Burkholderiaceae.g__Hydrogenophaga.s__Hydrogenophaga_unclassified	0.724988			-
d__Bacteria.p__Chloroflexi.c__Anaerolineae.o__MSB_5B2.f__MSB_5B2_unclassified	0			-
d__Bacteria.p__Gemmatimonadetes.c__Gemmatimonadetes.o__Gemmatimonadales.f__Gemmatimonadaceae.g__Roseisolibacter.s__Roseisolibacter_agri	1.55274			-
d__Bacteria.p__Actinobacteria.c__WCHB1_81.o__WCHB1_81_unclassified	0			-
d__Bacteria.p__Chloroflexi.c__Thermoflexia.o__Thermoflexales.f__Thermoflexaceae.g__Thermoflexus	0			-
d__Bacteria.p__Actinobacteria.c__Actinobacteria.o__Corynebacteriales.f__Corynebacteriaceae.g__Corynebacterium.s__Corynebacterium_sp__full20	0			-
d__Bacteria.p__WS2.c__WS2_unclassified.o__WS2_unclassified.f__WS2_unclassified.g__WS2_unclassified.s__WS2_unclassified	0			-
d__Bacteria.p__Firmicutes.c__Clostridia.o__Clostridiales.f__Ruminococcaceae.g__Phocea.s__Phocea_massiliensis	0			-
d__Bacteria.p__Proteobacteria.c__Gammaproteobacteria.o__CCD24.f__CCD24_unclassified	0			-
d__Bacteria.p__Proteobacteria.c__Epsilonproteobacteria	0.09917			-
d__Bacteria.p__Planctomycetes.c__Planctomycetacia.o__Pirellulales.f__Pirellulaceae.g__Pirellulaceae_unclassified.s__Pirellulaceae_unclassified	0			-
d__Bacteria.p__Proteobacteria.c__Gammaproteobacteria.o__Pseudomonadales.f__Moraxellaceae.g__Moraxella.s__Moraxella_sp_	1.64375			-
d__Bacteria.p__WOR_1.c__WOR_1_unclassified.o__WOR_1_unclassified.f__WOR_1_unclassified.g__WOR_1_unclassified	0			-
d__Bacteria.p__Firmicutes.c__Clostridia.o__Clostridiales.f__Clostridiales_unclassified.g__Clostridiales_unclassified	1.78706			-
d__Bacteria.p__Chloroflexi.c__Thermoflexia.o__Thermoflexales	0			-
d__Bacteria.p__Firmicutes.c__Erysipelotrichia.o__Erysipelotrichales.f__Erysipelotrichaceae.g__Erysipelothrix	0			-
d__Bacteria.p__Planctomycetes.c__Planctomycetacia.o__Gemmatales.f__Gemmataceae.g__Gemmata	0			-
d__Bacteria.p__Verrucomicrobia.c__Opitutae	0			-
d__Bacteria.p__Actinobacteria.c__Coriobacteriia.o__Coriobacteriales.f__Coriobacteriaceae.g__Enorma	0			-
d__Bacteria.p__Bacteroidetes.c__Bacteroidia.o__Chitinophagales.f__Chitinophagaceae.g__Flavisolibacter.s__Flavisolibacter_unclassified	0			-
d__Bacteria.p__Proteobacteria.c__Gammaproteobacteria.o__Betaproteobacteriales.f__Rhodocyclaceae.g__Candidatus_Accumulibacter	0			-
d__Bacteria.p__Firmicutes.c__Clostridia.o__Clostridiales.f__Ruminococcaceae.g__Flavonifractor.s__uncultured_Flavonifractor_sp_	0			-
d__Bacteria.p__Actinobacteria.c__Coriobacteriia.o__Coriobacteriales.f__Eggerthellaceae.g__DNF00809.s__DNF00809_unclassified	0			-
d__Bacteria.p__Actinobacteria.c__Coriobacteriia.o__Eggerthellales.f__Eggerthellaceae.g__Asaccharobacter.s__Asaccharobacter_celatus	0			-
d__Bacteria.p__Proteobacteria.c__Gammaproteobacteria.o__Pseudomonadales.f__Moraxellaceae.g__Acinetobacter.s__Acinetobacter_sp__CJ_S_TSA2	2.17889			-
d__Bacteria.p__Proteobacteria.c__Betaproteobacteria.o__Burkholderiales.f__Comamonadaceae.g__Acidovorax.s__uncultured_Acidovorax_sp_	0			-
d__Bacteria.p__Planctomycetes.c__Planctomycetacia.o__Pirellulales.f__Pirellulaceae.g__Blastopirellula	0			-
d__Bacteria.p__Aquificae.c__Aquificae.o__Aquificales.f__Aquificaceae.g__Hydrogenobacter.s__Hydrogenobacter_sp__153II_6	0			-
d__Bacteria.p__Verrucomicrobia.c__Verrucomicrobiae.o__Pedosphaerales.f__Pedosphaeraceae.g__ADurb_Bin063_1.s__ADurb_Bin063_1_unclassified	0			-
d__Bacteria.p__Proteobacteria.c__Gammaproteobacteria.o__Betaproteobacteriales.f__Burkholderiaceae.g__Herbaspirillum.s__Herbaspirillum_unclassified	1.88515			-
d__Bacteria.p__Kiritimatiellaeota.c__Kiritimatiellae.o__WCHB1_41.f__WCHB1_41_unclassified.g__WCHB1_41_unclassified	0			-
d__Bacteria.p__Actinobacteria.c__Actinobacteria.o__Bifidobacteriales.f__Bifidobacteriaceae.g__Parascardovia	0			-
d__Bacteria.p__Proteobacteria.c__Alphaproteobacteria.o__Rhizobiales.f__Rhizobiaceae.g__Daeguia.s__Daeguia_unclassified	0			-
d__Bacteria.p__Actinobacteria.c__Actinobacteria.o__Frankiales.f__Frankiales_unclassified.g__Frankiales_unclassified.s__Frankiales_unclassified	1.78448			-
d__Bacteria.p__Firmicutes.c__Bacilli.o__Lactobacillales.f__Streptococcaceae.g__Streptococcus.s__Streptococcus_oralis	0			-
d__Bacteria.p__Candidatus_Aminicenantes.c__Candidatus_Aminicenantes_unclassified.o__Candidatus_Aminicenantes_unclassified.f__Candidatus_Aminicenantes_unclassified.g__Candidatus_Aminicenantes_unclassified.s__Candidatus_Aminicenantes_unclassified	0			-
d__Bacteria.p__Actinobacteria.c__Coriobacteriia.o__Coriobacteriales.f__Coriobacteriales_Incertae_Sedis.g__Coriobacteriales_Incertae_Sedis_unclassified	0			-
d__Bacteria.p__Firmicutes.c__Negativicutes.o__Selenomonadales.f__Veillonellaceae.g__Allisonella	0			-
d__Bacteria.p__Firmicutes.c__Bacilli.o__Bacillales.f__Planococcaceae.g__Chryseomicrobium	0			-
d__Bacteria.p__Acidobacteria.c__Subgroup_18.o__Subgroup_18_unclassified.f__Subgroup_18_unclassified.g__Subgroup_18_unclassified.s__Subgroup_18_unclassified	0			-
d__Bacteria.p__Candidatus_Atribacteria	0			-
d__Bacteria.p__Spirochaetes.c__Spirochaetia.o__Spirochaetales.f__Spirochaetaceae.g__Sphaerochaeta	0			-
d__Bacteria.p__Proteobacteria.c__Alphaproteobacteria.o__Rhizobiales.f__Phyllobacteriaceae.g__Mesorhizobium.s__Mesorhizobium_sp_	0			-
d__Bacteria.p__Proteobacteria.c__Deltaproteobacteria.o__Myxococcales.f__Archangiaceae.g__Anaeromyxobacter.s__Anaeromyxobacter_unclassified	0			-
d__Bacteria.p__Cyanobacteria.c__Oxyphotobacteria.o__Synechococcales.f__Cyanobiaceae.g__Cyanobium_PCC_6307.s__Cyanobium_PCC_6307_unclassified	0			-
d__Bacteria.p__Firmicutes.c__Clostridia.o__Clostridiales.f__Clostridiaceae.g__Clostridiaceae_unclassified	0			-
d__Bacteria.p__Proteobacteria.c__Gammaproteobacteria.o__Enterobacteriales.f__Enterobacteriaceae.g__Morganella	0			-
d__Bacteria.p__Chloroflexi.c__Dehalococcoidia.o__FS117_23B_02.f__FS117_23B_02_unclassified.g__FS117_23B_02_unclassified.s__FS117_23B_02_unclassified	0			-
d__Bacteria.p__Firmicutes.c__Clostridia.o__Clostridiales.f__Lachnospiraceae.g__Blautia.s__Blautia_sp__A_C1_0c	0			-
d__Bacteria.p__Firmicutes.c__Clostridia.o__Clostridiales.f__Clostridiaceae.g__Natronincola	0			-
d__Bacteria.p__Actinobacteria.c__Actinobacteria.o__Corynebacteriales.f__Tsukamurellaceae	0			-
d__Bacteria.p__Proteobacteria.c__Betaproteobacteria.o__Burkholderiales.f__Oxalobacteraceae.g__Massilia.s__Massilia_sp__D1_18	0			-
d__Bacteria.p__Actinobacteria.c__Actinobacteria.o__Streptomycetales	0.633468			-
d__Bacteria.p__Nitrospirae.c__4_29_1.o__4_29_1_unclassified	0			-
d__Bacteria.p__Chloroflexi.c__Chloroflexia.o__Kallotenuales.f__AKIW781.g__AKIW781_unclassified	0			-
d__Bacteria.p__Firmicutes.c__Bacilli.o__Bacillales.f__Bacillaceae.g__Bacillus.s__Bacillus_niacini	2.31533			-
d__Bacteria.p__Firmicutes.c__Clostridia.o__Clostridiales.f__Ruminococcaceae.g__Pseudoflavonifractor.s__Pseudoflavonifractor_phocaeensis	0			-
d__Bacteria.p__Acidobacteria.c__Acidobacteriia.o__Solibacterales.f__Solibacteraceae__Subgroup_3_.g__GOUTB8.s__GOUTB8_unclassified	0			-
d__Bacteria.p__Bacteroidetes.c__Flavobacteriia	2.09266			-
d__Bacteria.p__Chloroflexi.c__Anaerolineae.o__RBG_13_54_9	0			-
d__Bacteria.p__Proteobacteria.c__Alphaproteobacteria.o__Rhizobiales.f__Pleomorphomonadaceae.g__Pleomorphomonadaceae_unclassified	1.28566			-
d__Bacteria.p__Planctomycetes.c__Phycisphaerae.o__S_70	0			-
d__Bacteria.p__Epsilonbacteraeota.c__Campylobacteria.o__Campylobacterales.f__Rs_M59_termite_group.g__Rs_M59_termite_group_unclassified.s__Rs_M59_termite_group_unclassified	0			-
d__Bacteria.p__Proteobacteria.c__Deltaproteobacteria.o__Oligoflexales.f__0319_6G20.g__0319_6G20_unclassified	0.901049			-
d__Bacteria.p__Omnitrophicaeota.c__Omnitrophicaeota_unclassified.o__Omnitrophicaeota_unclassified.f__Omnitrophicaeota_unclassified	0			-
d__Bacteria.p__Planctomycetes.c__Planctomycetacia.o__Pirellulales.f__Pirellulaceae	0			-
d__Bacteria.p__Bacteroidetes.c__Bacteroidia.o__Cytophagales.f__Spirosomaceae.g__Spirosoma	0.385829			-
d__Bacteria.p__Firmicutes.c__Clostridia.o__Clostridiales.f__Lachnospiraceae.g__Eubacterium__fissicatena_group.s__Eubacterium__fissicatena_group_unclassified	0.523633			-
d__Bacteria.p__Firmicutes.c__Erysipelotrichia.o__Erysipelotrichales.f__Erysipelotrichaceae.g__Candidatus_Stoquefichus.s__Candidatus_Stoquefichus_unclassified	0			-
d__Bacteria.p__Proteobacteria.c__Gammaproteobacteria.o__Pseudomonadales.f__Pseudomonadaceae.g__Pseudomonas.s__Pseudomonas_sp__F1_2006_	1.36905			-
d__Bacteria.p__Firmicutes.c__Clostridia.o__Clostridiales.f__Family_XI.g__Peptoniphilus	0			-
d__Bacteria.p__Proteobacteria.c__Alphaproteobacteria.o__Rhodobacterales.f__Rhodobacteraceae.g__Falsirhodobacter.s__Falsirhodobacter_unclassified	0			-
d__Bacteria.p__Chloroflexi.c__TK10.o__TK10_unclassified.f__TK10_unclassified.g__TK10_unclassified	1.16732			-
d__Bacteria.p__Proteobacteria.c__Gammaproteobacteria.o__Oceanospirillales.f__Nitrincolaceae.g__Neptuniibacter	0			-
d__Bacteria.p__Bacteria_unclassified.c__Bacteria_unclassified.o__Bacteria_unclassified.f__Bacteria_unclassified	0			-
d__Bacteria.p__Proteobacteria.c__Alphaproteobacteria.o__Caulobacterales.f__Caulobacteraceae.g__Brevundimonas.s__Brevundimonas_sp_	3.39588			-
d__Bacteria.p__Proteobacteria.c__Alphaproteobacteria.o__Rhodobacterales.f__Rhodobacteraceae.g__Actibacterium	0			-
d__Archaea.p__Candidatus_Bathyarchaeota.c__Candidatus_Bathyarchaeota_unclassified	0			-
d__Bacteria.p__Actinobacteria.c__Coriobacteriia.o__Coriobacteriales.f__Coriobacteriales_unclassified	0			-
d__Bacteria.p__Firmicutes.c__Bacilli.o__Lactobacillales.f__Enterococcaceae	1.66541	FE	2.00694	0.0330448541002
d__Bacteria.p__Proteobacteria.c__Deltaproteobacteria.o__Sva0485.f__Sva0485_unclassified.g__Sva0485_unclassified	0			-
d__Bacteria.p__Firmicutes.c__Negativicutes.o__Selenomonadales.f__Veillonellaceae.g__Selenomonas_3.s__Selenomonas_3_unclassified	2.50121			-
d__Bacteria.p__Bacteroidetes.c__Bacteroidia.o__Flavobacteriales.f__Cryomorphaceae.g__Cryomorphaceae_unclassified	0.598654			-
d__Bacteria.p__Bacteroidetes.c__Bacteroidia.o__Bacteroidales.f__Prevotellaceae.g__Prevotella.s__Prevotella_sp__E9_42	0			-
d__Bacteria.p__Proteobacteria.c__Deltaproteobacteria.o__Desulfovibrionales.f__Desulfovibrionaceae.g__Desulfovibrio.s__Desulfovibrio_sp__ABHU1SB	0			-
d__Bacteria.p__Firmicutes.c__Bacilli.o__Bacilli_unclassified.f__Bacilli_unclassified.g__Bacilli_unclassified.s__Bacilli_unclassified	1.59984			-
d__Bacteria.p__Actinobacteria.c__Actinobacteria.o__Micrococcales.f__Intrasporangiaceae.g__Janibacter	1.78515			-
d__Bacteria.p__Actinobacteria.c__Coriobacteriia.o__Coriobacteriales.f__Coriobacteriales_Incertae_Sedis.g__Raoultibacter.s__Raoultibacter_unclassified	0			-
d__Bacteria.p__Bacteroidetes.c__Bacteroidia.o__Bacteroidales	4.42382			-
d__Bacteria.p__Proteobacteria.c__Gammaproteobacteria.o__Enterobacteriales.f__Enterobacteriaceae.g__Hafnia_Obesumbacterium.s__Hafnia_Obesumbacterium_unclassified	0			-
d__Bacteria.p__Proteobacteria.c__Gammaproteobacteria.o__Xanthomonadales.f__Xanthomonadaceae.g__Pseudoxanthomonas.s__Pseudoxanthomonas_unclassified	0			-
d__Bacteria.p__Proteobacteria.c__Gammaproteobacteria.o__Alteromonadales.f__Pseudoalteromonadaceae.g__Pseudoalteromonas.s__Pseudoalteromonas_sp__TA64	0			-
d__Bacteria.p__Calditrichaeota.c__Calditrichia.o__Calditrichales.f__Calditrichaceae.g__SM23_31	0			-
d__Bacteria.p__Firmicutes.c__Bacilli.o__Bacillales.f__Staphylococcaceae.g__Staphylococcus.s__Staphylococcus_sp__N200I	0.536243			-
d__Bacteria.p__Firmicutes.c__Bacilli.o__Lactobacillales.f__Enterococcaceae.g__Enterococcus.s__Enterococcus_inusitatus	1.66541			0.0330448541002
d__Bacteria.p__Proteobacteria.c__Gammaproteobacteria.o__Oceanospirillales.f__Litoricolaceae.g__Litoricola.s__Litoricola_unclassified	0			-
d__Bacteria.p__Proteobacteria.c__Betaproteobacteria.o__Neisseriales.f__Neisseriaceae	0.848958			-
d__Bacteria.p__Firmicutes.c__Bacilli.o__Lactobacillales.f__Carnobacteriaceae.g__Granulicatella	2.97576			-
d__Bacteria.p__Proteobacteria.c__Alphaproteobacteria.o__Sphingomonadales	3.12444			-
d__Bacteria.p__Chloroflexi.c__Chloroflexi_unclassified.o__Chloroflexi_unclassified.f__Chloroflexi_unclassified.g__Chloroflexi_unclassified	0			-
d__Bacteria.p__Bacteroidetes.c__Bacteroidia.o__Sphingobacteriales.f__env_OPS_17.g__env_OPS_17_unclassified	0			-
d__Bacteria.p__Elusimicrobia.c__Lineage_IIc	0			-
d__Bacteria.p__Proteobacteria.c__Gammaproteobacteria.o__Betaproteobacteriales.f__TRA3_20.g__TRA3_20_unclassified	0			-
d__Bacteria.p__Proteobacteria.c__Gammaproteobacteria.o__Enterobacterales.f__Yersiniaceae.g__Serratia.s__uncultured_Serratia_sp_	0			-
d__Bacteria.p__Firmicutes.c__Clostridia.o__Clostridiales.f__Clostridiales_Family_IV__Incertae_Sedis.g__Clostridiales_Family_IV__Incertae_Sedis_unclassified.s__Clostridiales_Family_IV__Incertae_Sedis_unclassified	0			-
d__Bacteria.p__Proteobacteria.c__Gammaproteobacteria.o__Pasteurellales.f__Pasteurellaceae.g__Actinobacillus.s__Actinobacillus_unclassified	3.43816	FE	3.13637	0.0316661215386
d__Bacteria.p__Actinobacteria.c__Coriobacteriia.o__Coriobacteriales.f__Coriobacteriales_Incertae_Sedis.g__Raoultibacter	0			-
d__Bacteria.p__Planctomycetes.c__Phycisphaerae.o__Phycisphaerales.f__AKAU3564_sediment_group.g__AKAU3564_sediment_group_unclassified	0			-
d__Bacteria.p__Proteobacteria.c__Alphaproteobacteria.o__Sphingomonadales.f__Sphingomonadaceae.g__Sphingobium.s__uncultured_Sphingobium_sp_	1.35182			-
d__Bacteria.p__Acidobacteria	1.5195			-
d__Bacteria.p__Gemmatimonadetes.c__AKAU4049.o__AKAU4049_unclassified.f__AKAU4049_unclassified.g__AKAU4049_unclassified.s__AKAU4049_unclassified	0.41183			-
d__Bacteria.p__Actinobacteria.c__Actinobacteria.o__Micrococcales.f__Microbacteriaceae.g__Curtobacterium.s__Curtobacterium_sp__NJ_10	0			-
d__Bacteria.p__Actinobacteria.c__WCHB1_81.o__WCHB1_81_unclassified.f__WCHB1_81_unclassified.g__WCHB1_81_unclassified.s__WCHB1_81_unclassified	0			-
d__Bacteria.p__Firmicutes.c__Erysipelotrichia.o__Erysipelotrichales.f__Erysipelotrichaceae.g__Eggerthia.s__Eggerthia_unclassified	0			-
d__Bacteria.p__Actinobacteria.c__Actinobacteria.o__Corynebacteriales.f__Corynebacteriaceae.g__Corynebacterium.s__Corynebacterium_sp__canine_oral_taxon_423	0			-
d__Bacteria.p__Actinobacteria.c__Thermoleophilia.o__Solirubrobacterales.f__Solirubrobacteraceae.g__Parviterribacter.s__Parviterribacter_unclassified	0			-
d__Bacteria.p__Cyanobacteria.c__Oxyphotobacteria.o__Nostocales	1.52063			-
d__Bacteria.p__Actinobacteria.c__Actinobacteria.o__Micromonosporales	0.275762			-
d__Bacteria.p__Verrucomicrobia.c__Verrucomicrobiae.o__Chthoniobacterales.f__Chthoniobacteraceae.g__Candidatus_Udaeobacter	0			-
d__Bacteria.p__Actinobacteria.c__Actinobacteria.o__Corynebacteriales.f__Corynebacteriaceae.g__Corynebacterium.s__Corynebacterium_minutissimum	0			-
d__Bacteria.p__Firmicutes.c__Clostridia.o__Clostridiales.f__Lachnospiraceae.g__Cellulosilyticum.s__uncultured_Cellulosilyticum_sp_	0			-
d__Bacteria.p__Chloroflexi.c__Dehalococcoidia.o__vadinBA26.f__vadinBA26_unclassified.g__vadinBA26_unclassified.s__vadinBA26_unclassified	0			-
d__Archaea.p__Euryarchaeota.c__Thermoplasmata.o__Thermoplasmatales.f__Thermoplasmatales_unclassified.g__Thermoplasmatales_unclassified	0			-
d__Bacteria.p__Bacteroidetes.c__Bacteroidia.o__Sphingobacteriales.f__AKYH767.g__AKYH767_unclassified	0			-
d__Bacteria.p__Patescibacteria.c__Parcubacteria.o__Candidatus_Staskawiczbacteria.f__Candidatus_Staskawiczbacteria_unclassified.g__Candidatus_Staskawiczbacteria_unclassified	0			-
d__Bacteria.p__Proteobacteria.c__Gammaproteobacteria.o__Betaproteobacteriales.f__Burkholderiaceae.g__Curvibacter.s__Curvibacter_unclassified	3.10555			-
d__Bacteria.p__Firmicutes.c__Bacilli.o__Bacillales.f__Bacillaceae.g__Bacillus.s__Bacillus_psychrosaccharolyticus	0			-
d__Bacteria.p__Fibrobacteres.c__Chitinivibrionia.o__Chitinivibrionia_unclassified.f__Chitinivibrionia_unclassified	0			-
d__Bacteria.p__Proteobacteria.c__Betaproteobacteria.o__Neisseriales.f__Neisseriaceae.g__Kingella	0			-
d__Bacteria.p__Proteobacteria.c__Betaproteobacteria.o__Rhodocyclales.f__Rhodocyclaceae	0			-
d__Bacteria.p__Firmicutes.c__Clostridia.o__Clostridiales.f__Peptococcaceae.g__Peptococcus	2.05959			-
d__Bacteria.p__Proteobacteria.c__Betaproteobacteria.o__Nitrosomonadales.f__Thiobacillaceae.g__Thiobacillus	0			-
d__Bacteria.p__Gemmatimonadetes.c__BD2_11_terrestrial_group.o__BD2_11_terrestrial_group_unclassified.f__BD2_11_terrestrial_group_unclassified	0			-
d__Bacteria.p__Proteobacteria.c__Gammaproteobacteria.o__Betaproteobacteriales.f__Neisseriaceae.g__Neisseria	4.20034			-
d__Bacteria.p__Firmicutes.c__Clostridia.o__Clostridiales.f__Peptococcaceae.g__Desulfurispora.s__uncultured_Desulfurispora_sp_	0			-
d__Bacteria.p__Bacteroidetes.c__Bacteroidia.o__Flavobacteriales.f__Weeksellaceae.g__Weeksellaceae_unclassified.s__Weeksellaceae_unclassified	0			-
d__Bacteria.p__Actinobacteria.c__Actinobacteria.o__Actinomycetales.f__Actinomycetaceae.g__Actinomyces.s__Actinomyces_sp__A3	0			-
d__Bacteria.p__Proteobacteria.c__Alphaproteobacteria.o__Rhodobacterales.f__Rhodobacteraceae.g__Rhodobacteraceae_unclassified	0			-
d__Bacteria.p__Actinobacteria.c__Actinobacteria.o__Micrococcales.f__Cellulomonadaceae	0			-
d__Bacteria.p__Firmicutes.c__Clostridia.o__Clostridiales.f__Ruminococcaceae.g__Hydrogenoanaerobacterium	0			-
d__Bacteria.p__Verrucomicrobia	1.7839			-
d__Bacteria.p__Firmicutes.c__Bacilli.o__Lactobacillales.f__Leuconostocaceae.g__Leuconostoc.s__Leuconostoc_mesenteroides	0			-
d__Bacteria.p__Actinobacteria.c__Coriobacteriia.o__Eggerthellales.f__Eggerthellaceae.g__Gordonibacter.s__Gordonibacter_massiliensis	0			-
d__Bacteria.p__Firmicutes.c__Clostridia.o__Clostridiales.f__Defluviitaleaceae.g__Defluviitaleaceae_UCG_011	1.9017			-
d__Bacteria.p__Proteobacteria.c__Alphaproteobacteria.o__Sphingomonadales.f__Sphingomonadaceae.g__Sphingosinicella	0			-
d__Bacteria.p__Bacteroidetes.c__Bacteroidia.o__Sphingobacteriales.f__Sphingobacteriaceae	2.08438			-
d__Bacteria.p__Proteobacteria.c__Gammaproteobacteria.o__Alteromonadales.f__Idiomarinaceae	0			-
d__Bacteria.p__Firmicutes.c__Bacilli.o__Bacillales.f__Bacillaceae.g__Geobacillus.s__uncultured_Geobacillus_sp_	0			-
d__Bacteria.p__Actinobacteria.c__Thermoleophilia.o__Gaiellales	0.429963			-
d__Bacteria.p__Chloroflexi.c__Ktedonobacteria.o__Ktedonobacteria_unclassified.f__Ktedonobacteria_unclassified.g__Ktedonobacteria_unclassified	0			-
d__Bacteria.p__Firmicutes.c__Clostridia.o__Clostridiales.f__Lachnospiraceae.g__Lachnospiraceae_FCS020_group	0			-
d__Bacteria.p__Firmicutes.c__Negativicutes.o__Veillonellales.f__Veillonellaceae.g__Megasphaera.s__uncultured_Megasphaera_sp_	0			-
d__Bacteria.p__Cyanobacteria.c__Oxyphotobacteria.o__Leptolyngbyales.f__Leptolyngbyaceae.g__Arthronema_SAG_12_89	0			-
d__Bacteria.p__Bacteroidetes.c__Bacteroidia.o__Flavobacteriales.f__Flavobacteriaceae.g__Maribacter	0			-
d__Bacteria.p__Proteobacteria.c__Alphaproteobacteria.o__Sphingomonadales.f__Sphingomonadaceae.g__Novosphingobium.s__uncultured_Novosphingobium_sp_	1.43507			-
d__Bacteria.p__Firmicutes.c__Bacilli.o__Lactobacillales.f__Streptococcaceae.g__Streptococcus.s__Streptococcus_anginosus	0			-
d__Archaea.p__Euryarchaeota.c__Methanobacteria.o__Methanobacteriales.f__Methanobacteriaceae.g__Methanobrevibacter	0			-
d__Bacteria.p__Firmicutes.c__Clostridia.o__Clostridiales.f__Peptostreptococcaceae.g__Peptostreptococcaceae_unclassified	1.1822			-
d__Bacteria.p__Firmicutes.c__Bacilli.o__Bacillales.f__Sporolactobacillaceae	0.473487			-
d__Bacteria.p__Latescibacteria.c__Latescibacteria	0			-
d__Bacteria.p__Actinobacteria.c__Acidimicrobiia.o__Actinomarinales.f__Actinomarinales_unclassified.g__Actinomarinales_unclassified	0			-
d__Bacteria.p__Gemmatimonadetes.c__S0134_terrestrial_group.o__S0134_terrestrial_group_unclassified.f__S0134_terrestrial_group_unclassified.g__S0134_terrestrial_group_unclassified	0			-
d__Bacteria.p__Actinobacteria.c__Actinobacteria.o__Micrococcales.f__Intrasporangiaceae.g__Ornithinimicrobium.s__Ornithinimicrobium_kibberense	0			-
d__Bacteria.p__Firmicutes.c__Negativicutes.o__Selenomonadales.f__Veillonellaceae.g__Pelosinus.s__Pelosinus_unclassified	0			-
d__Bacteria.p__Actinobacteria.c__Actinobacteria.o__Propionibacteriales.f__Propionibacteriaceae.g__Pseudopropionibacterium	0.752048			-
d__Bacteria.p__Planctomycetes.c__Planctomycetacia.o__Pirellulales.f__Pirellulaceae.g__Pir3_lineage	0			-
d__Bacteria.p__Bacteroidetes.c__Sphingobacteriia.o__Sphingobacteriia_unclassified.f__Sphingobacteriia_unclassified.g__Sphingobacteriia_unclassified.s__Sphingobacteriia_unclassified	0			-
d__Bacteria.p__Proteobacteria.c__Gammaproteobacteria.o__Betaproteobacteriales.f__Neisseriaceae.g__Eikenella	1.42109			-
d__Bacteria.p__Proteobacteria.c__Alphaproteobacteria.o__Rhodobacterales.f__Rhodobacteraceae.g__Paenirhodobacter	0			-
d__Bacteria.p__Patescibacteria.c__Parcubacteria	0			-
d__Bacteria.p__Firmicutes.c__Negativicutes.o__Veillonellales.f__Veillonellaceae	1.61613			-
d__Bacteria.p__Patescibacteria.c__WWE3.o__WWE3_unclassified.f__WWE3_unclassified.g__WWE3_unclassified	0			-
d__Bacteria.p__Proteobacteria.c__Gammaproteobacteria.o__Alteromonadales.f__Alteromonadales_unclassified.g__Alteromonadales_unclassified.s__Alteromonadales_unclassified	0			-
d__Bacteria.p__Deinococcus_Thermus.c__Deinococci.o__Deinococcales.f__Trueperaceae	1.28274			-
d__Bacteria.p__Bacteroidetes.c__Bacteroidia.o__Bacteroidales.f__Prevotellaceae.g__Prevotella.s__Prevotella_maculosa	1.00113			-
d__Bacteria.p__Proteobacteria.c__Gammaproteobacteria.o__Enterobacterales.f__Erwiniaceae.g__Pantoea.s__Pantoea_sp__EECC_93	0			-
d__Bacteria.p__Tenericutes.c__Mollicutes.o__Mollicutes_unclassified.f__Mollicutes_unclassified.g__Mollicutes_unclassified.s__Mollicutes_unclassified	0			-
d__Bacteria.p__Firmicutes.c__Clostridia.o__Clostridiales.f__Family_XI.g__Parvimonas.s__Parvimonas_unclassified	2.78839			-
d__Bacteria.p__Proteobacteria.c__Alphaproteobacteria.o__Tistrellales.f__Geminicoccaceae.g__Geminicoccus.s__Geminicoccus_unclassified	0			-
d__Bacteria.p__Proteobacteria.c__Gammaproteobacteria.o__Enterobacteriales.f__Enterobacteriaceae.g__Rahnella.s__Rahnella_unclassified	0.576291			-
d__Bacteria.p__Entotheonellaeota.c__Entotheonellia.o__Entotheonellales.f__Entotheonellaceae	0			-
d__Bacteria.p__Firmicutes.c__Negativicutes.o__Selenomonadales.f__Acidaminococcaceae.g__Acidaminococcus.s__Acidaminococcus_unclassified	0			-
d__Bacteria.p__Proteobacteria.c__Gammaproteobacteria.o__Enterobacterales.f__Erwiniaceae.g__Pantoea.s__Pantoea_sp__enrichment_culture_clone_WW1_46	0			-
d__Bacteria.p__Bacteroidetes.c__Sphingobacteriia.o__Sphingobacteriales.f__Sphingobacteriales_unclassified	0			-
d__Bacteria.p__Actinobacteria.c__Rubrobacteria.o__Rubrobacterales.f__Rubrobacteriaceae.g__Rubrobacter.s__Rubrobacter_unclassified	0			-
d__Bacteria.p__Firmicutes.c__Clostridia.o__Clostridiales.f__Ruminococcaceae.g__Acetivibrio.s__Acetivibrio_sp_	0			-
d__Bacteria.p__Bacteroidetes.c__Bacteroidia.o__Bacteroidales.f__SB_5.g__SB_5_unclassified	0			-
d__Bacteria.p__Proteobacteria.c__Gammaproteobacteria.o__Betaproteobacteriales.f__Burkholderiaceae.g__Duganella	0			-
d__Bacteria.p__Actinobacteria.c__Actinobacteria.o__Pseudonocardiales.f__Pseudonocardiaceae.g__Pseudonocardiaceae_unclassified	0			-
d__Bacteria.p__Proteobacteria.c__Deltaproteobacteria.o__Sva0485.f__Sva0485_unclassified.g__Sva0485_unclassified.s__Sva0485_unclassified	0			-
d__Bacteria.p__Proteobacteria.c__Gammaproteobacteria.o__Betaproteobacteriales.f__Burkholderiaceae.g__Polaromonas	0			-
d__Bacteria.p__Proteobacteria.c__Gammaproteobacteria.o__Pseudomonadales.f__Moraxellaceae.g__Psychrobacter.s__Psychrobacter_sp__207_117zx_	0			-
d__Bacteria.p__Actinobacteria.c__Coriobacteriia.o__Coriobacteriales.f__Atopobiaceae.g__Atopobiaceae_unclassified.s__Atopobiaceae_unclassified	0			-
d__Bacteria.p__Cyanobacteria	2.38184			-
d__Bacteria.p__Proteobacteria.c__Alphaproteobacteria.o__Sphingomonadales.f__Sphingomonadaceae.g__Novosphingobium.s__Novosphingobium_sp__SG78	1.91096	FE	2.44899	0.0330448541002
d__Bacteria.p__Proteobacteria.c__Alphaproteobacteria.o__Rhizobiales.f__Devosiaceae.g__Devosia.s__Devosia_unclassified	0			-
d__Bacteria.p__Bacteroidetes.c__Bacteroidia.o__Bacteroidales.f__Prevotellaceae.g__Prevotella.s__Hallella__seregens	0			-
d__Bacteria.p__Firmicutes.c__Bacilli.o__Lactobacillales.f__Carnobacteriaceae.g__Dolosigranulum.s__uncultured_Dolosigranulum_sp_	0			-
d__Bacteria.p__Chloroflexi.c__Dehalococcoidia.o__S085.f__S085_unclassified	0			-
d__Bacteria.p__Proteobacteria.c__Gammaproteobacteria.o__Xanthomonadales.f__Xanthomonadaceae.g__Stenotrophomonas.s__Stenotrophomonas_unclassified	0			-
d__Bacteria.p__Actinobacteria.c__Actinobacteria.o__Streptosporangiales.f__Thermomonosporaceae.g__Actinomadura	0			-
d__Bacteria.p__Firmicutes.c__Clostridia.o__Clostridiales.f__Peptostreptococcaceae.g__Proteocatella	0			-
d__Bacteria.p__Proteobacteria.c__Alphaproteobacteria.o__Rhizobiales.f__Bradyrhizobiaceae.g__Bradyrhizobiaceae_unclassified.s__Bradyrhizobiaceae_unclassified	0			-
d__Bacteria.p__Proteobacteria.c__Deltaproteobacteria.o__Myxococcales.f__MidBa8.g__MidBa8_unclassified	0			-
d__Bacteria.p__Firmicutes.c__Bacilli.o__Bacillales.f__Planococcaceae	1.378			-
d__Bacteria.p__Patescibacteria.c__Parcubacteria.o__Candidatus_Yanofskybacteria	0			-
d__Bacteria.p__Chloroflexi.c__Anaerolineae.o__MSB_5B2.f__MSB_5B2_unclassified.g__MSB_5B2_unclassified	0			-
d__Bacteria.p__Candidatus_Aminicenantes.c__Candidatus_Aminicenantes_unclassified.o__Candidatus_Aminicenantes_unclassified.f__Candidatus_Aminicenantes_unclassified	0			-
d__Bacteria.p__Proteobacteria.c__Gammaproteobacteria.o__Pseudomonadales.f__Moraxellaceae.g__Acinetobacter	3.29983	FE	2.6482	0.0240522146169
d__Bacteria.p__Proteobacteria.c__Deltaproteobacteria.o__Myxococcales.f__Archangiaceae.g__Archangiaceae_unclassified	0			-
d__Bacteria.p__Proteobacteria.c__Gammaproteobacteria.o__Enterobacterales.f__Erwiniaceae.g__Pantoea.s__Pantoea_dispersa	0			-
d__Bacteria.p__Proteobacteria.c__Alphaproteobacteria.o__Acetobacterales.f__Acetobacteraceae.g__Asaia	0.275762			-
d__Bacteria.p__Proteobacteria.c__Gammaproteobacteria.o__Betaproteobacteriales.f__Neisseriaceae.g__Neisseriaceae_unclassified.s__Neisseriaceae_unclassified	0.683204			-
d__Bacteria.p__Chloroflexi.c__Chloroflexia.o__Chloroflexales.f__Roseiflexaceae.g__Roseiflexus	0			-
d__Bacteria.p__Firmicutes.c__Clostridia.o__Clostridiales.f__Clostridiaceae.g__Clostridium.s__Clostridium_sp__NML_04A032	0			-
d__Bacteria.p__Actinobacteria.c__Coriobacteriia.o__Coriobacteriales.f__Coriobacteriaceae.g__Collinsella.s__Collinsella_ihuae	0			-
d__Bacteria.p__Proteobacteria.c__Gammaproteobacteria.o__Betaproteobacteriales.f__Burkholderiaceae.g__Acidovorax	2.17754			-
d__Bacteria.p__Proteobacteria.c__Alphaproteobacteria.o__Rhodobacterales.f__Rhodobacteraceae.g__Paracoccus.s__Paracoccus_sp__7IX_A01_160	0			-
d__Bacteria.p__Actinobacteria.c__Actinobacteria.o__Micrococcales.f__Intrasporangiaceae.g__Serinicoccus.s__Serinicoccus_sp__YB054	0.978865			-
d__Bacteria.p__Proteobacteria.c__Gammaproteobacteria.o__Betaproteobacteriales.f__Burkholderiaceae.g__Parapusillimonas.s__Parapusillimonas_unclassified	0			-
d__Bacteria.p__Cyanobacteria.c__Oxyphotobacteria.o__Pseudanabaenales.f__Pseudanabaenaceae	0			-
d__Bacteria.p__Actinobacteria.c__Actinobacteria.o__Micrococcales.f__Microbacteriaceae.g__Frigoribacterium.s__Frigoribacterium_sp__PDD_63b_32	0			-
d__Bacteria.p__Firmicutes.c__Negativicutes.o__Selenomonadales.f__Veillonellaceae	3.79979			-
d__Bacteria.p__Proteobacteria.c__Gammaproteobacteria.o__Xanthomonadales.f__Xanthomonadaceae.g__Lysobacter.s__uncultured_Lysobacter_sp_	0			-
d__Bacteria.p__Bacteroidetes.c__Bacteroidia.o__Bacteroidales.f__Bacteroidaceae.g__Bacteroides.s__Bacteroides_heparinolyticus	1.60987			-
d__Bacteria.p__Proteobacteria.c__Deltaproteobacteria.o__NB1_j.f__NB1_j_unclassified	1.01363			-
d__Bacteria.p__Planctomycetes.c__Phycisphaerae.o__mle1_8.f__mle1_8_unclassified	0			-
d__Bacteria.p__Firmicutes.c__Clostridia.o__Clostridiales.f__Ruminococcaceae.g__Faecalibacterium.s__Faecalibacterium_prausnitzii	0			-
d__Bacteria.p__Actinobacteria.c__Actinobacteria.o__Micrococcales.f__Brevibacteriaceae.g__Brevibacterium	1.17026			-
d__Bacteria.p__Firmicutes.c__Clostridia.o__Clostridiales.f__Lachnospiraceae.g__Acetatifactor.s__Acetatifactor_muris	0			-
d__Bacteria.p__Proteobacteria.c__Gammaproteobacteria.o__Enterobacterales.f__Enterobacteriaceae.g__Klebsiella.s__Klebsiella_aerogenes	1.19614			-
d__Bacteria.p__Bacteroidetes.c__Bacteroidia.o__Flavobacteriales.f__Weeksellaceae.g__Bergeyella.s__Bergeyella_unclassified	2.17591			-
d__Bacteria.p__Tenericutes.c__Mollicutes.o__Izimaplasmatales.f__Izimaplasmatales_unclassified.g__Izimaplasmatales_unclassified	1.20054			-
d__Bacteria.p__Proteobacteria.c__Gammaproteobacteria.o__Enterobacterales.f__Yersiniaceae.g__Serratia.s__Serratia_grimesii	0.607455			-
d__Bacteria.p__Firmicutes.c__Clostridia.o__Clostridiales.f__Ruminococcaceae.g__Acetivibrio	0.09917			-
d__Bacteria.p__Proteobacteria.c__Alphaproteobacteria.o__Rhodospirillales.f__Rhodospirillaceae.g__Rhodospirillaceae_unclassified.s__Rhodospirillaceae_unclassified	0.373072			-
d__Bacteria.p__Chloroflexi.c__Anaerolineae.o__Anaerolineales.f__Anaerolineaceae.g__Anaerolinea	0			-
d__Bacteria.p__Actinobacteria.c__Actinobacteria.o__Micrococcales.f__Bogoriellaceae.g__Georgenia	0			-
d__Bacteria.p__Chloroflexi.c__Anaerolineae.o__Caldilineales.f__Caldilineaceae	0			-
d__Bacteria.p__Firmicutes.c__Bacilli.o__Bacillales.f__Planococcaceae.g__Planomicrobium	0			-
d__Bacteria.p__Proteobacteria.c__Alphaproteobacteria.o__Rhizobiales.f__A0839	0			-
d__Bacteria.p__Chloroflexi.c__KD4_96.o__KD4_96_unclassified.f__KD4_96_unclassified	1.27586			-
d__Bacteria.p__Firmicutes.c__Bacilli.o__Bacillales.f__Staphylococcaceae.g__Staphylococcus.s__uncultured_Staphylococcus_sp_	1.23641			-
d__Bacteria.p__Fusobacteria.c__Fusobacteriia.o__Fusobacteriales.f__Leptotrichiaceae.g__Sneathia	0			-
d__Bacteria.p__Firmicutes.c__Negativicutes.o__Selenomonadales.f__Veillonellaceae.g__Pelosinus	0			-
d__Bacteria.p__Bacteroidetes.c__Bacteroidia.o__Sphingobacteriales.f__NS11_12_marine_group.g__NS11_12_marine_group_unclassified.s__NS11_12_marine_group_unclassified	0.275762			-
d__Bacteria.p__Deinococcus_Thermus.c__Deinococci.o__Thermales.f__Thermaceae.g__Thermus.s__Thermus_unclassified	0			-
d__Archaea.p__Euryarchaeota.c__Euryarchaeota_unclassified.o__Euryarchaeota_unclassified.f__Euryarchaeota_unclassified.g__Euryarchaeota_unclassified	0			-
d__Bacteria.p__Actinobacteria.c__Actinobacteria.o__Micrococcales.f__Intrasporangiaceae	1.84819			-
d__Bacteria.p__Proteobacteria.c__Gammaproteobacteria.o__Alteromonadales.f__Marinobacteraceae.g__Marinobacter.s__Marinobacter_unclassified	0.247866			-
d__Bacteria.p__Firmicutes.c__Bacilli.o__Bacillales.f__Family_XI.g__Gemella.s__Gemella_unclassified	3.21116			-
d__Bacteria.p__Chloroflexi.c__Dehalococcoidia.o__RBG_13_46_9.f__RBG_13_46_9_unclassified.g__RBG_13_46_9_unclassified.s__RBG_13_46_9_unclassified	0			-
d__Bacteria.p__Bacteroidetes.c__Bacteroidia.o__Bacteroidales.f__Bacteroidales_Incertae_Sedis.g__Phocaeicola.s__Phocaeicola_unclassified	0.934498			-
d__Bacteria.p__Proteobacteria.c__Alphaproteobacteria.o__Rhizobiales.f__Hyphomicrobiaceae.g__Hyphomicrobiaceae_unclassified	0			-
d__Bacteria.p__Bacteroidetes.c__Bacteroidia.o__Cytophagales.f__Cytophagaceae.g__Cytophaga	0			-
d__Bacteria.p__Actinobacteria.c__Actinobacteria.o__Bifidobacteriales.f__Bifidobacteriaceae.g__Alloscardovia	1.45038			-
d__Bacteria.p__Actinobacteria.c__Actinobacteria.o__Propionibacteriales.f__Nocardioidaceae.g__Nocardioides.s__Nocardioides_sp_	0.774517			-
d__Bacteria.p__Gemmatimonadetes.c__MD2902_B12.o__MD2902_B12_unclassified.f__MD2902_B12_unclassified.g__MD2902_B12_unclassified	0			-
d__Bacteria.p__Patescibacteria.c__Gracilibacteria.o__Gracilibacteria_unclassified	1.6204			-
d__Bacteria.p__Verrucomicrobia.c__Verrucomicrobiae.o__Chthoniobacterales.f__Chthoniobacteraceae.g__Candidatus_Udaeobacter.s__Candidatus_Udaeobacter_unclassified	0			-
d__Bacteria.p__Firmicutes.c__Clostridia.o__Clostridiales.f__Peptostreptococcaceae	3.37788			-
d__Bacteria.p__Firmicutes.c__Clostridia.o__Clostridiales.f__Lachnospiraceae.g__Epulopiscium	0			-
d__Bacteria.p__Proteobacteria.c__Betaproteobacteria.o__Burkholderiales.f__Comamonadaceae.g__Variovorax	3.08039			-
d__Bacteria.p__Patescibacteria.c__Saccharimonadia.o__Saccharimonadales.f__Saccharimonadaceae.g__Saccharimonadaceae_unclassified.s__Saccharimonadaceae_unclassified	2.42182			-
d__Bacteria.p__Epsilonbacteraeota.c__Campylobacteria.o__Campylobacterales.f__Arcobacteraceae	1.87988			-
d__Bacteria.p__Acetothermia	0			-
d__Bacteria.p__Fibrobacteres.c__Fibrobacteria.o__Fibrobacterales.f__MAT_CR_H6_H10.g__MAT_CR_H6_H10_unclassified.s__MAT_CR_H6_H10_unclassified	0			-
d__Bacteria.p__Proteobacteria.c__Alphaproteobacteria.o__Rhizobiales.f__Chelatococcaceae.g__Chelatococcus.s__Chelatococcus_sp__P_117	0			-
d__Bacteria.p__Firmicutes.c__Bacilli.o__Lactobacillales.f__Enterococcaceae.g__Vagococcus.s__Vagococcus_fessus	0			-
d__Bacteria.p__Firmicutes.c__Clostridia.o__Clostridiales.f__Family_XI.g__Finegoldia.s__Finegoldia_unclassified	1.12812			-
d__Bacteria.p__Tenericutes.c__Mollicutes.o__Mycoplasmatales.f__Mycoplasmataceae.g__Mycoplasma.s__Mycoplasma_hominis	0			-
d__Bacteria.p__Bacteroidetes.c__Bacteroidia.o__Chitinophagales.f__Chitinophagaceae.g__Dinghuibacter.s__Dinghuibacter_unclassified	1.35193			-
d__Bacteria.p__Actinobacteria.c__Actinobacteria.o__Pseudonocardiales.f__Pseudonocardiaceae.g__Saccharopolyspora.s__Saccharopolyspora_sp__KLBMP_1381	0			-
d__Bacteria.p__Elusimicrobia.c__Lineage_IIc.o__Lineage_IIc_unclassified.f__Lineage_IIc_unclassified.g__Lineage_IIc_unclassified.s__Lineage_IIc_unclassified	0			-
d__Bacteria.p__Proteobacteria.c__Gammaproteobacteria.o__Xanthomonadales.f__Xanthomonadaceae.g__Lysobacter	0			-
d__Bacteria.p__Proteobacteria.c__Alphaproteobacteria.o__Rhodobacterales.f__Rhodobacteraceae.g__Phaeobacter	0			-
d__Bacteria.p__Proteobacteria.c__Alphaproteobacteria.o__Alphaproteobacteria_unclassified	3.75652	FE	3.12612	0.00850213235697
d__Bacteria.p__Acidobacteria.c__Acidobacteriia.o__Acidobacteriales.f__Acidobacteriaceae	0			-
d__Bacteria.p__Firmicutes.c__Clostridia.o__Clostridiales.f__Lachnospiraceae.g__Anaerostipes	0			-
d__Bacteria.p__Firmicutes.c__Clostridia.o__Clostridiales.f__Heliobacteriaceae	0			-
d__Bacteria.p__Actinobacteria.c__Coriobacteriia.o__Coriobacteriales.f__Eggerthellaceae.g__Senegalimassilia.s__Senegalimassilia_unclassified	0			-
d__Bacteria.p__Firmicutes.c__Bacilli.o__Bacillales.f__Sporolactobacillaceae.g__Sporolactobacillaceae_unclassified	0			-
d__Bacteria.p__Proteobacteria.c__Proteobacteria_unclassified.o__Proteobacteria_unclassified.f__Proteobacteria_unclassified	0			-
d__Bacteria.p__Actinobacteria.c__Actinobacteria.o__Pseudonocardiales.f__Pseudonocardiaceae.g__Tamaricihabitans	0			-
d__Bacteria.p__Proteobacteria.c__Betaproteobacteria.o__Burkholderiales.f__Comamonadaceae.g__Ottowia.s__Ottowia_sp__Marseille_P4747	1.65472			-
d__Bacteria.p__Fibrobacteres	0			-
d__Bacteria.p__Firmicutes.c__Tissierellia.o__Tissierellales.f__Gottschalkiaceae.g__Gottschalkia.s__Gottschalkia_purinilytica	0			-
d__Bacteria.p__Firmicutes.c__Clostridia.o__Clostridiales.f__Ruminococcaceae.g__Anaerotruncus.s__Anaerotruncus_colihominis	0			-
d__Bacteria.p__Bacteroidetes.c__Bacteroidia.o__Chitinophagales.f__Chitinophagaceae.g__Heliimonas	0			-
d__Bacteria.p__Chloroflexi.c__OLB14.o__OLB14_unclassified	0			-
d__Bacteria.p__Proteobacteria.c__Deltaproteobacteria.o__Desulfobacterales.f__Desulfobulbaceae.g__Desulfurivibrio	0			-
d__Bacteria.p__Firmicutes.c__Clostridia.o__Clostridiales.f__Christensenellaceae.g__Christensenella.s__Christensenella_sp_	0			-
d__Bacteria.p__Gemmatimonadetes.c__S0134_terrestrial_group.o__S0134_terrestrial_group_unclassified.f__S0134_terrestrial_group_unclassified.g__S0134_terrestrial_group_unclassified.s__S0134_terrestrial_group_unclassified	0			-
d__Bacteria.p__Proteobacteria.c__Gammaproteobacteria.o__Xanthomonadales.f__Xanthomonadaceae.g__Arenimonas.s__uncultured_Arenimonas_sp_	0			-
d__Bacteria.p__Firmicutes.c__Clostridia.o__Clostridiales.f__Clostridiaceae_1.g__Clostridium_sensu_stricto_1.s__Clostridium_sensu_stricto_1_unclassified	1.10603			-
d__Bacteria.p__Bacteroidetes.c__Flavobacteriia.o__Flavobacteriales.f__Flavobacteriaceae.g__Chryseobacterium.s__Chryseobacterium_anthropi	0.904783			-
d__Bacteria.p__Acidobacteria.c__Acidobacteriia.o__Bryobacterales	0			-
d__Bacteria.p__Firmicutes.c__Clostridia.o__Clostridiales.f__Peptostreptococcaceae.g__Proteocatella.s__Proteocatella_unclassified	0			-
d__Bacteria.p__Chloroflexi.c__Chloroflexia.o__Chloroflexales.f__Chloroflexaceae.g__Oscillochloris	0.926857			-
d__Bacteria.p__Bacteroidetes.c__Bacteroidia.o__Bacteroidales.f__Prolixibacteraceae.g__BSV13.s__BSV13_unclassified	0			-
d__Bacteria.p__Synergistetes.c__Synergistia.o__Synergistales.f__Synergistaceae.g__Pyramidobacter.s__uncultured_Pyramidobacter_sp_	0			-
d__Bacteria.p__Bacteroidetes.c__Bacteroidia.o__Flavobacteriales.f__Weeksellaceae.g__Chryseobacterium	1.33147			-
d__Bacteria.p__Actinobacteria.c__Actinobacteria.o__Streptosporangiales.f__Streptosporangiaceae.g__Sphaerimonospora.s__Sphaerimonospora_unclassified	0			-
d__Bacteria.p__Proteobacteria.c__Betaproteobacteria.o__Burkholderiales.f__Oxalobacteraceae.g__Janthinobacterium.s__Janthinobacterium_sp__LCB30	1.14399			-
d__Bacteria.p__Bacteroidetes.c__Bacteroidia.o__Bacteroidales.f__Prevotellaceae.g__Prevotella.s__Prevotella_micans	0			-
d__Bacteria.p__Proteobacteria.c__Gammaproteobacteria.o__Betaproteobacteriales.f__SC_I_84	0.799771			-
d__Bacteria.p__Firmicutes.c__Clostridia.o__Clostridiales.f__Ruminococcaceae.g__Anaerotruncus.s__uncultured_Anaerotruncus_sp_	0			-
d__Bacteria.p__Chloroflexi.c__Dehalococcoidia.o__SPG12_343_353_B75.f__SPG12_343_353_B75_unclassified.g__SPG12_343_353_B75_unclassified	0			-
d__Bacteria.p__Actinobacteria.c__Actinobacteria.o__Propionibacteriales.f__Nocardioidaceae.g__Nocardioides.s__Nocardioides_sp__BvIRR163	0			-
d__Archaea.p__Euryarchaeota.c__Halobacteria.o__Natrialbales.f__Natrialbaceae	0			-
d__Bacteria.p__Proteobacteria.c__Alphaproteobacteria.o__Rhodobacterales.f__Rhodobacteraceae.g__Planktomarina	0			-
d__Bacteria.p__Firmicutes.c__Bacilli.o__Bacillales.f__Thermoactinomycetaceae.g__Kroppenstedtia	0			-
d__Bacteria.p__Firmicutes.c__Clostridia.o__Clostridiales.f__Peptostreptococcaceae.g__Peptoanaerobacter.s__Peptoanaerobacter_stomatis	1.80009			-
d__Bacteria.p__Firmicutes.c__Erysipelotrichia.o__Erysipelotrichales.f__Erysipelotrichaceae.g__Turicibacter.s__Turicibacter_sp__LA62	0			-
d__Bacteria.p__Verrucomicrobia.c__Verrucomicrobia_unclassified	1.30216			-
d__Bacteria.p__Proteobacteria.c__Gammaproteobacteria.o__Chromatiales.f__Chromatiaceae.g__Chromatiaceae_unclassified	0			-
d__Bacteria.p__Chloroflexi.c__Anaerolineae.o__Anaerolineales.f__Anaerolineaceae.g__Thermanaerothrix.s__uncultured_Thermanaerothrix_sp_	0			-
d__Bacteria.p__Acetothermia.c__Acetothermiia	0			-
d__Bacteria.p__Proteobacteria.c__Deltaproteobacteria.o__Syntrophobacterales.f__Syntrophaceae.g__Syntrophaceae_unclassified	0			-
d__Bacteria.p__Bacteroidetes.c__Bacteroidia.o__Bacteroidales.f__Prevotellaceae.g__Prevotella	4.05124			-
d__Bacteria.p__Proteobacteria.c__Gammaproteobacteria.o__Xanthomonadales.f__Xanthomonadaceae.g__Xanthomonas	0.545146			-
d__Bacteria.p__Proteobacteria.c__Betaproteobacteria.o__Burkholderiales.f__Burkholderiaceae.g__Burkholderia	1.65526			-
d__Bacteria.p__Proteobacteria.c__Gammaproteobacteria.o__Competibacterales.f__Competibacteraceae.g__Candidatus_Competibacter	0			-
d__Bacteria.p__Proteobacteria.c__Gammaproteobacteria.o__Alteromonadales	1.13154			-
d__Bacteria.p__Proteobacteria.c__Deltaproteobacteria.o__Myxococcales.f__Phaselicystidaceae.g__Phaselicystis.s__Phaselicystis_unclassified	0			-
d__Bacteria.p__Epsilonbacteraeota.c__Campylobacteria.o__Campylobacterales.f__Rs_M59_termite_group.g__Rs_M59_termite_group_unclassified	0			-
d__Bacteria.p__Proteobacteria.c__Gammaproteobacteria.o__Betaproteobacteriales.f__Neisseriaceae	4.20125			-
d__Bacteria.p__Firmicutes.c__Bacilli.o__Bacillales.f__Bacillaceae.g__Marinococcus	0			-
d__Bacteria.p__Actinobacteria.c__Actinobacteria.o__Streptosporangiales.f__Streptosporangiaceae.g__Nonomuraea	0			-
d__Bacteria.p__Elusimicrobia.c__Lineage_IIb.o__Lineage_IIb_unclassified.f__Lineage_IIb_unclassified	0			-
d__Bacteria.p__Firmicutes.c__Clostridia.o__Clostridiales.f__Peptostreptococcaceae.g__Peptoanaerobacter.s__Peptoanaerobacter_unclassified	0			-
d__Bacteria.p__Gemmatimonadetes.c__BD2_11_terrestrial_group.o__BD2_11_terrestrial_group_unclassified.f__BD2_11_terrestrial_group_unclassified.g__BD2_11_terrestrial_group_unclassified.s__BD2_11_terrestrial_group_unclassified	0			-
d__Bacteria.p__Proteobacteria.c__Gammaproteobacteria.o__Salinisphaerales	0.997277			-
d__Bacteria.p__Actinobacteria.c__Coriobacteriia.o__Coriobacteriales.f__Atopobiaceae.g__Atopobium.s__Atopobium_sp__F0209	0			-
d__Bacteria.p__Firmicutes.c__Negativicutes.o__Selenomonadales.f__Veillonellaceae.g__Megasphaera.s__Megasphaera_unclassified	2.62295			-
d__Bacteria.p__Proteobacteria.c__Gammaproteobacteria.o__Alteromonadales.f__Alteromonadaceae.g__Rheinheimera	0			-
d__Bacteria.p__Proteobacteria.c__Alphaproteobacteria.o__Sphingomonadales.f__Sphingomonadaceae.g__Sandaracinobacter	0			-
d__Bacteria.p__Actinobacteria.c__Actinobacteria.o__Frankiales.f__Sporichthyaceae	1.54874			-
d__Bacteria.p__Proteobacteria.c__Alphaproteobacteria.o__Rhodobacterales.f__Rhodobacteraceae.g__Paracoccus.s__Paracoccus_sp__R_24292	0			-
d__Bacteria.p__Firmicutes.c__Bacilli.o__Bacillales.f__Paenibacillaceae.g__Brevibacillus.s__Brevibacillus_thermoruber	0			-
d__Bacteria.p__Proteobacteria.c__Betaproteobacteria.o__Burkholderiales.f__Comamonadaceae.g__Caldimonas	0			-
d__Bacteria.p__Proteobacteria.c__Alphaproteobacteria.o__Sphingomonadales.f__Sphingomonadaceae.g__Novosphingobium.s__Novosphingobium_sp_	0			-
d__Bacteria.p__Actinobacteria.c__Coriobacteriia.o__Coriobacteriales.f__Coriobacteriaceae.g__Coriobacteriaceae_unclassified	0			-
d__Bacteria.p__Proteobacteria.c__Alphaproteobacteria.o__Rhizobiales.f__Hyphomicrobiaceae.g__Pedomicrobium	0			-
d__Archaea.p__Euryarchaeota.c__Thermoplasmata.o__Methanomassiliicoccales.f__Methanomassiliicoccales_unclassified.g__Methanomassiliicoccales_unclassified.s__Methanomassiliicoccales_unclassified	0			-
d__Bacteria.p__Bacteroidetes.c__Bacteroidia.o__Bacteroidales.f__Paludibacteraceae.g__F0058	1.92926			-
d__Bacteria.p__Tenericutes.c__Mollicutes.o__Mollicutes_unclassified	0			-
d__Bacteria.p__Bacteroidetes.c__Saprospiria.o__Saprospirales.f__Saprospiraceae.g__Saprospiraceae_unclassified	0			-
d__Bacteria.p__Proteobacteria.c__Gammaproteobacteria.o__Immundisolibacterales.f__Immundisolibacteraceae.g__Immundisolibacter.s__Immundisolibacter_unclassified	0			-
d__Bacteria.p__Firmicutes.c__Clostridia.o__Clostridiales.f__Lachnospiraceae.g__Coprococcus_2	0			-
d__Bacteria.p__Patescibacteria.c__Gracilibacteria.o__Absconditabacteriales__SR1_.f__Absconditabacteriales__SR1__unclassified	3.28104			-
d__Bacteria.p__Planctomycetes.c__Planctomycetacia.o__Isosphaerales.f__Isosphaeraceae.g__Isosphaeraceae_unclassified.s__Isosphaeraceae_unclassified	0.373072			-
d__Bacteria.p__Bacteroidetes.c__Bacteroidia.o__Bacteroidales.f__Tannerellaceae.g__Parabacteroides.s__Parabacteroides_distasonis	0			-
d__Bacteria.p__Actinobacteria.c__Actinobacteria.o__Pseudonocardiales.f__Pseudonocardiaceae	1.89955			-
d__Bacteria.p__Proteobacteria.c__Gammaproteobacteria.o__Pasteurellales.f__Pasteurellaceae.g__Haemophilus.s__Haemophilus_influenzae	2.76879			-
d__Bacteria.p__Proteobacteria.c__Alphaproteobacteria.o__Rhizobiales.f__Bradyrhizobiaceae.g__Bradyrhizobiaceae_unclassified	0			-
d__Bacteria.p__Gemmatimonadetes.c__BD2_11_terrestrial_group.o__BD2_11_terrestrial_group_unclassified.f__BD2_11_terrestrial_group_unclassified.g__BD2_11_terrestrial_group_unclassified	0			-
d__Bacteria.p__Firmicutes.c__Bacilli.o__Lactobacillales.f__Streptococcaceae.g__Streptococcus.s__Streptococcus_parauberis	0			-
d__Bacteria.p__Proteobacteria.c__Gammaproteobacteria.o__Oceanospirillales.f__Pseudohongiellaceae.g__BIyi10.s__BIyi10_unclassified	0			-
d__Bacteria.p__Chloroflexi.c__Ktedonobacteria.o__Ktedonobacterales.f__Thermosporotrichaceae.g__Thermosporothrix.s__uncultured_Thermosporothrix_sp_	0			-
d__Bacteria.p__Firmicutes.c__Clostridia.o__Clostridiales.f__Lachnospiraceae.g__Oribacterium.s__Oribacterium_parvum	2.34047			-
d__Bacteria.p__Firmicutes.c__Clostridia.o__Clostridiales.f__Family_XIII.g__Family_XIII_unclassified.s__Family_XIII_unclassified	2.17859			-
d__Bacteria.p__Bacteroidetes.c__Bacteroidia.o__Bacteroidales.f__Prevotellaceae.g__Prevotellaceae_unclassified	0			-
d__Bacteria.p__Cyanobacteria.c__Cyanobacteria_unclassified.o__Cyanobacteria_unclassified.f__Cyanobacteria_unclassified.g__Cyanobacteria_unclassified.s__Cyanobacteria_unclassified	0			-
d__Bacteria.p__Bacteroidetes.c__Bacteroidia.o__Bacteroidales.f__Rikenellaceae.g__Rikenellaceae_unclassified	0			-
d__Bacteria.p__Tenericutes.c__Mollicutes.o__Acholeplasmatales	1.24797			-
d__Bacteria.p__Proteobacteria.c__Gammaproteobacteria.o__Cellvibrionales.f__Cellvibrionaceae.g__Cellvibrio.s__uncultured_Cellvibrio_sp_	0			-
d__Bacteria.p__Firmicutes.c__Clostridia.o__Clostridiales.f__Family_XIII.g__Mogibacterium	1.78353			-
d__Bacteria.p__Proteobacteria.c__Alphaproteobacteria.o__Rhizobiales.f__Phyllobacteriaceae.g__Corticibacterium.s__Corticibacterium_populi	0			-
d__Bacteria.p__Firmicutes.c__Clostridia.o__Clostridiales.f__Lachnospiraceae.g__A2	0.779506			-
d__Bacteria.p__Proteobacteria.c__Gammaproteobacteria.o__Betaproteobacteriales.f__Nitrosomonadaceae.g__GOUTA6.s__GOUTA6_unclassified	0			-
d__Bacteria.p__Proteobacteria.c__Alphaproteobacteria.o__Rhodospirillales.f__Rhodospirillales_unclassified	1.11059			-
d__Bacteria.p__Chloroflexi.c__Dehalococcoidia.o__SPG12_343_353_B75.f__SPG12_343_353_B75_unclassified.g__SPG12_343_353_B75_unclassified.s__SPG12_343_353_B75_unclassified	0			-
d__Bacteria.p__Firmicutes.c__Clostridia.o__Clostridiales.f__Family_XI.g__Gallicola	0			-
d__Bacteria.p__Actinobacteria.c__Actinobacteria.o__Streptosporangiales.f__Streptosporangiaceae.g__Sphaerimonospora	0			-
d__Bacteria.p__Bacteroidetes.c__Bacteroidia.o__Bacteroidales.f__Rikenellaceae.g__Alistipes.s__Alistipes_indistinctus	0			-
d__Bacteria.p__Firmicutes.c__Clostridia.o__Clostridiales.f__Ruminococcaceae.g__Harryflintia.s__Harryflintia_acetispora	0			-
d__Bacteria.p__Cyanobacteria.c__Oxyphotobacteria.o__Leptolyngbyales.f__Leptolyngbyaceae	0			-
d__Bacteria.p__Firmicutes.c__Bacilli.o__Lactobacillales.f__Aerococcaceae.g__Abiotrophia	1.53738			-
d__Bacteria.p__Proteobacteria.c__Alphaproteobacteria.o__Rhodobacterales.f__Rhodobacteraceae.g__Actibacterium.s__Actibacterium_pelagium	0			-
d__Bacteria.p__Firmicutes.c__Clostridia.o__Clostridiales.f__Clostridiaceae.g__Clostridium.s__Clostridium_magnum	0			-
d__Bacteria.p__Proteobacteria.c__Gammaproteobacteria.o__Pseudomonadales.f__Moraxellaceae.g__Acinetobacter.s__Acinetobacter_sp__P1_12_2011_	0			-
d__Bacteria.p__Actinobacteria.c__Actinobacteria.o__Corynebacteriales.f__Mycobacteriaceae.g__Mycobacterium.s__Mycobacterium_sp_	0			-
d__Bacteria.p__Proteobacteria.c__Deltaproteobacteria.o__Desulfarculales.f__Desulfarculaceae.g__Desulfatiglans	0			-
d__Bacteria.p__Chloroflexi.c__Dehalococcoidia.o__S085.f__S085_unclassified.g__S085_unclassified.s__S085_unclassified	0			-
d__Bacteria.p__Firmicutes.c__Bacilli.o__Bacillales.f__Staphylococcaceae.g__Staphylococcus	2.05989			-
d__Bacteria.p__Proteobacteria.c__Deltaproteobacteria.o__Myxococcales.f__Myxococcales_unclassified	0.447158			-
d__Bacteria.p__Firmicutes.c__Bacilli.o__Lactobacillales.f__Streptococcaceae.g__Streptococcus.s__Streptococcus_saliviloxodontae	0			-
d__Bacteria.p__Actinobacteria.c__Actinobacteria.o__Micrococcales.f__Cellulomonadaceae.g__Oerskovia	0			-
d__Bacteria.p__Firmicutes.c__Bacilli.o__Bacillales.f__Sporolactobacillaceae.g__Salipaludibacillus.s__Salipaludibacillus_unclassified	0.473487			-
d__Bacteria.p__Proteobacteria.c__Alphaproteobacteria.o__Caulobacterales.f__Caulobacteraceae.g__Brevundimonas.s__Brevundimonas_faecalis	0			-
d__Bacteria.p__Proteobacteria.c__Alphaproteobacteria.o__Sphingomonadales.f__Sphingomonadaceae.g__Sphingomonas.s__Sphingomonas_sp__NR13	1.34957			-
d__Bacteria.p__Spirochaetes.c__Leptospirae.o__Leptospirales.f__Leptospiraceae.g__RBG_16_49_21	0			-
d__Bacteria.p__Candidatus_Aminicenantes.c__Candidatus_Aminicenantes_unclassified	0			-
d__Bacteria.p__Acidobacteria.c__AT_s3_28	0			-
d__Bacteria.p__Planctomycetes.c__Phycisphaerae.o__MSBL9.f__GWC2_45_44	0			-
d__Bacteria.p__Firmicutes.c__Negativicutes.o__Selenomonadales.f__Veillonellaceae.g__Centipeda.s__Centipeda_unclassified	0.950609			-
d__Bacteria.p__Chloroflexi.c__Anaerolineae.o__Anaerolineales.f__Anaerolineaceae.g__Pelolinea.s__uncultured_Pelolinea_sp_	0			-
d__Bacteria.p__Actinobacteria.c__Actinobacteria.o__Streptomycetales.f__Streptomycetaceae.g__Streptomyces.s__Streptomyces_sp__E5_2011_	0			-
d__Bacteria.p__Firmicutes.c__Clostridia.o__Clostridiales.f__Family_XIII.g__Eubacterium__saphenum_group.s__Eubacterium__saphenum_group_unclassified	1.84623			-
d__Bacteria.p__Proteobacteria.c__Deltaproteobacteria.o__Syntrophobacterales.f__Syntrophaceae.g__Desulfobacca	0			-
d__Bacteria.p__Proteobacteria.c__Deltaproteobacteria.o__Desulfobacterales.f__Desulfobulbaceae.g__Desulfurivibrio.s__uncultured_Desulfurivibrio_sp_	0			-
d__Bacteria.p__Verrucomicrobia.c__Verrucomicrobiae.o__Verrucomicrobiales.f__DEV007.g__DEV007_unclassified.s__DEV007_unclassified	0			-
d__Bacteria.p__Proteobacteria.c__Alphaproteobacteria.o__Tistrellales.f__Geminicoccaceae.g__Geminicoccus	0			-
d__Bacteria.p__Proteobacteria.c__Gammaproteobacteria.o__Cellvibrionales.f__Cellvibrionaceae.g__Cellvibrionaceae_unclassified.s__Cellvibrionaceae_unclassified	0			-
d__Bacteria.p__Firmicutes.c__Clostridia.o__Clostridiales.f__Clostridiales_Family_XII__Incertae_Sedis	0			-
d__Bacteria.p__Firmicutes.c__Bacilli.o__Lactobacillales.f__Enterococcaceae.g__Enterococcus.s__Enterococcus_avium	0			-
d__Bacteria.p__Bacteroidetes.c__Bacteroidia.o__Bacteroidales.f__Prevotellaceae.g__Prevotella.s__Prevotella_sp__oral_taxon_292	0.695701			-
d__Archaea.p__Euryarchaeota.c__Euryarchaeota_unclassified	0			-
d__Bacteria.p__Proteobacteria.c__Gammaproteobacteria.o__Xanthomonadales.f__Xanthomonadaceae.g__Stenotrophomonas	2.45889			-
d__Bacteria.p__Bacteroidetes.c__Bacteroidia.o__Bacteroidales.f__Bacteroidales_unclassified	1.84977			-
d__Bacteria.p__Proteobacteria.c__Alphaproteobacteria.o__Acetobacterales.f__Acetobacteraceae.g__Roseococcus.s__Roseococcus_unclassified	0			-
d__Bacteria.p__Proteobacteria.c__Alphaproteobacteria.o__Rhizobiales.f__Bradyrhizobiaceae.g__Afipia.s__Afipia_sp__NB_2	0			-
d__Bacteria.p__BRC1	0			-
d__Bacteria.p__Proteobacteria.c__Gammaproteobacteria.o__CCM19a.f__CCM19a_unclassified.g__CCM19a_unclassified	0			-
d__Bacteria.p__Proteobacteria.c__Alphaproteobacteria.o__Caulobacterales.f__Caulobacteraceae	3.56609			-
d__Bacteria.p__Proteobacteria.c__Deltaproteobacteria.o__Desulfovibrionales.f__Desulfovibrionaceae.g__Mailhella	0			-
d__Bacteria.p__Actinobacteria.c__Actinobacteria.o__Micrococcales.f__Micrococcaceae.g__Kocuria.s__Kocuria_unclassified	1.73274			-
d__Bacteria.p__Firmicutes.c__Clostridia.o__Clostridiales.f__Ruminococcaceae.g__Ruminiclostridium.s__Ruminiclostridium_unclassified	0			-
d__Bacteria.p__Bacteroidetes.c__Bacteroidia.o__Flavobacteriales.f__Crocinitomicaceae.g__Fluviicola.s__Fluviicola_unclassified	0			-
d__Bacteria.p__Tenericutes.c__Mollicutes.o__Mycoplasmatales.f__Mycoplasmataceae.g__Mycoplasma.s__uncultured_Mycoplasma_sp_	1.76534			-
d__Bacteria.p__Actinobacteria.c__Actinobacteria.o__Micrococcales.f__Intrasporangiaceae.g__Knoellia	0			-
d__Bacteria.p__Firmicutes.c__Clostridia.o__Clostridiales.f__Lachnospiraceae.g__Kineothrix	1.07697			-
d__Bacteria.p__Bacteroidetes.c__Rhodothermia.o__Rhodothermales.f__Rhodothermaceae.g__Rhodothermaceae_unclassified	0			-
d__Bacteria.p__Actinobacteria.c__Actinobacteria.o__Micrococcales.f__Micrococcaceae.g__Arthrobacter.s__uncultured_Arthrobacter_sp_	1.38817			-
d__Bacteria.p__Firmicutes.c__Clostridia.o__Clostridiales.f__Ruminococcaceae.g__Angelakisella	0			-
d__Bacteria.p__Proteobacteria.c__Gammaproteobacteria.o__Xanthomonadales.f__Rhodanobacteraceae.g__Pseudofulvimonas.s__Pseudofulvimonas_gallinarii	0			-
d__Bacteria.p__Proteobacteria.c__Gammaproteobacteria.o__Xanthomonadales.f__Rhodanobacteraceae.g__Frateuria.s__Frateuria_sp__KP1_34	0			-
d__Bacteria.p__Proteobacteria.c__Deltaproteobacteria.o__Myxococcales.f__Haliangiaceae.g__Haliangium	0			-
d__Bacteria.p__Proteobacteria.c__Deltaproteobacteria.o__Deltaproteobacteria_Incertae_Sedis.f__Syntrophorhabdaceae	0			-
d__Bacteria.p__Chloroflexi.c__Anaerolineae.o__MSB_5B2.f__MSB_5B2_unclassified.g__MSB_5B2_unclassified.s__MSB_5B2_unclassified	0			-
d__Bacteria.p__Proteobacteria.c__Gammaproteobacteria.o__Cardiobacteriales.f__Cardiobacteriaceae.g__Cardiobacterium	1.27126			-
d__Bacteria.p__Proteobacteria.c__Gammaproteobacteria.o__Steroidobacterales.f__Steroidobacteraceae.g__Steroidobacteraceae_unclassified.s__Steroidobacteraceae_unclassified	0.615996			-
d__Bacteria.p__Fusobacteria.c__Fusobacteriia.o__Fusobacteriales	3.80844			-
d__Bacteria.p__Chloroflexi.c__Ktedonobacteria.o__Ktedonobacteria_unclassified.f__Ktedonobacteria_unclassified.g__Ktedonobacteria_unclassified.s__Ktedonobacteria_unclassified	0			-
d__Bacteria.p__Acidobacteria.c__Aminicenantia.o__Aminicenantales	0.29694			-
d__Bacteria.p__Firmicutes.c__Clostridia.o__Clostridiales.f__Ruminococcaceae.g__Fournierella.s__Fournierella_unclassified	0			-
d__Bacteria.p__Actinobacteria.c__Thermoleophilia.o__Gaiellales.f__Gaiellales_unclassified.g__Gaiellales_unclassified	0			-
d__Bacteria.p__Bacteroidetes.c__Ignavibacteria.o__Ignavibacteriales.f__Ignavibacteriaceae	0			-
d__Bacteria.p__Armatimonadetes.c__DG_56.o__DG_56_unclassified.f__DG_56_unclassified	0			-
d__Bacteria.p__Firmicutes.c__Clostridia.o__Clostridiales.f__Clostridiales_vadinBB60_group	2.10187			-
d__Bacteria.p__Proteobacteria.c__Alphaproteobacteria.o__Sphingomonadales.f__Sphingomonadaceae.g__Sphingomonas.s__Sphingomonas_sp__MA3_2	0			-
d__Bacteria.p__Proteobacteria.c__Deltaproteobacteria.o__Desulfobacterales.f__Desulfobulbaceae.g__Desulfobulbus.s__uncultured_Desulfobulbus_sp_	0			-
d__Bacteria.p__Firmicutes.c__Clostridia.o__Clostridiales.f__Lachnospiraceae.g__Tyzzerella	0			-
d__Bacteria.p__Bacteroidetes.c__Sphingobacteriia.o__Sphingobacteriales.f__Sphingobacteriales_unclassified.g__Sphingobacteriales_unclassified.s__Sphingobacteriales_unclassified	0			-
d__Bacteria.p__Actinobacteria.c__Actinobacteria.o__Actinomycetales.f__Actinomycetaceae.g__Actinomyces.s__Actinomyces_oris	0.536243			-
d__Bacteria.p__Firmicutes.c__Clostridia.o__Clostridiales.f__Ruminococcaceae.g__Acetivibrio.s__uncultured_Acetivibrio_sp_	0.09917			-
d__Bacteria.p__Firmicutes.c__Clostridia.o__Clostridiales.f__Clostridiales_Family_IV__Incertae_Sedis.g__Clostridiales_Family_IV__Incertae_Sedis_unclassified	0			-
d__Bacteria.p__Actinobacteria.c__Actinobacteria.o__Micrococcales.f__Bogoriellaceae.g__Georgenia.s__Georgenia_unclassified	0			-
d__Bacteria.p__Firmicutes.c__Negativicutes.o__Selenomonadales.f__Veillonellaceae.g__Selenomonas	2.03141			0.040751384394
d__Bacteria.p__Caldiserica.c__Caldisericia.o__Caldisericales.f__LF045.g__LF045_unclassified	0			-
d__Bacteria.p__Gemmatimonadetes.c__Longimicrobia	0			-
d__Bacteria.p__Bacteroidetes.c__Bacteroidia.o__Bacteroidales.f__Marinifilaceae.g__Butyricimonas	0			-
d__Bacteria.p__Calditrichaeota.c__Calditrichia.o__Calditrichales.f__Calditrichaceae	0			-
d__Bacteria.p__Epsilonbacteraeota.c__Campylobacteria.o__Campylobacterales.f__Helicobacteraceae.g__Wolinella	1.42672			-
d__Bacteria.p__Firmicutes.c__Clostridia.o__Clostridiales.f__Peptococcaceae.g__Desulfotomaculum	0			-
d__Bacteria.p__Chloroflexi.c__Dehalococcoidia.o__S085.f__S085_unclassified.g__S085_unclassified	0			-
d__Bacteria.p__Proteobacteria.c__Gammaproteobacteria.o__Betaproteobacteriales.f__Burkholderiaceae.g__Extensimonas	0			-
d__Bacteria.p__Proteobacteria.c__Alphaproteobacteria.o__Rhodobacterales.f__Rhodobacteraceae.g__Roseinatronobacter	0			-
d__Bacteria.p__Actinobacteria.c__Actinobacteria.o__Actinomycetales.f__Actinomycetaceae.g__Actinomyces.s__Actinomyces_slackii	0			-
d__Bacteria.p__WOR_1.c__WOR_1_unclassified.o__WOR_1_unclassified.f__WOR_1_unclassified.g__WOR_1_unclassified.s__WOR_1_unclassified	0			-
d__Bacteria.p__Proteobacteria.c__Gammaproteobacteria.o__Betaproteobacteriales.f__Burkholderiaceae.g__Ramlibacter.s__Ramlibacter_unclassified	0			-
d__Bacteria.p__Proteobacteria.c__Betaproteobacteria.o__Neisseriales.f__Neisseriaceae.g__Eikenella.s__uncultured_Eikenella_sp_	0			-
d__Bacteria.p__Proteobacteria.c__Betaproteobacteria.o__Burkholderiales.f__Oxalobacteraceae.g__Duganella	0.888601			-
d__Bacteria.p__Actinobacteria.c__Coriobacteriia.o__Coriobacteriales.f__Eggerthellaceae.g__Gordonibacter.s__Gordonibacter_unclassified	0			-
d__Bacteria.p__Actinobacteria.c__Rubrobacteria.o__Rubrobacteria_unclassified.f__Rubrobacteria_unclassified	0			-
d__Bacteria.p__Firmicutes.c__Negativicutes.o__Selenomonadales.f__Veillonellaceae.g__Negativicoccus.s__Negativicoccus_unclassified	0			-
d__Bacteria.p__Atribacteria.c__Caldatribacteriia.o__Caldatribacteriales.f__Caldatribacteriaceae	0			-
d__Bacteria.p__Proteobacteria.c__Gammaproteobacteria.o__Xanthomonadales	2.5073			-
d__Bacteria.p__Bacteroidetes.c__Bacteroidia.o__Cytophagales	1.61779			-
d__Bacteria.p__Bacteroidetes.c__Bacteroidia.o__Bacteroidales.f__Prevotellaceae.g__Prevotella.s__Prevotella_nanceiensis	2.83329			-
d__Bacteria.p__Proteobacteria.c__Gammaproteobacteria.o__Oceanospirillales.f__Alcanivoracaceae.g__Alcanivorax	0			-
d__Bacteria.p__Proteobacteria.c__Alphaproteobacteria.o__Rhizobiales.f__Beijerinckiaceae.g__Salinarimonas	0			-
d__Bacteria.p__Acidobacteria.c__Blastocatellia__Subgroup_4_.o__Blastocatellales	0.774517			-
d__Bacteria.p__Firmicutes.c__Clostridia.o__Clostridiales.f__Lachnospiraceae.g__Blautia.s__Blautia_sp__Marseille_P3387	0			-
d__Bacteria.p__Actinobacteria.c__Coriobacteriia.o__Coriobacteriales.f__Eggerthellaceae.g__Eggerthellaceae_unclassified	0			-
d__Bacteria.p__Actinobacteria.c__Actinobacteria.o__Micrococcales.f__Micrococcaceae.g__Rothia.s__Rothia_sp__68I3c	0			-
d__Bacteria.p__Planctomycetes.c__Planctomycetia.o__Planctomycetales.f__Gemmataceae.g__Gemmata.s__Gemmata_sp__Br1_2	0			-
d__Bacteria.p__Acidobacteria.c__Acidobacteriia.o__Solibacterales.f__Solibacteraceae__Subgroup_3_	0.633468			-
d__Bacteria.p__Bacteroidetes.c__Bacteroidia.o__Bacteroidales.f__Tannerellaceae.g__Parabacteroides.s__Parabacteroides_johnsonii	0			-
d__Bacteria.p__Firmicutes.c__Bacilli.o__Bacillales.f__Staphylococcaceae.g__Staphylococcus.s__Staphylococcus_pasteuri	0			-
d__Bacteria.p__Firmicutes.c__Bacilli.o__Bacillales.f__Bacillaceae.g__Bacillus.s__Bacillus_velezensis	0			-
d__Bacteria.p__Acidobacteria.c__Holophagae.o__Subgroup_7	0			-
d__Bacteria.p__Proteobacteria.c__Deltaproteobacteria.o__Desulfovibrionales.f__Desulfovibrionaceae.g__Desulfovibrio.s__Desulfovibrio_sp_	1.1038			-
d__Bacteria.p__Firmicutes.c__Clostridia.o__Clostridiales.f__Family_XIII.g__Family_XIII_UCG_001	1.42783			-
d__Bacteria.p__Actinobacteria.c__Actinobacteria.o__PeM15.f__PeM15_unclassified.g__PeM15_unclassified.s__PeM15_unclassified	0			-
d__Bacteria.p__Bacteroidetes.c__Bacteroidia.o__Chitinophagales.f__Chitinophagaceae.g__Flavisolibacter	0			-
d__Bacteria.p__Cyanobacteria.c__Oxyphotobacteria.o__Oxyphotobacteria_Incertae_Sedis.f__Unknown_Family.g__Phormidium_SAG_37_90	0			-
d__Bacteria.p__Proteobacteria.c__Alphaproteobacteria.o__Tistrellales.f__Geminicoccaceae.g__Candidatus_Alysiosphaera.s__Candidatus_Alysiosphaera_unclassified	0.956349			-
d__Bacteria.p__Proteobacteria.c__Alphaproteobacteria.o__Acetobacterales.f__Acetobacteraceae.g__Asaia.s__Asaia_unclassified	0.275762			-
d__Bacteria.p__Firmicutes.c__Clostridia.o__Clostridiales.f__Lachnospiraceae.g__Lachnospiraceae_FCS020_group.s__Lachnospiraceae_FCS020_group_unclassified	0			-
d__Bacteria.p__Firmicutes.c__Clostridia.o__Clostridiales.f__Lachnospiraceae.g__Lachnospiraceae_UCG_003	0			-
d__Bacteria.p__Proteobacteria.c__Alphaproteobacteria.o__Rhizobiales.f__Bradyrhizobiaceae.g__Bradyrhizobium.s__uncultured_Bradyrhizobium_sp_	0			-
d__Bacteria.p__Firmicutes.c__Bacilli.o__Lactobacillales.f__Streptococcaceae.g__Streptococcus.s__Streptococcus_thoraltensis	0			-
d__Bacteria.p__Firmicutes.c__Bacilli.o__Bacillales.f__Staphylococcaceae.g__Staphylococcus.s__Staphylococcus_sp__80_JDE_2009	1.39445			-
d__Bacteria.p__Firmicutes.c__Clostridia.o__Clostridiales.f__Lachnospiraceae.g__Syntrophococcus.s__uncultured_Syntrophococcus_sp_	0			-
d__Bacteria.p__Proteobacteria.c__Gammaproteobacteria.o__Cardiobacteriales.f__Cardiobacteriaceae.g__Cardiobacterium.s__uncultured_Cardiobacterium_sp_	0			-
d__Bacteria.p__Actinobacteria.c__Rubrobacteria.o__Rubrobacterales.f__Rubrobacterales_unclassified	0			-
d__Bacteria.p__Spirochaetes.c__Leptospirae.o__Leptospirales.f__Leptospiraceae.g__RBG_16_49_21.s__RBG_16_49_21_unclassified	0			-
d__Bacteria.p__Chloroflexi.c__Chloroflexia.o__Chloroflexales.f__Chloroflexaceae.g__Oscillochloris.s__Oscillochloris_unclassified	0.926857			-
d__Bacteria.p__Actinobacteria.c__Actinobacteria.o__Micrococcales.f__Micrococcaceae.g__Enteractinococcus.s__Enteractinococcus_coprophilus	0			-
d__Bacteria.p__Actinobacteria.c__Actinobacteria.o__Propionibacteriales.f__Nocardioidaceae.g__Nocardioides.s__uncultured_Nocardioides_sp_	1.14262			-
d__Bacteria.p__Proteobacteria.c__Gammaproteobacteria.o__Betaproteobacteriales.f__Burkholderiaceae.g__Lautropia	2.12103			-
d__Bacteria.p__Proteobacteria.c__Alphaproteobacteria.o__Rhizobiales.f__Rhizobiaceae.g__Paenochrobactrum.s__Paenochrobactrum_unclassified	0.841594			-
d__Bacteria.p__Actinobacteria.c__Actinobacteria.o__Micrococcales.f__Micrococcaceae.g__Yaniella.s__Yaniella_sp__RDYan	0			-
d__Bacteria.p__Elusimicrobia.c__Elusimicrobia.o__Lineage_IV.f__Lineage_IV_unclassified	0.0712412			-
d__Bacteria.p__Proteobacteria.c__Gammaproteobacteria.o__Pasteurellales.f__Pasteurellaceae.g__Pasteurellaceae_unclassified.s__Pasteurellaceae_unclassified	0			-
d__Bacteria.p__Actinobacteria.c__Actinobacteria.o__Frankiales.f__Geodermatophilaceae.g__Antricoccus.s__Antricoccus_unclassified	0			-
d__Bacteria.p__Firmicutes.c__Clostridia.o__Clostridiales.f__Lachnospiraceae.g__Lachnospiraceae_UCG_010.s__Lachnospiraceae_UCG_010_unclassified	1.23575			-
d__Bacteria.p__Proteobacteria.c__Gammaproteobacteria.o__Aeromonadales.f__Aeromonadaceae.g__Aeromonas.s__Aeromonas_caviae	0			-
d__Bacteria.p__Firmicutes.c__Clostridia.o__Clostridiales.f__Lachnospiraceae.g__Faecalimonas.s__Faecalimonas_umbilicata	0			-
d__Bacteria.p__Firmicutes.c__Clostridia.o__Clostridiales.f__Lachnospiraceae.g__Lachnospiraceae_NK4A136_group.s__Lachnospiraceae_NK4A136_group_unclassified	1.60335			-
d__Bacteria.p__Cyanobacteria.c__Oxyphotobacteria.o__Nostocales.f__Microcystaceae	0			-
d__Bacteria.p__Verrucomicrobia.c__Verrucomicrobia_unclassified.o__Verrucomicrobia_unclassified.f__Verrucomicrobia_unclassified	1.30216			-
d__Bacteria.p__Bacteroidetes.c__Cytophagia.o__Cytophagales.f__Hymenobacteraceae	0			-
d__Bacteria.p__Firmicutes.c__Clostridia.o__Clostridiales.f__Lachnospiraceae.g__Moryella.s__Moryella_unclassified	0			-
d__Bacteria.p__Proteobacteria.c__Gammaproteobacteria.o__Enterobacterales.f__Enterobacteriaceae.g__Buttiauxella	0			-
d__Bacteria.p__Aquificae.c__Aquificae	0			-
d__Bacteria.p__Proteobacteria.c__Epsilonproteobacteria.o__Campylobacterales.f__Helicobacteraceae.g__Helicobacter.s__uncultured_Helicobacter_sp_	0.09917			-
d__Bacteria.p__Cyanobacteria.c__Oxyphotobacteria.o__Leptolyngbyales.f__Leptolyngbyaceae.g__Leptolyngbya_Es_Yyy1000.s__Leptolyngbya_Es_Yyy1000_unclassified	0			-
d__Bacteria.p__Acetothermia.c__Acetothermiia.o__Acetothermiia_unclassified.f__Acetothermiia_unclassified.g__Acetothermiia_unclassified	0			-
d__Bacteria.p__Acidobacteria.c__AT_s3_28.o__AT_s3_28_unclassified.f__AT_s3_28_unclassified.g__AT_s3_28_unclassified	0			-
d__Bacteria.p__Bacteroidetes.c__Cytophagia.o__Cytophagales.f__Hymenobacteraceae.g__Hymenobacter.s__Hymenobacter_sp__WW95	0			-
d__Bacteria.p__Chloroflexi.c__Anaerolineae.o__C10_SB1A.f__C10_SB1A_unclassified.g__C10_SB1A_unclassified	0			-
d__Bacteria.p__Actinobacteria.c__Actinobacteria.o__Micrococcales.f__Promicromonosporaceae.g__Isoptericola.s__Isoptericola_variabilis	0			-
d__Bacteria.p__Proteobacteria.c__Gammaproteobacteria.o__Aeromonadales.f__Aeromonadaceae.g__Aeromonadaceae_unclassified.s__Aeromonadaceae_unclassified	0			-
d__Bacteria.p__Planctomycetes.c__Planctomycetacia.o__Pirellulales.f__Pirellulaceae.g__Pir4_lineage	0			-
d__Bacteria.p__Proteobacteria.c__Betaproteobacteria.o__Burkholderiales.f__Oxalobacteraceae.g__Massilia.s__Massilia_sp__B2323	0			-
d__Bacteria.p__Proteobacteria.c__Betaproteobacteria.o__Burkholderiales.f__Comamonadaceae.g__Acidovorax	1.8816			-
d__Bacteria.p__Proteobacteria.c__Gammaproteobacteria.o__Enterobacterales.f__Enterobacteriaceae.g__Citrobacter.s__Citrobacter_sp__soB4	0			-
d__Bacteria.p__Chloroflexi.c__Dehalococcoidia.o__Sh765B_TzT_20.f__Sh765B_TzT_20_unclassified.g__Sh765B_TzT_20_unclassified	0			-
d__Bacteria.p__Firmicutes.c__Bacilli.o__Bacillales.f__Thermoactinomycetaceae.g__Thermoactinomycetaceae_unclassified.s__Thermoactinomycetaceae_unclassified	0			-
d__Bacteria.p__Actinobacteria.c__Coriobacteriia.o__Coriobacteriales.f__Coriobacteriaceae.g__Collinsella.s__Collinsella_sp__MS5	0.385829			-
d__Bacteria.p__Firmicutes.c__Bacilli.o__Lactobacillales.f__Lactobacillaceae.g__Lactobacillus.s__Lactobacillus_johnsonii	0			-
d__Bacteria.p__Patescibacteria.c__Parcubacteria.o__Candidatus_Staskawiczbacteria	0			-
d__Bacteria.p__Actinobacteria.c__Actinobacteria.o__Propionibacteriales.f__Nocardioidaceae.g__Nocardioides.s__Nocardioides_zeae	0			-
d__Bacteria.p__Firmicutes.c__Clostridia.o__Clostridiales.f__Clostridiaceae_1.g__Clostridium_sensu_stricto_6.s__Clostridium_sensu_stricto_6_unclassified	0			-
d__Bacteria.p__Proteobacteria.c__Alphaproteobacteria.o__Rhizobiales.f__Methyloligellaceae	0			-
d__Bacteria.p__Firmicutes.c__Erysipelotrichia.o__Erysipelotrichales.f__Erysipelotrichaceae.g__Absiella.s__Absiella_dolichum	0			-
d__Bacteria.p__Actinobacteria.c__Actinobacteria.o__PeM15.f__PeM15_unclassified	0			-
d__Bacteria.p__Proteobacteria.c__Gammaproteobacteria.o__Betaproteobacteriales.f__Burkholderiaceae.g__Herbaspirillum	1.88515			-
d__Bacteria.p__Acidobacteria.c__Acidobacteriia.o__Solibacterales.f__Solibacteraceae__Subgroup_3_.g__Candidatus_Solibacter	0			-
d__Bacteria.p__Actinobacteria.c__Thermoleophilia.o__Gaiellales.f__Gaiellales_unclassified.g__Gaiellales_unclassified.s__Gaiellales_unclassified	0			-
d__Bacteria.p__Firmicutes.c__Negativicutes.o__Selenomonadales.f__Veillonellaceae.g__Veillonella	3.73079			-
d__Bacteria.p__Bacteroidetes.c__Ignavibacteria.o__Kryptoniales.f__BSV26.g__BSV26_unclassified	0			-
d__Bacteria.p__Actinobacteria.c__Actinobacteria.o__Kineosporiales.f__Kineosporiaceae.g__Kineosporiaceae_unclassified.s__Kineosporiaceae_unclassified	0			-
d__Bacteria.p__Bacteroidetes.c__Bacteroidia.o__Bacteroidales.f__Marinifilaceae.g__Odoribacter.s__Odoribacter_unclassified	0.695701			-
d__Bacteria.p__Fusobacteria.c__Fusobacteriia.o__Fusobacteriales.f__Fusobacteriaceae.g__Fusobacterium.s__Fusobacterium_massiliense	0.478927			-
d__Bacteria.p__Actinobacteria.c__Actinobacteria.o__Frankiales.f__Frankiales_unclassified	1.78448			-
d__Bacteria.p__Firmicutes.c__Clostridia.o__Clostridiales.f__Ruminococcaceae.g__Eubacterium__coprostanoligenes_group.s__Eubacterium__coprostanoligenes_group_unclassified	1.17645			-
d__Bacteria.p__Cyanobacteria.c__Oxyphotobacteria.o__Nostocales.f__Nostocaceae.g__Calothrix_PCC_6303.s__Calothrix_PCC_6303_unclassified	0			-
d__Bacteria.p__Acidobacteria.c__Fischerbacteria	0			-
d__Bacteria.p__Firmicutes.c__Clostridia.o__Clostridiales.f__Family_XIII.g__Family_XIII_AD3011_group.s__Family_XIII_AD3011_group_unclassified	0			-
d__Bacteria.p__Proteobacteria.c__Deltaproteobacteria.o__FW113.f__FW113_unclassified.g__FW113_unclassified.s__FW113_unclassified	0			-
d__Bacteria.p__Actinobacteria.c__Acidimicrobiia.o__Actinomarinales.f__Actinomarinaceae.g__Candidatus_Actinomarina	0			-
d__Bacteria.p__Actinobacteria.c__Actinobacteria.o__Propionibacteriales.f__Propionibacteriaceae.g__Pseudopropionibacterium.s__Pseudopropionibacterium_unclassified	0			-
d__Bacteria.p__Firmicutes.c__Bacilli.o__Lactobacillales.f__Carnobacteriaceae.g__Carnobacterium.s__Carnobacterium_divergens	0			-
d__Bacteria.p__Bacteroidetes.c__Bacteroidia.o__Bacteroidales.f__Porphyromonadaceae.g__Porphyromonas	3.75727			-
d__Bacteria.p__Firmicutes.c__Bacilli.o__Lactobacillales.f__Aerococcaceae.g__Abiotrophia.s__Abiotrophia_unclassified	1.48374			-
d__Bacteria.p__Proteobacteria.c__Alphaproteobacteria.o__Rhodobacterales.f__Rhodobacteraceae.g__Paenirhodobacter.s__Paenirhodobacter_enshiensis	0			-
d__Bacteria.p__Firmicutes.c__Clostridia.o__Clostridiales.f__Lachnospiraceae.g__Catonella	2.55744			-
d__Bacteria.p__Firmicutes.c__Erysipelotrichia.o__Erysipelotrichales.f__Erysipelotrichaceae.g__Erysipelotrichaceae_UCG_006.s__Erysipelotrichaceae_UCG_006_unclassified	1.29295			-
d__Bacteria.p__Chloroflexi.c__Thermoflexia.o__Thermoflexales.f__Thermoflexaceae.g__Thermoflexus.s__uncultured_Thermoflexus_sp_	0			-
d__Bacteria.p__Planctomycetes.c__Planctomycetacia.o__Planctomycetales.f__Rubinisphaeraceae	1.21126			-
d__Bacteria.p__Firmicutes.c__Negativicutes.o__Selenomonadales.f__Veillonellaceae.g__Propionispora	1.15855			-
d__Bacteria.p__Firmicutes.c__Clostridia.o__Clostridiales.f__Lachnospiraceae.g__Dorea.s__Dorea_longicatena	0			-
d__Bacteria.p__Firmicutes.c__Tissierellia.o__Tissierellales.f__Gottschalkiaceae	0			-
d__Bacteria.p__Firmicutes.c__Bacilli.o__Lactobacillales.f__Enterococcaceae.g__Vagococcus.s__Vagococcus_teuberi	0			-
d__Bacteria.p__Armatimonadetes.c__Armatimonadia.o__Armatimonadales.f__Armatimonadaceae	0			-
d__Bacteria.p__Proteobacteria.c__Deltaproteobacteria.o__Deltaproteobacteria_unclassified.f__Deltaproteobacteria_unclassified.g__Deltaproteobacteria_unclassified	1.77969			-
d__Bacteria.p__Calditrichaeota	0			-
d__Bacteria.p__Verrucomicrobia.c__Verrucomicrobiae.o__B29.f__B29_unclassified.g__B29_unclassified	0			-
d__Bacteria.p__Planctomycetes.c__Planctomycetia.o__Planctomycetales.f__Planctomycetales_unclassified.g__Planctomycetales_unclassified.s__Planctomycetales_unclassified	0			-
d__Bacteria.p__Proteobacteria.c__Deltaproteobacteria.o__Desulfovibrionales.f__Desulfovibrionaceae.g__Desulfovibrio.s__Desulfovibrio_desulfuricans	0			-
d__Bacteria.p__Proteobacteria.c__Gammaproteobacteria.o__Xanthomonadales.f__Xanthomonadaceae.g__Lysobacter.s__Lysobacter_niabensis	0			-
d__Bacteria.p__Chloroflexi.c__Dehalococcoidia.o__MSBL5.f__MSBL5_unclassified.g__MSBL5_unclassified	0			-
d__Bacteria.p__Proteobacteria.c__Alphaproteobacteria.o__Elsterales.f__URHD0088.g__URHD0088_unclassified	0			-
d__Bacteria.p__Firmicutes.c__Bacilli.o__Bacillales.f__Paenibacillaceae.g__Ammoniibacillus.s__Ammoniibacillus_agariperforans	0			-
d__Bacteria.p__Chloroflexi.c__Chloroflexia.o__Kallotenuales	0			-
d__Bacteria.p__Firmicutes.c__Firmicutes_unclassified	1.42621			-
d__Bacteria.p__Actinobacteria.c__Actinobacteria.o__Micrococcales.f__Micrococcaceae.g__Micrococcus.s__Micrococcus_unclassified	0			-
d__Bacteria.p__Firmicutes.c__Bacilli.o__Bacillales.f__Bacillaceae.g__Falsibacillus	0			-
d__Bacteria.p__Firmicutes.c__Bacilli.o__Bacillales.f__Bacillaceae.g__Marinococcus.s__Marinococcus_halophilus	0			-
d__Bacteria.p__Lentisphaerae.c__Oligosphaeria	0			-
d__Bacteria.p__Firmicutes.c__Clostridia.o__Clostridiales.f__Ruminococcaceae.g__Acetanaerobacterium.s__uncultured_Acetanaerobacterium_sp_	0			-
d__Bacteria.p__Armatimonadetes.c__Armatimonadia.o__Armatimonadales.f__Armatimonadales_unclassified.g__Armatimonadales_unclassified.s__Armatimonadales_unclassified	0			-
d__Bacteria.p__Proteobacteria.c__Deltaproteobacteria.o__Desulfuromonadales.f__Desulfuromonadales_unclassified.g__Desulfuromonadales_unclassified.s__Desulfuromonadales_unclassified	0.257366			-
d__Bacteria.p__Proteobacteria.c__Deltaproteobacteria.o__FW113.f__FW113_unclassified	0			-
d__Bacteria.p__Proteobacteria.c__Gammaproteobacteria.o__Betaproteobacteriales.f__Methylophilaceae.g__Methylophilaceae_unclassified	1.13326			-
d__Bacteria.p__Verrucomicrobia.c__Verrucomicrobia_unclassified.o__Verrucomicrobia_unclassified.f__Verrucomicrobia_unclassified.g__Verrucomicrobia_unclassified	1.30216			-
d__Bacteria.p__Bacteroidetes.c__Bacteroidia.o__Bacteroidales.f__Tannerellaceae.g__Parabacteroides.s__Parabacteroides_gordonii	0			-
d__Archaea.p__Crenarchaeota.c__Thermoprotei.o__Acidilobales.f__Acidilobales_unclassified.g__Acidilobales_unclassified.s__Acidilobales_unclassified	0			-
d__Bacteria.p__Nitrospirae.c__4_29_1.o__4_29_1_unclassified.f__4_29_1_unclassified.g__4_29_1_unclassified	0			-
d__Bacteria.p__Candidatus_Atribacteria.c__Candidatus_Atribacteria_unclassified.o__Candidatus_Atribacteria_unclassified.f__Candidatus_Atribacteria_unclassified.g__Candidatus_Atribacteria_unclassified.s__Candidatus_Atribacteria_unclassified	0			-
d__Bacteria.p__Cyanobacteria.c__Melainabacteria.o__Obscuribacterales.f__Obscuribacterales_unclassified	0.917483			-
d__Bacteria.p__Aquificae.c__Aquificae.o__Aquificales.f__Aquificaceae.g__Hydrogenobacter	0			-
d__Bacteria.p__Proteobacteria.c__Gammaproteobacteria.o__Enterobacteriales.f__Enterobacteriaceae.g__Plesiomonas.s__Plesiomonas_unclassified	0			-
d__Bacteria.p__Planctomycetes.c__Phycisphaerae.o__Phycisphaerales.f__Phycisphaeraceae.g__CL500_3	0			-
d__Bacteria.p__Planctomycetes.c__Phycisphaerae.o__MSBL9	0			-
d__Bacteria.p__Verrucomicrobia.c__Verrucomicrobiae.o__Verrucomicrobiae_unclassified.f__Verrucomicrobiae_unclassified.g__Verrucomicrobiae_unclassified.s__Verrucomicrobiae_unclassified	0			-
d__Bacteria.p__Actinobacteria.c__Actinobacteria.o__Micrococcales	3.96454			-
d__Bacteria.p__Proteobacteria.c__Gammaproteobacteria.o__Aeromonadales.f__Aeromonadaceae	0			-
d__Bacteria.p__Proteobacteria.c__Alphaproteobacteria.o__Rhodobacterales.f__Rhodobacteraceae.g__Marivita	0.209179			-
d__Archaea.p__Euryarchaeota.c__Halobacteria.o__Haloferacales	0			-
d__Bacteria.p__Aquificae	0			-
d__Bacteria.p__Proteobacteria.c__Betaproteobacteria.o__Nitrosomonadales.f__Nitrosomonadales_unclassified	0			-
d__Bacteria.p__Firmicutes.c__Erysipelotrichia.o__Erysipelotrichales.f__Erysipelotrichaceae.g__Catenibacterium	0			-
d__Bacteria.p__Firmicutes.c__Clostridia.o__Clostridiales.f__Clostridiales_Family_XIV__Incertae_Sedis.g__Clostridiales_Family_XIV__Incertae_Sedis_unclassified	1.48793			-
d__Bacteria.p__Firmicutes.c__Clostridia.o__Clostridiales.f__Lachnospiraceae.g__Eubacterium__xylanophilum_group	0.752549			-
d__Bacteria.p__Firmicutes.c__Bacilli.o__Bacillales.f__Planococcaceae.g__Psychrobacillus.s__Psychrobacillus_unclassified	0			-
d__Bacteria.p__Firmicutes.c__Bacilli.o__Bacillales.f__Bacillaceae.g__Bacillus	2.34063			-
d__Bacteria.p__Bacteroidetes.c__Bacteroidia.o__Bacteroidales.f__Prevotellaceae.g__Prevotella.s__uncultured_Prevotella_sp_	4.00561			-
d__Bacteria.p__Bacteroidetes.c__Bacteroidia.o__Bacteroidales.f__Porphyromonadaceae.g__Porphyromonas.s__Porphyromonas_sp__oral_clone_F016	2.71643			-
d__Bacteria.p__Acidobacteria.c__Holophagae.o__Subgroup_7.f__Subgroup_7_unclassified.g__Subgroup_7_unclassified.s__Subgroup_7_unclassified	0			-
d__Bacteria.p__Proteobacteria.c__Betaproteobacteria.o__Betaproteobacteria_unclassified.f__Betaproteobacteria_unclassified.g__Betaproteobacteria_unclassified	2.14856			-
d__Bacteria.p__Firmicutes.c__Bacilli.o__Lactobacillales.f__Enterococcaceae.g__Enterococcus.s__Enterococcus_cecorum	0			-
d__Bacteria.p__Halanaerobiaeota.c__Halanaerobiia.o__Halanaerobiales.f__Halobacteroidaceae.g__Halobacteroidaceae_unclassified	0			-
d__Bacteria.p__Proteobacteria.c__Alphaproteobacteria.o__Rhizobiales.f__Amb_16S_1323.g__Amb_16S_1323_unclassified	0.752549			-
d__Bacteria.p__Cyanobacteria.c__Oxyphotobacteria.o__Nostocales.f__Xenococcaceae.g__Pleurocapsa_PCC_7319.s__Pleurocapsa_PCC_7319_unclassified	1.52063			-
d__Bacteria.p__Proteobacteria.c__Gammaproteobacteria.o__Betaproteobacteriales.f__Burkholderiaceae.g__Sphaerotilus	0			-
d__Bacteria.p__Candidatus_Yanofskybacteria	0			-
d__Bacteria.p__Acidobacteria.c__Fischerbacteria.o__Fischerbacteria_unclassified.f__Fischerbacteria_unclassified	0			-
d__Bacteria.p__Bacteroidetes.c__Ignavibacteria.o__Kryptoniales.f__BSV26.g__BSV26_unclassified.s__BSV26_unclassified	0			-
d__Bacteria.p__Proteobacteria.c__Alphaproteobacteria.o__Rhodospirillales.f__Acetobacteraceae.g__Roseomonas.s__Roseomonas_sp__PC_IW_03	0			-
d__Bacteria.p__Acidobacteria.c__Blastocatellia__Subgroup_4_.o__Pyrinomonadales.f__Pyrinomonadaceae.g__RB41	1.03493			-
d__Bacteria.p__Synergistetes.c__Synergistia.o__Synergistales.f__Synergistaceae.g__Fretibacterium.s__uncultured_Fretibacterium_sp_	1.66856			-
d__Bacteria.p__Firmicutes.c__Clostridia.o__Clostridiales.f__Lachnospiraceae.g__Catonella.s__Catonella_sp__oral_clone_FL037	0			-
d__Bacteria.p__Proteobacteria.c__Alphaproteobacteria.o__Rhizobiales.f__Brucellaceae	1.34371			-
d__Bacteria.p__FCPU426.c__FCPU426_unclassified.o__FCPU426_unclassified.f__FCPU426_unclassified.g__FCPU426_unclassified.s__FCPU426_unclassified	0			-
d__Bacteria.p__Proteobacteria.c__Gammaproteobacteria.o__Betaproteobacteriales.f__Neisseriaceae.g__Uruburuella.s__Uruburuella_unclassified	0			-
d__Bacteria.p__Acetothermia.c__Acetothermiia.o__Acetothermiia_unclassified.f__Acetothermiia_unclassified.g__Acetothermiia_unclassified.s__Acetothermiia_unclassified	0			-
d__Bacteria.p__Actinobacteria.c__Coriobacteriia.o__Eggerthellales.f__Eggerthellaceae.g__Adlercreutzia	0			-
d__Bacteria.p__Bacteroidetes.c__Bacteroidia.o__Flavobacteriales.f__Flavobacteriaceae.g__Seonamhaeicola.s__Seonamhaeicola_unclassified	0			-
d__Bacteria.p__Gemmatimonadetes.c__MD2902_B12.o__MD2902_B12_unclassified	0			-
d__Bacteria.p__Deinococcus_Thermus.c__Deinococci.o__Deinococcales.f__Deinococcaceae.g__Deinococcus.s__Deinococcus_sp__N3	0			-
d__Bacteria.p__Proteobacteria.c__Deltaproteobacteria.o__Syntrophobacterales.f__Syntrophaceae.g__Smithella.s__uncultured_Smithella_sp_	0			-
d__Bacteria.p__Proteobacteria.c__Gammaproteobacteria.o__Betaproteobacteriales.f__Burkholderiaceae.g__Paucibacter.s__Paucibacter_unclassified	1.0728			-
d__Bacteria.p__Bacteroidetes.c__Bacteroidia.o__Bacteroidales.f__Bacteroidaceae.g__Bacteroides.s__Bacteroides_uniformis	0.790637			-
d__Bacteria.p__Firmicutes.c__Erysipelotrichia.o__Erysipelotrichales.f__Erysipelotrichaceae.g__Holdemanella.s__Holdemanella_biformis	0			-
d__Bacteria.p__Firmicutes.c__Bacilli.o__Bacillales.f__Bacillaceae.g__Bacillus.s__uncultured_Bacillus_sp_	0			-
d__Bacteria.p__Firmicutes.c__Erysipelotrichia.o__Erysipelotrichales.f__Erysipelotrichaceae.g__Turicibacter.s__Turicibacter_unclassified	0.673702			-
d__Bacteria.p__Proteobacteria.c__Alphaproteobacteria.o__Rhodospirillales.f__Rhodospirillaceae.g__Insolitispirillum	0			-
d__Bacteria.p__Fusobacteria.c__Fusobacteriia.o__Fusobacteriales.f__Leptotrichiaceae.g__Sneathia.s__Sneathia_amnii	0			-
d__Bacteria.p__Planctomycetes.c__Phycisphaerae.o__Phycisphaerae_unclassified	0			-
d__Bacteria.p__Firmicutes.c__Clostridia.o__Clostridiales.f__Lachnospiraceae.g__Coprococcus_2.s__Coprococcus_2_unclassified	0			-
d__Bacteria.p__Actinobacteria.c__Actinobacteria.o__Pseudonocardiales.f__Pseudonocardiaceae.g__Pseudonocardia.s__Pseudonocardia_alaniniphila	0			-
d__Bacteria.p__Proteobacteria.c__Deltaproteobacteria.o__Desulfobacterales.f__Desulfobacteraceae.g__Desulfobacteraceae_unclassified	0			-
d__Bacteria.p__Actinobacteria.c__Actinobacteria.o__Micrococcales.f__Cellulomonadaceae.g__Cellulomonas.s__Cellulomonas_sp__91_43	0			-
d__Bacteria.p__Bacteroidetes.c__Bacteroidia.o__Bacteroidales.f__Prevotellaceae.g__Prevotella.s__Prevotella_sp__NAIP6I	0			-
d__Bacteria.p__Actinobacteria.c__Thermoleophilia.o__Solirubrobacterales.f__Solirubrobacteraceae.g__Solirubrobacter	0			-
d__Archaea.p__Euryarchaeota.c__Methanobacteria.o__Methanobacteriales.f__Methanobacteriaceae	0			-
d__Bacteria.p__Bacteroidetes.c__Bacteroidia.o__Cytophagales.f__Cytophagaceae.g__Rhodocytophaga.s__Rhodocytophaga_unclassified	1.22692			-
d__Bacteria.p__Proteobacteria.c__Gammaproteobacteria.o__Pseudomonadales.f__Moraxellaceae.g__Acinetobacter.s__uncultured_Acinetobacter_sp_	2.4209			-
d__Bacteria.p__Actinobacteria.c__Thermoleophilia.o__Gaiellales.f__Gaiellaceae.g__Gaiella	0.429963			-
d__Bacteria.p__Chloroflexi.c__Ktedonobacteria.o__Ktedonobacteria_unclassified	0			-
d__Bacteria.p__Bacteroidetes.c__Ignavibacteria.o__OPB56.f__OPB56_unclassified	0			-
d__Bacteria.p__Chloroflexi.c__Ktedonobacteria	0			-
d__Bacteria.p__Firmicutes.c__Bacilli.o__Bacillales.f__Staphylococcaceae.g__Salinicoccus.s__Salinicoccus_carnicancri	0			-
d__Bacteria.p__Proteobacteria.c__Alphaproteobacteria.o__Sphingomonadales.f__Sphingomonadaceae.g__Sphingomonas.s__Sphingomonas_hankookensis	0			-
d__Bacteria.p__Patescibacteria.c__Saccharimonadia.o__Saccharimonadales	2.61668			-
d__Bacteria.p__Proteobacteria.c__Alphaproteobacteria.o__Sphingomonadales.f__Sphingomonadaceae.g__MN_122_2a.s__MN_122_2a_unclassified	0			-
d__Bacteria.p__Verrucomicrobia.c__Verrucomicrobiae.o__Chthoniobacterales.f__Chthoniobacteraceae.g__Chthoniobacter	0			-
d__Bacteria.p__Synergistetes.c__Synergistia.o__Synergistales.f__Synergistaceae.g__Fretibacterium	1.89694			-
d__Bacteria.p__Firmicutes.c__Clostridia.o__Clostridiales.f__Clostridiaceae_1.g__Proteiniclasticum	2.65827			-
d__Bacteria.p__Actinobacteria.c__Actinobacteria.o__Micrococcales.f__Micrococcaceae.g__Arthrobacter.s__Arthrobacter_sp__An29	0			-
d__Bacteria.p__Firmicutes.c__Clostridia.o__Thermoanaerobacterales.f__Thermoanaerobacteraceae.g__Thermoanaerobacteraceae_unclassified	0			-
d__Bacteria.p__Proteobacteria.c__Gammaproteobacteria.o__Pasteurellales.f__Pasteurellaceae.g__Haemophilus	3.84787			-
d__Bacteria.p__Actinobacteria.c__Actinobacteria.o__Bifidobacteriales.f__Bifidobacteriaceae.g__Bifidobacterium.s__Bifidobacterium_coryneforme	0			-
d__Bacteria.p__Proteobacteria.c__Gammaproteobacteria.o__Enterobacterales.f__Yersiniaceae.g__Rahnella.s__Rahnella_sp__SN_26	0			-
d__Bacteria.p__Firmicutes.c__Clostridia.o__Clostridiales.f__Clostridiaceae.g__Lutispora	0			-
d__Bacteria.p__Armatimonadetes.c__Armatimonadia.o__Armatimonadales	0			-
d__Bacteria.p__Proteobacteria.c__Deltaproteobacteria.o__Syntrophobacterales.f__Syntrophaceae	0			-
d__Bacteria.p__Proteobacteria.c__Alphaproteobacteria.o__Rhizobiales.f__Methyloligellaceae.g__Methyloligellaceae_unclassified	0			-
d__Bacteria.p__Actinobacteria.c__Actinobacteria.o__Actinomycetales.f__Actinomycetaceae	3.55773			-
d__Bacteria.p__Cyanobacteria.c__Melainabacteria.o__Obscuribacterales	0.917483			-
d__Bacteria.p__Acidobacteria.c__Subgroup_22.o__Subgroup_22_unclassified.f__Subgroup_22_unclassified.g__Subgroup_22_unclassified	0			-
d__Bacteria.p__Bacteroidetes.c__Bacteroidia.o__Bacteroidales.f__Porphyromonadaceae.g__Porphyromonas.s__Porphyromonas_sp__oral_clone_BR037	0			-
d__Bacteria.p__Proteobacteria.c__Alphaproteobacteria.o__Micavibrionales	1.54111			-
d__Bacteria.p__Proteobacteria.c__Alphaproteobacteria.o__Acetobacterales.f__Acetobacteraceae.g__Rhodovastum	0			-
d__Bacteria.p__Firmicutes.c__Bacilli.o__Lactobacillales.f__Streptococcaceae.g__Streptococcus.s__Streptococcus_downei	0.995086			-
d__Bacteria.p__Actinobacteria.c__Actinobacteria.o__Propionibacteriales.f__Propionibacteriaceae	1.66546			-
d__Bacteria.p__Bacteroidetes.c__Bacteroidia.o__Chitinophagales.f__Chitinophagaceae.g__Sediminibacterium	2.05669			-
d__Bacteria.p__Proteobacteria.c__Alphaproteobacteria.o__Sphingomonadales.f__Sphingomonadaceae.g__Sphingomonas.s__Sphingomonas_sp__GP0401	0			-
d__Bacteria.p__Bacteroidetes.c__Bacteroidia.o__Sphingobacteriales.f__env_OPS_17	0			-
d__Bacteria.p__Proteobacteria.c__Deltaproteobacteria.o__Syntrophobacterales.f__Syntrophobacteraceae.g__Desulfovirga.s__Desulfovirga_unclassified	0			-
d__Bacteria.p__Firmicutes.c__Bacilli.o__Bacillales.f__Bacillales_unclassified.g__Bacillales_unclassified	0			-
d__Bacteria.p__Firmicutes.c__Negativicutes.o__Selenomonadales.f__Veillonellaceae.g__Selenomonas.s__Selenomonas_unclassified	2.03141			0.040751384394
d__Bacteria.p__Candidatus_Yanofskybacteria.c__Candidatus_Yanofskybacteria_unclassified.o__Candidatus_Yanofskybacteria_unclassified.f__Candidatus_Yanofskybacteria_unclassified.g__Candidatus_Yanofskybacteria_unclassified.s__Candidatus_Yanofskybacteria_unclassified	0			-
d__Bacteria.p__Proteobacteria.c__Gammaproteobacteria.o__Pasteurellales.f__Pasteurellaceae.g__Aggregatibacter.s__Aggregatibacter_actinomycetemcomitans	0			-
d__Bacteria.p__Proteobacteria.c__Gammaproteobacteria.o__Enterobacterales.f__Enterobacteriaceae.g__Klebsiella.s__Klebsiella_oxytoca	0			-
d__Bacteria.p__Armatimonadetes.c__DG_56.o__DG_56_unclassified	0			-
d__Bacteria.p__Firmicutes.c__Tissierellia	0			-
d__Bacteria.p__Proteobacteria.c__Gammaproteobacteria.o__Xanthomonadales.f__Xanthomonadaceae.g__Xanthomonas.s__Xanthomonas_sp__EBHRS01_2	0			-
d__Bacteria.p__Proteobacteria.c__Alphaproteobacteria.o__Rhizobiales.f__Bradyrhizobiaceae.g__Bradyrhizobium.s__Bradyrhizobium_sp__MG_2011_46_AN	2.40234			-
d__Bacteria.p__Acidobacteria.c__Subgroup_17.o__Subgroup_17_unclassified.f__Subgroup_17_unclassified.g__Subgroup_17_unclassified	0			-
d__Bacteria.p__Firmicutes.c__Clostridia.o__Clostridiales.f__Ruminococcaceae.g__Ruminococcaceae_UCG_014.s__Ruminococcaceae_UCG_014_unclassified	2.15246	FE	2.05405	0.00835557366352
d__Bacteria.p__Actinobacteria.c__Actinobacteria.o__Propionibacteriales.f__Propionibacteriaceae.g__Cutibacterium.s__Cutibacterium_unclassified	1.66546			-
d__Bacteria.p__Patescibacteria.c__Parcubacteria.o__Candidatus_Kaiserbacteria	0			-
d__Bacteria.p__Planctomycetes.c__Planctomycetacia.o__Planctomycetales.f__Schlesneriaceae.g__Planctopirus.s__Planctopirus_unclassified	0			-
d__Bacteria.p__Deinococcus_Thermus.c__Deinococci.o__Deinococcales.f__Deinococcaceae.g__Deinococcus	1.65526			-
d__Bacteria.p__Firmicutes.c__Erysipelotrichia.o__Erysipelotrichales.f__Erysipelotrichaceae.g__Erysipelothrix.s__Erysipelothrix_rhusiopathiae	0			-
d__Bacteria.p__Proteobacteria.c__Alphaproteobacteria.o__Sphingomonadales.f__Sphingomonadaceae.g__Sphingorhabdus	0			-
d__Bacteria.p__Proteobacteria.c__Gammaproteobacteria.o__Betaproteobacteriales.f__Burkholderiaceae.g__MWH_UniP1_aquatic_group.s__MWH_UniP1_aquatic_group_unclassified	1.37976			-
d__Bacteria.p__Proteobacteria.c__Alphaproteobacteria.o__Rhizobiales.f__Devosiaceae	0			-
d__Bacteria.p__Synergistetes	1.93358			-
d__Bacteria.p__Proteobacteria.c__Gammaproteobacteria.o__Betaproteobacteriales.f__Rhodocyclaceae.g__Candidatus_Accumulibacter.s__Candidatus_Accumulibacter_unclassified	0			-
d__Bacteria.p__Bacteroidetes.c__Bacteroidia.o__Bacteroidales.f__Prevotellaceae.g__Prevotella.s__Prevotella_saccharolytica	1.50157			-
d__Bacteria.p__Firmicutes.c__Bacilli.o__Lactobacillales.f__Streptococcaceae.g__Streptococcus.s__Streptococcus_equinus	0			-
d__Bacteria.p__Firmicutes.c__Clostridia.o__Clostridiales.f__Family_XII.g__Acidaminobacter.s__Acidaminobacter_unclassified	0			-
d__Bacteria.p__Patescibacteria.c__Parcubacteria.o__Candidatus_Staskawiczbacteria.f__Candidatus_Staskawiczbacteria_unclassified	0			-
d__Bacteria.p__Proteobacteria.c__Betaproteobacteria.o__Burkholderiales.f__Comamonadaceae.g__Variovorax.s__Variovorax_paradoxus	0			-
d__Bacteria.p__Firmicutes.c__Bacilli.o__Bacillales.f__Planococcaceae.g__Planococcus.s__Planococcus_maitriensis	0			-
d__Bacteria.p__Proteobacteria.c__Alphaproteobacteria.o__Caulobacterales.f__Hyphomonadaceae.g__SWB02	0			-
d__Bacteria.p__Actinobacteria.c__Actinobacteria.o__Micrococcales.f__Dermacoccaceae.g__Calidifontibacter.s__Calidifontibacter_unclassified	0			-
d__Bacteria.p__Chloroflexi.c__Thermoflexia	0			-
d__Bacteria.p__Spirochaetes.c__Spirochaetia.o__Spirochaetales.f__Spirochaetaceae.g__Treponema_2.s__Treponema_2_unclassified	3.01768			-
d__Bacteria.p__Proteobacteria.c__Gammaproteobacteria.o__Oceanospirillales	0.275762			-
d__Bacteria.p__Bacteroidetes.c__Bacteroidia.o__Bacteroidales.f__Dysgonamonadaceae.g__Dysgonomonas.s__uncultured_Dysgonomonas_sp_	0			-
d__Bacteria.p__Proteobacteria.c__Alphaproteobacteria.o__Caulobacterales.f__Caulobacteraceae.g__Brevundimonas.s__Brevundimonas_sp__mixed_culture_JK_Clone_05	1.93639			-
d__Bacteria.p__Cyanobacteria.c__Oxyphotobacteria.o__Nostocales.f__Chroococcidiopsaceae	0.874699			-
d__Bacteria.p__Proteobacteria.c__Betaproteobacteria.o__Rhodocyclales	0			-
d__Bacteria.p__Proteobacteria.c__Alphaproteobacteria.o__Rhizobiales.f__Xanthobacteraceae.g__Bradyrhizobium	0			-
d__Bacteria.p__Proteobacteria.c__Gammaproteobacteria.o__Oceanospirillales.f__Alcanivoracaceae.g__Alcanivorax.s__Alcanivorax_sp__521_1	0			-
d__Bacteria.p__Firmicutes.c__Clostridia.o__Clostridiales.f__Lachnospiraceae.g__Blautia.s__uncultured_Blautia_sp_	0.373072			-
d__Bacteria.p__Chloroflexi.c__Anaerolineae.o__C10_SB1A.f__C10_SB1A_unclassified.g__C10_SB1A_unclassified.s__C10_SB1A_unclassified	0			-
d__Bacteria.p__Proteobacteria.c__Alphaproteobacteria.o__Acetobacterales.f__Acetobacteraceae.g__Craurococcus	1.94201			-
d__Bacteria.p__Proteobacteria.c__Gammaproteobacteria.o__Enterobacterales.f__Enterobacteriaceae.g__Enterobacteriaceae_unclassified	0			-
d__Bacteria.p__Firmicutes.c__Bacilli.o__Bacillales.f__Listeriaceae.g__Listeria	0			-
d__Bacteria.p__Spirochaetes.c__Spirochaetes_unclassified.o__Spirochaetes_unclassified.f__Spirochaetes_unclassified.g__Spirochaetes_unclassified	0			-
d__Bacteria.p__Cyanobacteria.c__Oxyphotobacteria.o__Nostocales.f__Xenococcaceae.g__Pleurocapsa_PCC_7319	1.52063			-
d__Bacteria.p__Firmicutes.c__Clostridia.o__Clostridiales.f__Lachnospiraceae.g__Stomatobaculum	1.8513			-
d__Bacteria.p__Planctomycetes.c__Phycisphaerae.o__MSBL9.f__KCLunmb_38_53.g__KCLunmb_38_53_unclassified.s__KCLunmb_38_53_unclassified	0			-
d__Bacteria.p__Proteobacteria.c__Gammaproteobacteria.o__Oceanospirillales.f__Litoricolaceae	0			-
d__Bacteria.p__Fusobacteria.c__Fusobacteriia.o__Fusobacteriales.f__Fusobacteriaceae.g__Fusobacterium.s__Fusobacterium_nucleatum	1.31478			-
d__Bacteria.p__Proteobacteria.c__Gammaproteobacteria.o__Betaproteobacteriales.f__Rhodocyclaceae.g__Methyloversatilis	1.12043			-
d__Bacteria.p__Firmicutes.c__Clostridia.o__Clostridiales.f__Lachnospiraceae.g__Lachnospiraceae_NK3A20_group.s__Lachnospiraceae_NK3A20_group_unclassified	0			-
d__Bacteria.p__Nitrospirae.c__Thermodesulfovibrionia	0			-
d__Bacteria.p__Proteobacteria.c__Gammaproteobacteria.o__Pseudomonadales.f__Moraxellaceae.g__Acinetobacter.s__Acinetobacter_sp_	2.56975			-
d__Bacteria.p__Actinobacteria.c__Actinobacteria.o__Micrococcales.f__Micrococcaceae.g__Kocuria.s__Kocuria_sp__B3	0			-
d__Bacteria.p__Firmicutes.c__Clostridia.o__Clostridiales.f__Family_XIII.g__Eubacterium__saphenum_group	1.84623			-
d__Bacteria.p__Proteobacteria.c__Betaproteobacteria.o__Burkholderiales.f__Oxalobacteraceae.g__Duganella.s__Duganella_sp__c3	0.888601			-
d__Bacteria.p__Proteobacteria.c__Alphaproteobacteria.o__Rhodobacterales.f__Rhodobacteraceae.g__Paracoccus.s__Paracoccus_sp__JL_65	0			-
d__Bacteria.p__Proteobacteria.c__Deltaproteobacteria.o__Oligoflexales.f__Oligoflexaceae.g__Oligoflexaceae_unclassified	0			-
d__Bacteria.p__Proteobacteria.c__Gammaproteobacteria.o__Gammaproteobacteria_unclassified.f__Gammaproteobacteria_unclassified	1.14321			-
d__Bacteria.p__Bacteroidetes.c__Flavobacteriia.o__Flavobacteriales.f__Flavobacteriaceae.g__Chryseobacterium	0.904783			-
d__Bacteria.p__Proteobacteria.c__Gammaproteobacteria.o__Enterobacterales.f__Enterobacteriaceae.g__Enterobacter.s__Enterobacter_ludwigii	0			-
d__Bacteria.p__Bacteroidetes.c__Bacteroidia.o__Chitinophagales.f__Chitinophagaceae.g__Cnuella	0			-
d__Bacteria.p__Actinobacteria.c__Coriobacteriia.o__OPB41.f__OPB41_unclassified.g__OPB41_unclassified	0			-
d__Bacteria.p__Bacteroidetes.c__Bacteroidia.o__Bacteroidales.f__Tannerellaceae.g__Parabacteroides.s__Parabacteroides_sp__426_9	0			-
d__Bacteria.p__Firmicutes.c__Clostridia.o__Clostridiales.f__Defluviitaleaceae	1.9017			-
d__Bacteria.p__Proteobacteria.c__Gammaproteobacteria.o__Betaproteobacteriales.f__Methylophilaceae.g__Methylophilaceae_unclassified.s__Methylophilaceae_unclassified	1.13326			-
d__Bacteria.p__Actinobacteria.c__Actinobacteria.o__Frankiales.f__Geodermatophilaceae.g__Modestobacter.s__Modestobacter_unclassified	0			-
d__Bacteria.p__Edwardsbacteria	0			-
d__Bacteria.p__Firmicutes.c__Bacilli.o__Lactobacillales.f__Leuconostocaceae.g__Weissella.s__Weissella_cibaria	1.38428			-
d__Bacteria.p__Actinobacteria.c__Coriobacteriia.o__Coriobacteriales.f__Atopobiaceae.g__Olsenella.s__Olsenella_sp__MSTE5	1.66699			-
d__Bacteria.p__Bacteroidetes.c__Bacteroidia.o__Sphingobacteriales.f__AKYH767	0			-
d__Bacteria.p__Planctomycetes.c__Planctomycetacia.o__Isosphaerales.f__Isosphaeraceae.g__Singulisphaera.s__Singulisphaera_unclassified	0			-
d__Bacteria.p__Actinobacteria.c__Thermoleophilia.o__Solirubrobacterales.f__Solirubrobacterales_unclassified	0			-
d__Bacteria.p__Actinobacteria.c__Actinobacteria.o__Micrococcales.f__Micrococcaceae.g__Arthrobacter.s__Arthrobacter_sp__EP04	1.20054			-
d__Bacteria.p__Proteobacteria.c__Alphaproteobacteria.o__Sphingomonadales.f__Sphingomonadaceae.g__Novosphingobium.s__Novosphingobium_sp__HLT3_9	0			-
d__Bacteria.p__Proteobacteria.c__Gammaproteobacteria.o__Enterobacterales.f__Erwiniaceae.g__Pantoea.s__Pantoea_sp__26_15pA	0			-
d__Bacteria.p__Proteobacteria.c__Gammaproteobacteria.o__Pasteurellales.f__Pasteurellaceae.g__Haemophilus.s__Haemophilus_sputorum	0			-
d__Bacteria.p__Proteobacteria.c__Alphaproteobacteria.o__Sphingomonadales.f__Sphingomonadaceae.g__Sphingomonas.s__Sphingomonas_ursincola	1.46024			-
d__Bacteria.p__Entotheonellaeota.c__Entotheonellia	0			-
d__Bacteria.p__Proteobacteria.c__Gammaproteobacteria.o__Betaproteobacteriales.f__Burkholderiaceae.g__Verticia.s__Verticia_unclassified	0			-
d__Bacteria.p__Proteobacteria.c__Alphaproteobacteria.o__Rhizobiales.f__Hyphomicrobiaceae.g__Hyphomicrobiaceae_unclassified.s__Hyphomicrobiaceae_unclassified	0			-
d__Bacteria.p__Bacteroidetes.c__Bacteroidia.o__Bacteroidales.f__Prevotellaceae.g__Prevotella.s__Prevotella_sp__1alac4_x1	0.996457			-
d__Bacteria.p__Firmicutes.c__Bacilli.o__Bacillales.f__Planococcaceae.g__Planomicrobium.s__Planomicrobium_sp__PK32_S1	0			-
d__Bacteria.p__Proteobacteria.c__Gammaproteobacteria.o__Betaproteobacteriales.f__Nitrosomonadaceae.g__DSSD61	0			-
d__Bacteria.p__Firmicutes.c__Clostridia.o__Clostridiales.f__Ruminococcaceae.g__Ruminococcus.s__Ruminococcus_sp__RLB2	0			-
d__Bacteria.p__Latescibacteria.c__Latescibacteria.o__Latescibacterales.f__Latescibacteraceae.g__Latescibacteraceae_unclassified	0			-
d__Bacteria.p__Actinobacteria.c__Actinobacteria.o__Kineosporiales.f__Kineosporiaceae.g__Quadrisphaera.s__Quadrisphaera_sp_	0			-
d__Bacteria.p__Bacteroidetes.c__Bacteroidia.o__Cytophagales.f__Microscillaceae.g__Microscillaceae_unclassified.s__Microscillaceae_unclassified	0			-
d__Bacteria.p__Firmicutes.c__Bacilli.o__Bacillales.f__Bacillaceae.g__Alkalibacillus.s__Alkalibacillus_haloalkaliphilus	0			-
d__Bacteria.p__Chloroflexi.c__SHA_26.o__SHA_26_unclassified.f__SHA_26_unclassified.g__SHA_26_unclassified	0			-
d__Bacteria.p__Actinobacteria.c__Actinobacteria.o__Pseudonocardiales.f__Pseudonocardiaceae.g__Pseudonocardia.s__Pseudonocardia_sp__CC031210_22_2010A	0			-
d__Bacteria.p__Firmicutes.c__Clostridia.o__Clostridiales.f__Clostridiaceae.g__Mordavella	0			-
d__Bacteria.p__Proteobacteria.c__Alphaproteobacteria.o__Rhizobiales.f__Xanthobacteraceae.g__Tardiphaga.s__Tardiphaga_unclassified	0			-
d__Bacteria.p__Firmicutes.c__Clostridia.o__Clostridiales.f__Clostridiaceae_1.g__Clostridium_sensu_stricto_14	0			-
d__Bacteria.p__Proteobacteria.c__Alphaproteobacteria.o__Rhodobacterales.f__Rhodobacteraceae.g__Thioclava.s__Thioclava_sp__JC56	0			-
d__Bacteria.p__Hydrogenedentes.c__Hydrogenedentia.o__Hydrogenedentiales.f__Hydrogenedensaceae.g__Hydrogenedensaceae_unclassified	0			-
d__Bacteria.p__Firmicutes.c__Clostridia.o__Clostridiales.f__Clostridiaceae_1.g__Clostridium_sensu_stricto_12	0			-
d__Bacteria.p__Firmicutes.c__Clostridia.o__Clostridiales.f__Clostridiaceae_1.g__Clostridium_sensu_stricto_13	0			-
d__Bacteria.p__Bacteroidetes.c__Bacteroidia.o__Bacteroidales.f__Paludibacteraceae	1.92926			-
d__Bacteria.p__Actinobacteria.c__MB_A2_108.o__MB_A2_108_unclassified.f__MB_A2_108_unclassified	0.0712412			-
d__Bacteria.p__Acidobacteria.c__Subgroup_18.o__Subgroup_18_unclassified	0			-
d__Bacteria.p__Actinobacteria.c__Coriobacteriia.o__Coriobacteriales.f__Eggerthellaceae.g__CHKCI002.s__CHKCI002_unclassified	0			-
d__Bacteria.p__Firmicutes.c__Clostridia.o__Clostridiales.f__Lachnospiraceae.g__Butyrivibrio_2.s__Butyrivibrio_2_unclassified	1.49355			-
d__Bacteria.p__Chloroflexi.c__Chloroflexia.o__Chloroflexales.f__Roseiflexaceae.g__Roseiflexaceae_unclassified.s__Roseiflexaceae_unclassified	0			-
d__Bacteria.p__Cyanobacteria.c__Oxyphotobacteria.o__Oxyphotobacteria_unclassified	2.2916			-
d__Bacteria.p__Chloroflexi.c__JG30_KF_CM66.o__JG30_KF_CM66_unclassified.f__JG30_KF_CM66_unclassified.g__JG30_KF_CM66_unclassified.s__JG30_KF_CM66_unclassified	0			-
d__Bacteria.p__Firmicutes.c__Clostridia.o__Clostridiales.f__Lachnospiraceae.g__ASF356.s__ASF356_unclassified	0			-
d__Bacteria.p__TA06.c__TA06_unclassified.o__TA06_unclassified	0			-
d__Bacteria.p__Actinobacteria.c__MB_A2_108	0.0712412			-
d__Bacteria.p__Bacteroidetes.c__Bacteroidia.o__Bacteroidales.f__Prevotellaceae.g__Prevotella.s__Prevotella_sp__6021087986	0			-
d__Bacteria.p__Firmicutes.c__Bacilli.o__Bacillales.f__Bacillaceae.g__Anoxybacillus.s__Anoxybacillus_kaynarcensis	0			-
d__Bacteria.p__Firmicutes.c__Bacilli.o__Bacillales.f__Bacillaceae.g__Bacillus.s__Bacillus_licheniformis	0			-
d__Bacteria.p__Actinobacteria.c__Actinobacteria.o__Bifidobacteriales.f__Bifidobacteriaceae.g__Bifidobacterium.s__Bifidobacterium_longum	0			-
d__Bacteria.p__Firmicutes.c__Clostridia.o__Clostridiales.f__Ruminococcaceae.g__Papillibacter.s__Papillibacter_unclassified	0			-
d__Bacteria.p__Chloroflexi.c__Anaerolineae.o__Ardenticatenales.f__Ardenticatenaceae.g__Ardenticatenaceae_unclassified	0			-
d__Bacteria.p__Proteobacteria.c__Deltaproteobacteria.o__Bdellovibrionales.f__Bdellovibrionaceae.g__OM27_clade	0			-
d__Bacteria.p__Firmicutes.c__Bacilli.o__Bacillales.f__Thermoactinomycetaceae.g__Planifilum	0			-
d__Bacteria.p__Proteobacteria.c__Gammaproteobacteria.o__Betaproteobacteriales.f__Nitrosomonadaceae.g__DSSD61.s__DSSD61_unclassified	0			-
d__Bacteria.p__Actinobacteria.c__Actinobacteria.o__Propionibacteriales.f__Nocardioidaceae	1.68269			-
d__Bacteria.p__Firmicutes.c__Clostridia.o__D8A_2.f__D8A_2_unclassified.g__D8A_2_unclassified.s__D8A_2_unclassified	0.473487			-
d__Bacteria.p__Actinobacteria.c__Coriobacteriia.o__Eggerthellales.f__Eggerthellaceae.g__Slackia.s__Slackia_sp__AUH_JLR41	0			-
d__Bacteria.p__Actinobacteria.c__Actinobacteria.o__Micrococcales.f__Micrococcaceae.g__Nesterenkonia.s__Nesterenkonia_flava	0			-
d__Bacteria.p__Proteobacteria.c__Gammaproteobacteria.o__Pseudomonadales.f__Moraxellaceae.g__Acinetobacter.s__Acinetobacter_haemolyticus	0			-
d__Bacteria.p__Proteobacteria.c__Gammaproteobacteria.o__Enterobacterales.f__Enterobacteriaceae.g__Enterobacteriaceae_unclassified.s__Enterobacteriaceae_unclassified	0			-
d__Bacteria.p__Acidobacteria.c__Subgroup_6.o__Unknown_Order.f__Unknown_Family.g__Luteitalea	0			-
d__Bacteria.p__Planctomycetes.c__Phycisphaerae.o__Phycisphaerales.f__Phycisphaeraceae.g__AKYG587	0			-
d__Bacteria.p__Chloroflexi.c__Chloroflexia.o__Chloroflexales	0.926857			-
d__Bacteria.p__Armatimonadetes.c__Armatimonadia.o__Armatimonadales.f__Armatimonadaceae.g__Armatimonas.s__uncultured_Armatimonas_sp_	0			-
d__Bacteria.p__Bacteroidetes.c__Flavobacteriia.o__Flavobacteriales.f__Flavobacteriaceae.g__Chryseobacterium.s__Chryseobacterium_sp_	0			-
d__Bacteria.p__Chloroflexi.c__Anaerolineae.o__Ardenticatenales	0			-
d__Bacteria.p__Cyanobacteria.c__Melainabacteria	0.917483			-
d__Bacteria.p__Proteobacteria.c__Gammaproteobacteria.o__Pseudomonadales.f__Pseudomonadaceae.g__Pseudomonas.s__Pseudomonas_umsongensis	0			-
d__Bacteria.p__Proteobacteria.c__Gammaproteobacteria.o__Enterobacteriales.f__Enterobacteriaceae.g__Hafnia_Obesumbacterium	0			-
d__Bacteria.p__Lentisphaerae.c__Oligosphaeria.o__Oligosphaerales.f__Lenti_02.g__Lenti_02_unclassified	0			-
d__Bacteria.p__Actinobacteria.c__Actinobacteria.o__Micromonosporales.f__Micromonosporaceae.g__Micromonospora	0.275762			-
d__Bacteria.p__Planctomycetes.c__Phycisphaerae.o__CCM11a.f__CCM11a_unclassified.g__CCM11a_unclassified.s__CCM11a_unclassified	0			-
d__Bacteria.p__Actinobacteria.c__Thermoleophilia.o__Gaiellales.f__Gaiellaceae.g__Gaiella.s__Gaiella_unclassified	0.429963			-
d__Bacteria.p__Chloroflexi.c__JG30_KF_CM66.o__JG30_KF_CM66_unclassified	0			-
d__Bacteria.p__Proteobacteria.c__Gammaproteobacteria.o__Betaproteobacteriales.f__Burkholderiaceae.g__Cupriavidus.s__Cupriavidus_unclassified	0			-
d__Bacteria.p__Proteobacteria.c__Betaproteobacteria.o__Burkholderiales.f__Burkholderiaceae.g__Pandoraea.s__uncultured_Pandoraea_sp_	0			-
d__Bacteria.p__Proteobacteria.c__Gammaproteobacteria.o__Cardiobacteriales.f__Cardiobacteriaceae.g__Cardiobacterium.s__Cardiobacterium_sp__A	0			-
d__Bacteria.p__Firmicutes.c__Bacilli.o__Bacillales.f__Thermoactinomycetaceae.g__Thermoflavimicrobium	0			-
d__Bacteria.p__Bacteroidetes.c__Bacteroidia.o__Cytophagales.f__Spirosomaceae.g__Larkinella	0			-
d__Bacteria.p__Proteobacteria.c__Alphaproteobacteria.o__Sphingomonadales.f__Erythrobacteraceae.g__Erythrobacteraceae_unclassified	0.734139			-
d__Bacteria.p__Bacteroidetes.c__Bacteroidia.o__Bacteroidales.f__Prevotellaceae.g__Prevotella.s__Prevotella_bivia	0			-
d__Bacteria.p__Fibrobacteres.c__Fibrobacteria	0			-
d__Bacteria.p__Bacteroidetes.c__Flavobacteriia.o__Flavobacteriales	2.09266			-
d__Bacteria.p__Firmicutes.c__Clostridia.o__Clostridiales.f__Lachnospiraceae.g__Lachnoclostridium.s__Lachnoclostridium_unclassified	0			-
d__Bacteria.p__Proteobacteria.c__Alphaproteobacteria.o__Rhizobiales.f__Hyphomicrobiaceae.g__Rhodoplanes.s__uncultured_Rhodoplanes_sp_	0			-
d__Bacteria.p__Proteobacteria.c__Gammaproteobacteria.o__CCD24.f__CCD24_unclassified.g__CCD24_unclassified	0			-
d__Bacteria.p__Chloroflexi.c__Anaerolineae.o__RBG_13_54_9.f__RBG_13_54_9_unclassified.g__RBG_13_54_9_unclassified.s__RBG_13_54_9_unclassified	0			-
d__Bacteria.p__Proteobacteria.c__Gammaproteobacteria.o__Betaproteobacteriales.f__Burkholderiaceae.g__Diaphorobacter	2.14735			-
d__Bacteria.p__Firmicutes.c__Clostridia.o__Clostridiales.f__Oscillospiraceae.g__Oscillibacter	0			-
d__Bacteria.p__Firmicutes.c__Clostridia.o__Clostridiales.f__Lachnospiraceae.g__Eubacterium__ruminantium_group.s__Eubacterium__ruminantium_group_unclassified	0			-
d__Bacteria.p__Proteobacteria.c__Gammaproteobacteria.o__Aeromonadales.f__Aeromonadaceae.g__Aeromonas.s__Aeromonas_veronii	0			-
d__Bacteria.p__Patescibacteria.c__Saccharimonadia.o__Saccharimonadales.f__Saccharimonadaceae.g__Candidatus_Saccharimonas.s__Candidatus_Saccharimonas_unclassified	2.14624			-
d__Bacteria.p__Firmicutes.c__Clostridia.o__Clostridiales.f__Lachnospiraceae.g__Eubacterium__eligens_group	0			-
d__Bacteria.p__Firmicutes.c__Negativicutes.o__Selenomonadales.f__Veillonellaceae.g__Allisonella.s__Allisonella_unclassified	0			-
d__Bacteria.p__Proteobacteria.c__Alphaproteobacteria.o__Rhodobacterales.f__Rhodobacteraceae.g__Gemmobacter	0			-
d__Bacteria.p__Halanaerobiaeota	0			-
d__Bacteria.p__Proteobacteria.c__Gammaproteobacteria.o__Steroidobacterales.f__Steroidobacteraceae	0.615996			-
d__Bacteria.p__Proteobacteria.c__Betaproteobacteria.o__Burkholderiales.f__Comamonadaceae.g__Variovorax.s__Variovorax_sp__BCcN1A	3.08039			-
d__Bacteria.p__Bacteroidetes.c__Flavobacteriia.o__Flavobacteriales.f__Flavobacteriaceae.g__Chryseobacterium.s__Chryseobacterium_sp__HP3B	0			-
d__Bacteria.p__Cyanobacteria.c__Oxyphotobacteria.o__Synechococcales.f__Cyanobiaceae.g__Cyanobium_PCC_6307	0			-
d__Bacteria.p__Proteobacteria.c__Alphaproteobacteria.o__Sphingomonadales.f__Sphingomonadaceae.g__Novosphingobium.s__Novosphingobium_bradum	0			-
d__Bacteria.p__Chloroflexi.c__Dehalococcoidia.o__MSBL5.f__MSBL5_unclassified	0			-
d__Archaea.p__Euryarchaeota.c__Halobacteria.o__Halobacteriales.f__Halobacteriaceae.g__Halobacteriaceae_unclassified	0.87076			-
d__Bacteria.p__Actinobacteria.c__Actinobacteria.o__Kineosporiales	0			-
d__Bacteria.p__Proteobacteria.c__Alphaproteobacteria.o__Rhizobiales.f__Phyllobacteriaceae.g__Mesorhizobium.s__Mesorhizobium_camelthorni	0			-
d__Bacteria.p__Proteobacteria.c__Alphaproteobacteria.o__Rhodobacterales.f__Rhodobacteraceae.g__Falsirhodobacter	0			-
d__Bacteria.p__Proteobacteria.c__Gammaproteobacteria.o__Pseudomonadales.f__Pseudomonadaceae.g__Pseudomonas.s__Pseudomonas_graminis	1.76902			-
d__Bacteria.p__Firmicutes.c__Negativicutes.o__Selenomonadales.f__Veillonellaceae.g__Dialister.s__Dialister_unclassified	1.96405			-
d__Bacteria.p__Cyanobacteria.c__Oxyphotobacteria.o__Nostocales.f__Chroococcidiopsaceae.g__Aliterella_CENA595.s__Aliterella_CENA595_unclassified	0.874699			-
d__Bacteria.p__Firmicutes.c__Bacilli.o__Lactobacillales.f__P5D1_392.g__P5D1_392_unclassified	3.359			-
d__Bacteria.p__Actinobacteria.c__Actinobacteria.o__Micrococcales.f__Microbacteriaceae.g__Leucobacter.s__Leucobacter_chromiireducens	0.45913			-
d__Bacteria.p__Proteobacteria.c__Deltaproteobacteria.o__Desulfobacterales.f__Desulfobulbaceae.g__Desulfobulbus	0			-
d__Bacteria.p__Firmicutes.c__Clostridia.o__Clostridiales.f__Ruminococcaceae.g__Ruminococcus.s__uncultured_Ruminococcus_sp_	0			-
d__Bacteria.p__Firmicutes.c__Bacilli.o__Lactobacillales.f__Streptococcaceae.g__Lactococcus.s__Lactococcus_garvieae	0.831397			-
d__Bacteria.p__Actinobacteria.c__Actinobacteria.o__Nakamurellales.f__Nakamurellaceae.g__Nakamurella.s__Nakamurella_intestinalis	0			-
d__Bacteria.p__Firmicutes.c__Clostridia.o__Clostridiales.f__Lachnospiraceae.g__Lactonifactor.s__Lactonifactor_unclassified	0			-
d__Bacteria.p__Firmicutes.c__Clostridia.o__Clostridiales.f__Lachnospiraceae.g__Agathobacter	1.48341			-
d__Bacteria.p__Proteobacteria.c__Gammaproteobacteria.o__Xanthomonadales.f__Xanthomonadaceae.g__Lysobacter.s__Lysobacter_sp__6_2_3	0			-
d__Bacteria.p__Proteobacteria.c__Gammaproteobacteria.o__Gammaproteobacteria_Incertae_Sedis.f__Unknown_Family.g__Unknown_Family_unclassified.s__Unknown_Family_unclassified	0			-
d__Bacteria.p__Proteobacteria.c__Alphaproteobacteria.o__Rhodobacterales.f__Rhodobacteraceae.g__Phaeobacter.s__Phaeobacter_unclassified	0			-
d__Bacteria.p__Bacteroidetes.c__Bacteroidia.o__Chitinophagales.f__37_13.g__37_13_unclassified	0.91885			-
d__Bacteria.p__Planctomycetes.c__Phycisphaerae.o__Phycisphaerales.f__AKAU3564_sediment_group.g__AKAU3564_sediment_group_unclassified.s__AKAU3564_sediment_group_unclassified	0			-
d__Bacteria.p__Tenericutes	2.02643			-
d__Bacteria.p__Firmicutes.c__Bacilli.o__Bacillales.f__Paenibacillaceae.g__Paenibacillus.s__Paenibacillus_sp__SC5s6_3	0			-
d__Bacteria.p__Proteobacteria.c__Gammaproteobacteria.o__Enterobacterales.f__Enterobacteriaceae.g__Raoultella.s__Raoultella_ornithinolytica	0			-
d__Bacteria.p__Verrucomicrobia.c__Verrucomicrobiae.o__Pedosphaerales.f__Pedosphaeraceae.g__Pedosphaeraceae_unclassified.s__Pedosphaeraceae_unclassified	0			-
d__Bacteria.p__Bacteroidetes.c__Bacteroidia.o__Bacteroidales.f__Dysgonomonadaceae.g__Proteiniphilum.s__Proteiniphilum_unclassified	0			-
d__Bacteria.p__Actinobacteria.c__Acidimicrobiia.o__Acidimicrobiales.f__Acidimicrobiales_unclassified.g__Acidimicrobiales_unclassified.s__Acidimicrobiales_unclassified	0			-
d__Bacteria.p__Proteobacteria.c__Gammaproteobacteria.o__Betaproteobacteriales.f__Burkholderiaceae.g__Extensimonas.s__Extensimonas_unclassified	0			-
d__Bacteria.p__Firmicutes.c__Erysipelotrichia.o__Erysipelotrichales.f__Erysipelotrichaceae.g__Erysipelatoclostridium	0			-
d__Bacteria.p__Firmicutes.c__Clostridia.o__Clostridiales.f__Lachnospiraceae.g__Lachnospiraceae_NK3A20_group	0			-
d__Bacteria.p__Proteobacteria.c__Gammaproteobacteria.o__Betaproteobacteriales.f__Burkholderiaceae.g__Burkholderia_Caballeronia_Paraburkholderia.s__Burkholderia_Caballeronia_Paraburkholderia_unclassified	3.9903			-
d__Bacteria.p__Planctomycetes.c__Phycisphaerae.o__Phycisphaerales	0			-
d__Bacteria.p__Firmicutes.c__Clostridia.o__Clostridiales.f__Lachnospiraceae.g__Oribacterium	2.69697			-
d__Bacteria.p__Firmicutes.c__Bacilli.o__Bacillales.f__Bacillaceae.g__Pseudogracilibacillus.s__Pseudogracilibacillus_auburnensis	0			-
d__Bacteria.p__Patescibacteria.c__Gracilibacteria.o__Gracilibacteria_unclassified.f__Gracilibacteria_unclassified.g__Gracilibacteria_unclassified.s__Gracilibacteria_unclassified	1.6204			-
d__Bacteria.p__Proteobacteria.c__Deltaproteobacteria.o__Myxococcales.f__bacteriap25.g__bacteriap25_unclassified.s__bacteriap25_unclassified	1.18568			-
d__Bacteria.p__Firmicutes.c__Bacilli.o__Lactobacillales.f__Enterococcaceae.g__Vagococcus	0			-
d__Bacteria.p__Actinobacteria.c__Actinobacteria.o__Micrococcales.f__Dermacoccaceae.g__Calidifontibacter	0			-
d__Bacteria.p__Proteobacteria.c__Gammaproteobacteria.o__Steroidobacterales.f__Steroidobacteraceae.g__Steroidobacteraceae_unclassified	0.615996			-
d__Bacteria.p__Proteobacteria.c__Alphaproteobacteria.o__Sphingomonadales.f__Sphingomonadaceae.g__Sphingomonas.s__Sphingomonas_oryziterrae	0			-
d__Bacteria.p__Proteobacteria.c__Gammaproteobacteria.o__Methylococcales.f__Methylomonaceae.g__Crenothrix	0			-
d__Bacteria.p__Hydrogenedentes.c__Hydrogenedentia.o__Hydrogenedentiales	0			-
d__Bacteria.p__Armatimonadetes.c__Chthonomonadetes.o__Chthonomonadales.f__Chthonomonadales_unclassified.g__Chthonomonadales_unclassified	0			-
d__Bacteria.p__Acidobacteria.c__Subgroup_6.o__Unknown_Order.f__Unknown_Family	0			-
d__Bacteria.p__Proteobacteria.c__Alphaproteobacteria.o__Rhodobacterales.f__Rhodobacteraceae.g__Gemmobacter.s__Gemmobacter_unclassified	0			-
d__Bacteria.p__Actinobacteria.c__Actinobacteria.o__Micrococcales.f__Micrococcaceae.g__Glutamicibacter.s__Glutamicibacter_ardleyensis	0			-
d__Bacteria.p__Fusobacteria.c__Fusobacteriia.o__Fusobacteriales.f__Fusobacteriaceae.g__Fusobacterium.s__Fusobacterium_sp__Marseille_P3599	0			-
d__Bacteria.p__Acidobacteria.c__Acidobacteriia.o__Subgroup_2.f__Subgroup_2_unclassified.g__Subgroup_2_unclassified	0			-
d__Bacteria.p__Proteobacteria.c__Gammaproteobacteria.o__Pseudomonadales.f__Pseudomonadaceae.g__Pseudomonas.s__Pseudomonas_sp__LHYT_8	0			-
d__Bacteria.p__Bacteroidetes.c__Bacteroidia.o__Bacteroidales.f__Bacteroidetes_vadinHA17	0.235213			-
d__Bacteria.p__Armatimonadetes	0			-
d__Bacteria.p__Zixibacteria.c__Zixibacteria_unclassified.o__Zixibacteria_unclassified.f__Zixibacteria_unclassified.g__Zixibacteria_unclassified.s__Zixibacteria_unclassified	0			-
d__Bacteria.p__Actinobacteria.c__Actinobacteria.o__Actinomycetales.f__Actinomycetaceae.g__F0332	1.22869			-
d__Bacteria.p__Proteobacteria.c__Deltaproteobacteria.o__Myxococcales.f__Phaselicystidaceae.g__Phaselicystis	0			-
d__Bacteria.p__Firmicutes.c__Clostridia.o__Clostridiales.f__Ruminococcaceae.g__Ruminiclostridium_6.s__Ruminiclostridium_6_unclassified	0			-
d__Bacteria.p__Actinobacteria.c__Actinobacteria.o__Micrococcales.f__Microbacteriaceae.g__Cryobacterium.s__Cryobacterium_psychrotolerans	0			-
d__Bacteria.p__Acidobacteria.c__Blastocatellia__Subgroup_4_	1.22499			-
d__Bacteria.p__Proteobacteria.c__Gammaproteobacteria.o__Steroidobacterales.f__Steroidobacteraceae.g__Steroidobacter	0			-
d__Bacteria.p__Proteobacteria.c__Gammaproteobacteria.o__Betaproteobacteriales.f__Burkholderiaceae.g__Delftia	2.10742			-
d__Bacteria.p__candidate_division_NC10.c__candidate_division_NC10_unclassified.o__candidate_division_NC10_unclassified	0			-
d__Bacteria.p__Bacteroidetes.c__Bacteroidia.o__Flavobacteriales.f__Flavobacteriaceae.g__Subsaxibacter	0			-
d__Bacteria.p__Proteobacteria.c__Gammaproteobacteria.o__Immundisolibacterales.f__Immundisolibacteraceae.g__Immundisolibacteraceae_unclassified	0			-
d__Bacteria.p__Proteobacteria.c__Gammaproteobacteria.o__Pseudomonadales.f__Moraxellaceae.g__Acinetobacter.s__Acinetobacter_sp__4029	2.17491			-
d__Bacteria.p__Proteobacteria.c__Alphaproteobacteria.o__Caulobacterales.f__Hyphomonadaceae.g__Hyphomonas.s__Hyphomonas_unclassified	0			-
d__Bacteria.p__Proteobacteria.c__Gammaproteobacteria.o__Cardiobacteriales	1.27126			-
d__Bacteria.p__Proteobacteria.c__Betaproteobacteria.o__Burkholderiales.f__Oxalobacteraceae.g__Massilia.s__Massilia_sp_	0			-
d__Bacteria.p__Gemmatimonadetes.c__S0134_terrestrial_group.o__S0134_terrestrial_group_unclassified	0			-
d__Bacteria.p__Patescibacteria.c__Saccharimonadia.o__Saccharimonadales.f__Saccharimonadales_unclassified.g__Saccharimonadales_unclassified	1.51206			-
d__Bacteria.p__Firmicutes.c__Clostridia.o__Clostridiales.f__Family_XI.g__Ezakiella	0			-
d__Bacteria.p__Bacteroidetes.c__Cytophagia.o__Cytophagales.f__Cyclobacteriaceae.g__Algoriphagus.s__Algoriphagus_sp_	0			-
d__Bacteria.p__Firmicutes.c__Clostridia.o__Clostridiales.f__Lachnospiraceae.g__Lachnoanaerobaculum.s__Lachnoanaerobaculum_umeaense	0			-
d__Bacteria.p__Nitrospirae.c__Thermodesulfovibrionia.o__Thermodesulfovibrionia_unclassified	0			-
d__Bacteria.p__Proteobacteria.c__Alphaproteobacteria.o__Rhizobiales.f__Phyllobacteriaceae	0			-
d__Bacteria.p__Bacteroidetes.c__Bacteroidia.o__Bacteroidales.f__Bacteroidaceae.g__Bacteroides.s__Bacteroides_zoogleoformans	0.573307			-
d__Bacteria.p__Proteobacteria.c__Alphaproteobacteria.o__Rhodobacterales.f__Rhodobacteraceae.g__Planktomarina.s__Planktomarina_unclassified	0			-
d__Bacteria.p__Hydrogenedentes.c__Hydrogenedentia.o__Hydrogenedentiales.f__Hydrogenedensaceae	0			-
d__Bacteria.p__Rokubacteria.c__NC10.o__Methylomirabilales.f__Methylomirabilaceae.g__Sh765B_TzT_35.s__Sh765B_TzT_35_unclassified	0			-
d__Bacteria.p__Actinobacteria.c__Actinobacteria.o__Actinomycetales.f__Actinomycetaceae.g__Actinomyces.s__Actinomyces_radicidentis	0			-
d__Bacteria.p__Firmicutes.c__Bacilli.o__Bacillales.f__Paenibacillaceae.g__Cohnella.s__Cohnella_unclassified	0			-
d__Bacteria.p__Cyanobacteria.c__Oxyphotobacteria.o__Leptolyngbyales.f__Leptolyngbyaceae.g__Arthronema_SAG_12_89.s__Arthronema_SAG_12_89_unclassified	0			-
d__Bacteria.p__Acidobacteria.c__Fischerbacteria.o__Fischerbacteria_unclassified	0			-
d__Bacteria.p__Firmicutes.c__Clostridia.o__Clostridiales.f__Ruminococcaceae.g__CAG_352	0			-
d__Bacteria.p__Tenericutes.c__Mollicutes.o__Anaeroplasmatales.f__Anaeroplasmataceae.g__Anaeroplasma	0.536243			-
d__Bacteria.p__Firmicutes.c__Clostridia.o__Clostridiales.f__Eubacteriaceae.g__Eubacterium.s__uncultured_Eubacterium_sp_	1.93736			-
d__Bacteria.p__Proteobacteria.c__Gammaproteobacteria.o__Betaproteobacteriales.f__Burkholderiaceae.g__Janthinobacterium	1.94559			-
d__Bacteria.p__Actinobacteria.c__Actinobacteria.o__Micrococcales.f__Intrasporangiaceae.g__Tetrasphaera.s__Tetrasphaera_sp__RODSPM2	0			-
d__Bacteria.p__Proteobacteria.c__Gammaproteobacteria.o__Betaproteobacteriales.f__Burkholderiaceae.g__Ralstonia	2.41225	FE	2.15656	0.045948910182
d__Bacteria.p__Firmicutes.c__Bacilli.o__Bacillales.f__Planococcaceae.g__Planococcus	0			-
d__Bacteria.p__Chloroflexi.c__Anaerolineae.o__MSB_5E12	0			-
d__Bacteria.p__Patescibacteria.c__Gracilibacteria	3.2924			-
d__Bacteria.p__Verrucomicrobia.c__Verrucomicrobiae.o__Verrucomicrobiales.f__Verrucomicrobiaceae.g__Verrucomicrobiaceae_unclassified.s__Verrucomicrobiaceae_unclassified	0			-
d__Bacteria.p__Planctomycetes.c__Planctomycetacia.o__Planctomycetales.f__Schlesneriaceae	0			-
d__Bacteria.p__Actinobacteria.c__Coriobacteriia.o__Coriobacteriales.f__Coriobacteriales_unclassified.g__Coriobacteriales_unclassified	0			-
d__Bacteria.p__Actinobacteria.c__Thermoleophilia.o__Solirubrobacterales.f__67_14.g__67_14_unclassified.s__67_14_unclassified	0.877321			-
d__Bacteria.p__Firmicutes.c__Clostridia.o__Clostridiales.f__Lachnospiraceae.g__Lachnospira	0			-
d__Bacteria.p__Firmicutes.c__Clostridia.o__Clostridiales.f__Lachnospiraceae.g__Coprococcus_1	0			-
d__Bacteria.p__Firmicutes.c__Clostridia.o__Clostridiales.f__Ruminococcaceae.g__Ercella.s__Ercella_unclassified	0			-
d__Bacteria.p__Firmicutes.c__Clostridia.o__Clostridiales.f__Lachnospiraceae.g__Coprococcus_3	0.821542			-
d__Bacteria.p__Elusimicrobia.c__Elusimicrobia	0.0712412			-
d__Bacteria.p__Firmicutes.c__Clostridia.o__Clostridiales.f__Lachnospiraceae.g__Blautia.s__Blautia_unclassified	0.0712412			-
d__Bacteria.p__Firmicutes.c__Clostridia.o__Clostridiales.f__Lachnospiraceae.g__Howardella.s__Howardella_unclassified	0.683204			-
d__Bacteria.p__Actinobacteria.c__Actinobacteria.o__Actinomycetales.f__Actinomycetaceae.g__Actinomyces	3.55724			-
d__Bacteria.p__Bacteroidetes.c__Bacteroidia.o__Sphingobacteriales.f__env_OPS_17.g__env_OPS_17_unclassified.s__env_OPS_17_unclassified	0			-
d__Bacteria.p__Proteobacteria.c__Betaproteobacteria.o__Burkholderiales.f__Sutterellaceae.g__Parasutterella	0			-
d__Bacteria.p__Firmicutes.c__Bacilli.o__Bacillales.f__Planococcaceae.g__Lysinibacillus	0.643453			-
d__Bacteria.p__Actinobacteria.c__Acidimicrobiia.o__Microtrichales.f__Ilumatobacteraceae.g__Ilumatobacter	0			-
d__Bacteria.p__Firmicutes.c__Bacilli.o__Lactobacillales.f__Leuconostocaceae.g__Weissella	1.38428			-
d__Bacteria.p__Nitrospinae.c__P9X2b3D02.o__P9X2b3D02_unclassified.f__P9X2b3D02_unclassified	0			-
d__Bacteria.p__LCP_89.c__LCP_89_unclassified	0			-
d__Bacteria.p__Chloroflexi.c__Anaerolineae.o__SBR1031.f__SBR1031_unclassified	0			-
d__Bacteria.p__Firmicutes.c__Negativicutes.o__Selenomonadales.f__Acidaminococcaceae	0			-
d__Bacteria.p__Acidobacteria.c__Acidobacteria_unclassified.o__Acidobacteria_unclassified.f__Acidobacteria_unclassified.g__Acidobacteria_unclassified	0			-
d__Bacteria.p__Planctomycetes.c__Pla4_lineage.o__Pla4_lineage_unclassified.f__Pla4_lineage_unclassified.g__Pla4_lineage_unclassified	0			-
d__Bacteria.p__Firmicutes.c__Clostridia.o__Clostridiales.f__Lachnospiraceae.g__Lachnoclostridium.s__Lachnoclostridium_edouardi	0			-
d__Bacteria.p__Firmicutes.c__Clostridia.o__Clostridiales.f__Ruminococcaceae.g__Ruminococcus_1	0.676097			-
d__Bacteria.p__Acidobacteria.c__Blastocatellia__Subgroup_4_.o__Blastocatellales.f__Blastocatellaceae.g__Blastocatella.s__Blastocatella_unclassified	0.774517			-
d__Bacteria.p__Actinobacteria.c__Acidimicrobiia.o__Acidimicrobiales.f__Acidimicrobiales_unclassified.g__Acidimicrobiales_unclassified	0			-
d__Bacteria.p__Chloroflexi.c__Anaerolineae.o__1_20.f__1_20_unclassified.g__1_20_unclassified	0			-
d__Bacteria.p__Proteobacteria.c__Gammaproteobacteria.o__Run_SP154.f__Run_SP154_unclassified.g__Run_SP154_unclassified.s__Run_SP154_unclassified	0			-
d__Bacteria.p__Firmicutes.c__Firmicutes_unclassified.o__Firmicutes_unclassified.f__Firmicutes_unclassified	1.42621			-
d__Bacteria.p__Actinobacteria.c__Actinobacteria.o__Micrococcales.f__Micrococcaceae.g__Garicola	0.996457			-
d__Bacteria.p__Firmicutes.c__Bacilli.o__Bacillales.f__Sporolactobacillaceae.g__Salipaludibacillus	0.473487			-
d__Bacteria.p__Proteobacteria.c__Deltaproteobacteria.o__Myxococcales.f__Kofleriaceae.g__Haliangium	0			-
d__Bacteria.p__Proteobacteria.c__Deltaproteobacteria.o__Syntrophobacterales.f__Syntrophaceae.g__Syntrophus.s__uncultured_Syntrophus_sp_	0			-
d__Bacteria.p__Chloroflexi.c__KD4_96.o__KD4_96_unclassified.f__KD4_96_unclassified.g__KD4_96_unclassified	1.27586			-
d__Bacteria.p__Patescibacteria.c__Kazania.o__Kazania_unclassified.f__Kazania_unclassified.g__Kazania_unclassified.s__Kazania_unclassified	0			-
d__Bacteria.p__Synergistetes.c__Synergistia.o__Synergistales.f__Synergistaceae.g__Syner_01	0			-
d__Bacteria.p__Firmicutes.c__Clostridia.o__Clostridiales.f__Peptostreptococcaceae.g__Asaccharospora.s__Asaccharospora_irregularis	0			-
d__Bacteria.p__Firmicutes.c__Erysipelotrichia.o__Erysipelotrichales.f__Erysipelotrichaceae.g__Erysipelothrix.s__Erysipelothrix_unclassified	0			-
d__Bacteria.p__Firmicutes.c__Clostridia.o__Clostridiales.f__Lachnospiraceae.g__Lachnospiraceae_UCG_003.s__Lachnospiraceae_UCG_003_unclassified	0			-
d__Bacteria.p__Firmicutes.c__Bacilli.o__Lactobacillales.f__Lactobacillaceae.g__Lactobacillus.s__Lactobacillus_crispatus	1.84529			-
d__Bacteria.p__Verrucomicrobia.c__Verrucomicrobiae.o__Chthoniobacterales.f__Chthoniobacteraceae.g__Chthoniobacter.s__Chthoniobacter_unclassified	0			-
d__Bacteria.p__Proteobacteria.c__Gammaproteobacteria.o__Oceanospirillales.f__Halomonadaceae.g__Halomonas.s__Halomonas_stevensii	0			-
d__Bacteria.p__Firmicutes.c__Bacilli.o__Bacillales.f__Family_XI.g__Gemella	3.21116			-
d__Bacteria.p__Acidobacteria.c__Subgroup_19.o__Subgroup_19_unclassified	0			-
d__Bacteria.p__Actinobacteria.c__Actinobacteria.o__Bifidobacteriales.f__Bifidobacteriaceae.g__Bifidobacterium.s__Bifidobacterium_breve	0			-
d__Bacteria.p__Proteobacteria.c__Gammaproteobacteria.o__Betaproteobacteriales.f__Burkholderiaceae.g__Noviherbaspirillum	0			-
d__Bacteria.p__Planctomycetes.c__Planctomycetia.o__Planctomycetales.f__Planctomycetales_unclassified	0			-
d__Bacteria.p__Proteobacteria.c__Deltaproteobacteria.o__Desulfuromonadales.f__Geobacteraceae.g__Geobacter.s__uncultured_Geobacter_sp_	0			-
d__Bacteria.p__Actinobacteria.c__Actinobacteria.o__Propionibacteriales.f__Propionibacteriaceae.g__Propionibacterium.s__Propionibacterium_sp__S3PFBM3	0			-
d__Bacteria.p__Actinobacteria.c__Actinobacteria.o__Micrococcales.f__Sanguibacteraceae.g__Sanguibacter	0			-
d__Bacteria.p__Bacteroidetes.c__Bacteroidia.o__Chitinophagales.f__Chitinophagaceae.g__Vibrionimonas.s__Vibrionimonas_unclassified	1.57562			-
d__Bacteria.p__Proteobacteria.c__Gammaproteobacteria.o__Enterobacterales.f__Enterobacteriaceae.g__Enterobacter.s__Enterobacter_cloacae	0			-
d__Bacteria.p__Verrucomicrobia.c__Verrucomicrobiae.o__Verrucomicrobiales.f__Verrucomicrobiaceae.g__Haloferula	0			-
d__Bacteria.p__Bacteroidetes.c__Ignavibacteria.o__Ignavibacteriales	0			-
d__Bacteria.p__Proteobacteria.c__Gammaproteobacteria.o__Betaproteobacteriales.f__Burkholderiaceae.g__Oxalobacter	0			-
d__Bacteria.p__Proteobacteria.c__Deltaproteobacteria.o__Myxococcales.f__Polyangiaceae.g__Pajaroellobacter.s__Pajaroellobacter_unclassified	1.05023			-
d__Bacteria.p__Proteobacteria.c__Gammaproteobacteria.o__Betaproteobacteriales.f__Burkholderiaceae.g__Caenimonas.s__Caenimonas_unclassified	0			-
d__Bacteria.p__Verrucomicrobia.c__Verrucomicrobiae.o__Verrucomicrobiales.f__Rubritaleaceae.g__Luteolibacter	0			-
d__Bacteria.p__Actinobacteria.c__Rubrobacteria.o__Rubrobacterales	0			-
d__Bacteria.p__Firmicutes.c__Clostridia.o__Clostridiales.f__Eubacteriaceae.g__Pseudoramibacter.s__uncultured_Pseudoramibacter_sp_	0.247866			-
d__Bacteria.p__Actinobacteria.c__Coriobacteriia.o__Coriobacteriales.f__Coriobacteriaceae.g__Enorma.s__Enorma_unclassified	0			-
d__Bacteria.p__Proteobacteria.c__Alphaproteobacteria.o__Sphingomonadales.f__Sphingomonadaceae.g__Novosphingobium	2.17063	FE	2.28275	0.0210851027169
d__Bacteria.p__Firmicutes.c__Bacilli.o__Lactobacillales.f__Lactobacillales_unclassified.g__Lactobacillales_unclassified	0			-
d__Bacteria.p__Firmicutes.c__Clostridia.o__Clostridiales.f__Clostridiaceae.g__Clostridium.s__Clostridium_sp__enrichment_culture_clone_NHT50	0			-
d__Bacteria.p__Bacteroidetes.c__Rhodothermia.o__Balneolales.f__Balneolaceae.g__Gracilimonas	0			-
d__Bacteria.p__Actinobacteria.c__Coriobacteriia.o__Coriobacteriales.f__Eggerthellaceae.g__Slackia	1.92906			-
d__Bacteria.p__Firmicutes.c__Erysipelotrichia.o__Erysipelotrichales.f__Erysipelotrichaceae.g__Turicibacter.s__Turicibacter_sp_	0			-
d__Bacteria.p__Firmicutes.c__Clostridia.o__Clostridiales.f__Ruminococcaceae.g__Anaerofilum.s__uncultured_Anaerofilum_sp_	0			-
d__Bacteria.p__Actinobacteria.c__Actinobacteria.o__Micrococcales.f__Micrococcaceae.g__Kocuria.s__Kocuria_rhizophila	0			-
d__Bacteria.p__Actinobacteria.c__RBG_16_55_12.o__RBG_16_55_12_unclassified.f__RBG_16_55_12_unclassified.g__RBG_16_55_12_unclassified	0			-
d__Bacteria.p__Firmicutes.c__Clostridia.o__Clostridiales.f__Lachnospiraceae.g__Eubacterium__eligens_group.s__Eubacterium__eligens_group_unclassified	0			-
d__Bacteria.p__Chloroflexi.c__Dehalococcoidia.o__FW22.f__FW22_unclassified.g__FW22_unclassified	0			-
d__Bacteria.p__Proteobacteria.c__Betaproteobacteria.o__Burkholderiales.f__Comamonadaceae.g__Comamonas.s__Comamonas_sp__MZ_15	0			-
d__Bacteria.p__Deinococcus_Thermus.c__Deinococci.o__Deinococcales.f__Deinococcaceae	1.65526			-
d__Bacteria.p__Firmicutes.c__Clostridia.o__Clostridiales.f__Ruminococcaceae.g__Oscillospira	0			-
d__Bacteria.p__Omnitrophicaeota.c__Omnitrophicaeota_unclassified.o__Omnitrophicaeota_unclassified.f__Omnitrophicaeota_unclassified.g__Omnitrophicaeota_unclassified.s__Omnitrophicaeota_unclassified	0			-
d__Bacteria.p__Proteobacteria.c__Deltaproteobacteria.o__Syntrophobacterales.f__Syntrophaceae.g__Desulfobacca.s__Desulfobacca_unclassified	0			-
d__Bacteria.p__Firmicutes.c__Bacilli.o__Bacillales.f__Bacillaceae.g__Bacillus.s__Bacillus_paralicheniformis	0			-
d__Bacteria.p__Planctomycetes.c__Planctomycetacia.o__Planctomycetales.f__Rubinisphaeraceae.g__SH_PL14	1.21126			-
d__Bacteria.p__Proteobacteria.c__Betaproteobacteria.o__Burkholderiales.f__Oxalobacteraceae.g__Oxalobacteraceae_unclassified.s__Oxalobacteraceae_unclassified	1.5359			-
d__Bacteria.p__Actinobacteria.c__Actinobacteria.o__Propionibacteriales.f__Nocardioidaceae.g__Marmoricola.s__Marmoricola_soli	0			-
d__Bacteria.p__Actinobacteria.c__Actinobacteria.o__Streptosporangiales.f__Streptosporangiaceae.g__Nonomuraea.s__Nonomuraea_unclassified	0			-
d__Bacteria.p__Actinobacteria.c__Actinobacteria.o__Micrococcales.f__Micrococcaceae.g__Glutamicibacter.s__Glutamicibacter_protophormiae	0			-
d__Bacteria.p__Firmicutes.c__Clostridia.o__Thermoanaerobacterales.f__Thermoanaerobacteraceae.g__Thermoanaerobacteraceae_unclassified.s__Thermoanaerobacteraceae_unclassified	0			-
d__Bacteria.p__Firmicutes.c__Clostridia.o__Clostridiales.f__Eubacteriaceae.g__Pseudoramibacter.s__Pseudoramibacter_alactolyticus	0			-
d__Bacteria.p__Proteobacteria.c__Deltaproteobacteria.o__Desulfuromonadales.f__Desulfuromonadaceae.g__Desulfuromonadaceae_unclassified.s__Desulfuromonadaceae_unclassified	0			-
d__Bacteria.p__Patescibacteria.c__Gracilibacteria.o__Absconditabacteriales__SR1_	3.28104			-
d__Bacteria.p__Proteobacteria.c__Deltaproteobacteria.o__NB1_j.f__NB1_j_unclassified.g__NB1_j_unclassified.s__NB1_j_unclassified	1.01363			-
d__Bacteria.p__Firmicutes.c__Bacilli.o__Lactobacillales.f__Streptococcaceae.g__Lactococcus.s__Lactococcus_unclassified	0			-
d__Bacteria.p__Proteobacteria.c__Gammaproteobacteria.o__Alteromonadales.f__Pseudoalteromonadaceae.g__Pseudoalteromonas	0.841594			-
d__Bacteria.p__Bacteroidetes.c__Flavobacteriia.o__Flavobacteriales.f__Flavobacteriaceae.g__Flavobacterium.s__Flavobacterium_indicum	1.07691			-
d__Bacteria.p__Firmicutes.c__Clostridia.o__Clostridiales.f__Family_XI.g__Finegoldia	1.12812			-
d__Bacteria.p__Proteobacteria.c__Alphaproteobacteria.o__Sphingomonadales.f__Sphingomonadaceae.g__Sphingorhabdus.s__Sphingorhabdus_unclassified	0			-
d__Bacteria.p__Proteobacteria.c__Deltaproteobacteria.o__Bdellovibrionales.f__Bacteriovoracaceae	0			-
d__Bacteria.p__Firmicutes.c__Clostridia.o__Clostridiales.f__Lachnospiraceae.g__Ruminococcus__torques_group	1.54353			-
d__Bacteria.p__Proteobacteria.c__Gammaproteobacteria.o__Enterobacteriales.f__Enterobacteriaceae.g__Escherichia_Shigella.s__Escherichia_Shigella_unclassified	1.88807			-
d__Bacteria.p__Firmicutes.c__Erysipelotrichia.o__Erysipelotrichales.f__Erysipelotrichaceae.g__Erysipelotrichaceae_unclassified	0			-
d__Bacteria.p__Firmicutes.c__Erysipelotrichia.o__Erysipelotrichales.f__Erysipelotrichaceae.g__Catenisphaera.s__Catenisphaera_unclassified	0			-
d__Bacteria.p__Planctomycetes.c__Planctomycetacia.o__Pirellulales.f__Pirellulaceae.g__Pir4_lineage.s__Pir4_lineage_unclassified	0			-
d__Bacteria.p__Actinobacteria.c__Coriobacteriia.o__Coriobacteriales.f__Coriobacteriaceae.g__Collinsella.s__Collinsella_unclassified	0.934498			-
d__Bacteria.p__Patescibacteria.c__Parcubacteria.o__Candidatus_Adlerbacteria.f__Candidatus_Adlerbacteria_unclassified	0			-
d__Bacteria.p__Acidobacteria.c__Subgroup_21	0			-
d__Bacteria.p__Acidobacteria.c__Subgroup_22	0			-
d__Bacteria.p__Actinobacteria.c__Thermoleophilia.o__Solirubrobacterales.f__Solirubrobacteraceae.g__Solirubrobacter.s__Solirubrobacter_unclassified	0			-
d__Bacteria.p__Proteobacteria.c__Alphaproteobacteria.o__Sphingomonadales.f__Erythrobacteraceae.g__Altererythrobacter.s__Altererythrobacter_sp__4_24	0			-
d__Bacteria.p__Acidobacteria.c__Subgroup_25	0.247866			-
d__Bacteria.p__Chloroflexi.c__Dehalococcoidia.o__FW22.f__FW22_unclassified.g__FW22_unclassified.s__FW22_unclassified	0			-
d__Bacteria.p__Proteobacteria.c__Gammaproteobacteria.o__Betaproteobacteriales.f__Burkholderiaceae.g__Verticia	0			-
d__Bacteria.p__Proteobacteria.c__Deltaproteobacteria.o__Desulfobacterales.f__Desulfobacteraceae.g__Sva0081_sediment_group	0			-
d__Bacteria.p__Chloroflexi.c__Dehalococcoidia.o__GIF9	0			-
d__Bacteria.p__Firmicutes.c__Clostridia.o__Clostridiales.f__Lachnospiraceae.g__Catonella.s__Catonella_sp__oral_clone_EZ006	1.33883			-
d__Bacteria.p__Firmicutes.c__Clostridia.o__Clostridiales.f__Family_XI.g__Helcococcus	0			-
d__Bacteria.p__Firmicutes.c__Negativicutes.o__Veillonellales	1.61613			-
d__Bacteria.p__Fusobacteria.c__Fusobacteriia.o__Fusobacteriales.f__Leptotrichiaceae.g__Leptotrichia.s__Leptotrichia_buccalis	0			-
d__Bacteria.p__Proteobacteria.c__Gammaproteobacteria.o__Pseudomonadales.f__Pseudomonadaceae.g__Pseudomonas.s__Pseudomonas_putida	0			-
d__Bacteria.p__Cyanobacteria.c__Oxyphotobacteria.o__Oxyphotobacteria_Incertae_Sedis.f__Unknown_Family.g__CENA359.s__CENA359_unclassified	0.576291			-
d__Bacteria.p__Proteobacteria.c__Gammaproteobacteria.o__Xanthomonadales.f__Rhodanobacteraceae.g__Dokdonella	0			-
d__Bacteria.p__Bacteroidetes.c__Bacteroidia.o__Cytophagales.f__Hymenobacteraceae.g__Pontibacter	0			-
d__Bacteria.p__Firmicutes.c__Erysipelotrichia.o__Erysipelotrichales.f__Erysipelotrichaceae.g__Erysipelotrichaceae_UCG_003.s__Erysipelotrichaceae_UCG_003_unclassified	1.32024			-
d__Bacteria.p__Acidobacteria.c__Blastocatellia__Subgroup_4_.o__Pyrinomonadales.f__Pyrinomonadaceae.g__RB41.s__RB41_unclassified	1.03493			-
d__Bacteria.p__Verrucomicrobia.c__Verrucomicrobiae.o__Pedosphaerales	0			-
d__Bacteria.p__Acidobacteria.c__Acidobacteriia.o__Subgroup_2	0			-
d__Bacteria.p__Firmicutes.c__Clostridia.o__Clostridiales.f__Ruminococcaceae.g__Papillibacter	0			-
d__Archaea.p__Euryarchaeota.c__Methanomicrobia.o__Methanomicrobiales	0			-
d__Bacteria.p__Firmicutes.c__Bacilli.o__Lactobacillales.f__Leuconostocaceae.g__Leuconostoc.s__Leuconostoc_gelidum	0			-
d__Bacteria.p__Chlamydiae.c__LD1_PA32.o__LD1_PA32_unclassified.f__LD1_PA32_unclassified	0			-
d__Bacteria.p__Proteobacteria.c__Deltaproteobacteria.o__Oligoflexales	0.901049			-
d__Bacteria.p__Actinobacteria.c__Actinobacteria.o__Streptosporangiales.f__Streptosporangiaceae	0			-
d__Bacteria.p__Firmicutes.c__Clostridia.o__Clostridiales.f__Clostridiaceae.g__Clostridium.s__Clostridium_sp_	0			-
d__Bacteria.p__Firmicutes.c__Bacilli.o__Lactobacillales.f__Lactobacillaceae.g__Lactobacillus.s__Lactobacillus_plantarum	1.03552			-
d__Bacteria.p__Actinobacteria.c__Actinobacteria.o__Micrococcales.f__Dermabacteraceae.g__Brachybacterium	2.07673			-
d__Bacteria.p__Proteobacteria.c__Gammaproteobacteria.o__Betaproteobacteriales.f__Neisseriaceae.g__Snodgrassella.s__Snodgrassella_unclassified	0			-
d__Bacteria.p__Proteobacteria.c__Alphaproteobacteria.o__Rhodospirillales.f__Rhodospirillaceae.g__Insolitispirillum.s__uncultured_Insolitispirillum_sp_	0			-
d__Bacteria.p__Proteobacteria.c__Gammaproteobacteria.o__Pseudomonadales.f__Pseudomonadaceae.g__Pseudomonas.s__Pseudomonas_koreensis	0			-
d__Bacteria.p__Verrucomicrobia.c__Verrucomicrobiae.o__Chthoniobacterales.f__Terrimicrobiaceae.g__Terrimicrobium.s__Terrimicrobium_unclassified	0			-
d__Bacteria.p__Proteobacteria.c__Alphaproteobacteria.o__Sphingomonadales.f__Erythrobacteraceae.g__Erythrobacter.s__Erythrobacter_flavus	0			-
d__Bacteria.p__Proteobacteria.c__Gammaproteobacteria.o__Pseudomonadales.f__Pseudomonadaceae.g__Pseudomonas.s__Pseudomonas_lurida	0			-
d__Bacteria.p__Proteobacteria.c__Alphaproteobacteria.o__Rhizobiales.f__Rhizobiaceae.g__Daeguia	0			-
d__Bacteria.p__Armatimonadetes.c__Chthonomonadetes	0			-
d__Bacteria.p__Proteobacteria.c__Alphaproteobacteria.o__Rhizobiales.f__Rhizobiales_unclassified.g__Rhizobiales_unclassified.s__Rhizobiales_unclassified	0.59058			-
d__Bacteria.p__Planctomycetes.c__OM190.o__OM190_unclassified	0			-
d__Bacteria.p__Tenericutes.c__Mollicutes.o__Mycoplasmatales	1.76534			-
d__Bacteria.p__Planctomycetes.c__Phycisphaerae.o__Phycisphaerae_unclassified.f__Phycisphaerae_unclassified.g__Phycisphaerae_unclassified	0			-
d__Bacteria.p__Firmicutes.c__Bacilli.o__Lactobacillales.f__Streptococcaceae.g__Streptococcus.s__Streptococcus_constellatus	2.39011			-
d__Bacteria.p__Actinobacteria.c__Acidimicrobiia.o__Actinomarinales.f__Actinomarinales_unclassified.g__Actinomarinales_unclassified.s__Actinomarinales_unclassified	0			-
d__Bacteria.p__Proteobacteria.c__Alphaproteobacteria.o__Acetobacterales	1.94201			-
d__Bacteria.p__Proteobacteria.c__Alphaproteobacteria.o__Rhodobacterales.f__Rhodobacteraceae.g__Nautella.s__Nautella_sp__D7041	0.607455			-
d__Bacteria.p__Actinobacteria.c__Actinobacteria.o__Actinomycetales.f__Actinomycetales_unclassified.g__Actinomycetales_unclassified	0.923632			-
d__Bacteria.p__Firmicutes.c__Clostridia.o__Clostridiales.f__Clostridiaceae.g__Clostridium.s__Clostridium_sp__mbf_VZ_132	0			-
d__Bacteria.p__Proteobacteria.c__Gammaproteobacteria.o__Betaproteobacteriales.f__Rhodocyclaceae.g__Dechloromonas	0			-
d__Bacteria.p__Firmicutes.c__Limnochordia.o__Limnochordales.f__Limnochordales_unclassified.g__Limnochordales_unclassified.s__Limnochordales_unclassified	0			-
d__Bacteria.p__Chloroflexi.c__Anaerolineae.o__RBG_13_54_9.f__RBG_13_54_9_unclassified.g__RBG_13_54_9_unclassified	0			-
d__Bacteria.p__Proteobacteria.c__Gammaproteobacteria.o__Betaproteobacteriales.f__Burkholderiaceae.g__Comamonas	3.17865			-
d__Bacteria.p__Firmicutes.c__Clostridia.o__Clostridiales.f__Clostridiales_Family_IV__Incertae_Sedis	0			-
d__Archaea.p__Candidatus_Bathyarchaeota.c__Candidatus_Bathyarchaeota_unclassified.o__Candidatus_Bathyarchaeota_unclassified	0			-
d__Bacteria.p__Bacteroidetes.c__Bacteroidia.o__Chitinophagales.f__Chitinophagaceae.g__Cnuella.s__Cnuella_unclassified	0			-
d__Bacteria.p__Proteobacteria.c__Gammaproteobacteria.o__Betaproteobacteriales.f__Burkholderiaceae.g__Aquabacterium.s__Aquabacterium_unclassified	1.83434			-
d__Bacteria.p__Proteobacteria.c__Deltaproteobacteria.o__Bdellovibrionales.f__Bdellovibrionaceae	0			-
d__Bacteria.p__Firmicutes.c__Clostridia.o__Clostridiales.f__Ruminococcaceae.g__Fournierella	0			-
d__Bacteria.p__Acidobacteria.c__Aminicenantia.o__Aminicenantales.f__Aminicenantales_unclassified.g__Aminicenantales_unclassified.s__Aminicenantales_unclassified	0.29694			-
d__Bacteria.p__Firmicutes.c__Clostridia.o__Clostridiales.f__Ruminococcaceae.g__Anaerotruncus.s__Anaerotruncus_sp_	0			-
d__Bacteria.p__Firmicutes.c__Negativicutes.o__Selenomonadales.f__Selenomonadaceae.g__Selenomonas.s__Selenomonas_dianae	0			-
d__Bacteria.p__Actinobacteria.c__Actinobacteria.o__Micrococcales.f__Microbacteriaceae.g__Microbacteriaceae_unclassified	0			-
d__Bacteria.p__Planctomycetes.c__Pla4_lineage.o__Pla4_lineage_unclassified.f__Pla4_lineage_unclassified.g__Pla4_lineage_unclassified.s__Pla4_lineage_unclassified	0			-
d__Bacteria.p__Firmicutes.c__Bacilli.o__Lactobacillales.f__Lactobacillaceae.g__Lactobacillus.s__Lactobacillus_paralimentarius	0			-
d__Bacteria.p__Proteobacteria.c__Alphaproteobacteria.o__Caulobacterales.f__Caulobacteraceae.g__Brevundimonas.s__Brevundimonas_sp__NA61	2.98397			-
d__Bacteria.p__Proteobacteria.c__Betaproteobacteria.o__Burkholderiales.f__Oxalobacteraceae.g__Janthinobacterium.s__Janthinobacterium_sp__sptzw26	1.35817			-
d__Bacteria.p__Proteobacteria.c__Alphaproteobacteria.o__Rhizobiales.f__Rhizobiaceae.g__Aminobacter	0			-
d__Bacteria.p__Patescibacteria.c__Gracilibacteria.o__Absconditabacteriales__SR1_.f__Absconditabacteriales__SR1__unclassified.g__Absconditabacteriales__SR1__unclassified	3.28104			-
d__Bacteria.p__Fusobacteria.c__Fusobacteriia.o__Fusobacteriales.f__Leptotrichiaceae.g__Streptobacillus	1.15454			-
d__Bacteria.p__Proteobacteria.c__Alphaproteobacteria.o__Rhodospirillales.f__AEGEAN_169_marine_group	0			-
d__Bacteria.p__Bacteroidetes.c__Bacteroidia.o__Flavobacteriales.f__Flavobacteriaceae.g__Tenacibaculum.s__Tenacibaculum_unclassified	0			-
d__Bacteria.p__Firmicutes.c__Bacilli.o__Bacillales.f__Family_XII.g__Exiguobacterium.s__Exiguobacterium_unclassified	0			-
d__Bacteria.p__Firmicutes.c__Bacilli.o__Lactobacillales.f__Streptococcaceae.g__Streptococcus.s__Streptococcus_cristatus	0			-
d__Bacteria.p__Bacteroidetes.c__Bacteroidia.o__Chitinophagales.f__Chitinophagaceae.g__Terrimonas.s__Terrimonas_unclassified	0			-
d__Bacteria.p__Firmicutes.c__Clostridia.o__Clostridiales.f__Lachnospiraceae.g__Eubacterium__ventriosum_group	0.0712412			-
d__Bacteria.p__Firmicutes.c__Bacilli.o__Lactobacillales.f__Lactobacillaceae.g__Pediococcus	0			-
d__Bacteria.p__WS4.c__WS4_unclassified.o__WS4_unclassified.f__WS4_unclassified	0			-
d__Bacteria.p__Firmicutes.c__Clostridia.o__Clostridiales.f__Lachnospiraceae.g__Dorea.s__Dorea_unclassified	0.625492			-
d__Bacteria.p__Actinobacteria.c__Actinobacteria.o__Micrococcales.f__Micrococcaceae.g__Micrococcus.s__Micrococcus_sp__MJ314	0			-
d__Archaea.p__Euryarchaeota.c__Halobacteria.o__Halobacteriales	0.87076			-
d__Bacteria.p__Tenericutes.c__Mollicutes.o__Izimaplasmatales.f__Izimaplasmatales_unclassified.g__Izimaplasmatales_unclassified.s__Izimaplasmatales_unclassified	1.20054			-
d__Bacteria.p__Proteobacteria.c__Gammaproteobacteria.o__Xanthomonadales.f__Rhodanobacteraceae.g__Tahibacter.s__Tahibacter_unclassified	1.48306			-
d__Bacteria.p__Cyanobacteria.c__Oxyphotobacteria.o__Oxyphotobacteria_unclassified.f__Oxyphotobacteria_unclassified.g__Oxyphotobacteria_unclassified.s__Oxyphotobacteria_unclassified	2.2916			-
d__Bacteria.p__Firmicutes.c__Bacilli.o__Lactobacillales.f__Lactobacillaceae.g__Lactobacillus.s__Lactobacillus_brevis	0.382565			-
d__Bacteria.p__Proteobacteria.c__Gammaproteobacteria.o__Halothiobacillales.f__Halothiobacillaceae.g__Halothiobacillus	0			-
d__Bacteria.p__Proteobacteria.c__Betaproteobacteria.o__Burkholderiales.f__Oxalobacteraceae.g__Telluria.s__Telluria_mixta	0			-
d__Bacteria.p__Firmicutes.c__Bacilli.o__Lactobacillales.f__Lactobacillaceae.g__Lactobacillus	2.59668			-
d__Bacteria.p__Proteobacteria.c__Deltaproteobacteria.o__Myxococcales.f__Archangiaceae	0			-
d__Bacteria.p__Proteobacteria.c__Alphaproteobacteria.o__Micavibrionales.f__Micavibrionales_unclassified.g__Micavibrionales_unclassified.s__Micavibrionales_unclassified	1.54111			-
d__Bacteria.p__Firmicutes.c__Clostridia.o__Clostridiales.f__Ruminococcaceae.g__Intestinimonas.s__Intestinimonas_unclassified	0			-
d__Bacteria.p__Verrucomicrobia.c__Verrucomicrobia_unclassified.o__Verrucomicrobia_unclassified	1.30216			-
d__Bacteria.p__Actinobacteria.c__Actinobacteria.o__Bifidobacteriales.f__Bifidobacteriaceae.g__Bifidobacterium.s__Bifidobacterium_dentium	1.71517			-
d__Bacteria.p__Proteobacteria.c__Alphaproteobacteria.o__Rhizobiales.f__Beijerinckiaceae.g__Salinarimonas.s__Salinarimonas_unclassified	0			-
d__Bacteria.p__Bacteroidetes.c__Bacteroidia.o__Sphingobacteriales.f__NS11_12_marine_group	0.275762			-
d__Bacteria.p__Proteobacteria.c__Betaproteobacteria.o__Burkholderiales.f__Burkholderiales_unclassified.g__Burkholderiales_unclassified	0.309445			-
d__Bacteria.p__Bacteroidetes.c__Bacteroidia.o__Bacteroidales.f__Porphyromonadaceae.g__Porphyromonadaceae_unclassified.s__Porphyromonadaceae_unclassified	0			-
d__Bacteria.p__Acidobacteria.c__Blastocatellia__Subgroup_4_.o__Blastocatellales.f__Blastocatellaceae.g__JGI_0001001_H03	0			-
d__Bacteria.p__Proteobacteria.c__Alphaproteobacteria.o__Caulobacterales.f__Caulobacteraceae.g__Caulobacter.s__Caulobacter_unclassified	1.38491			-
d__Bacteria.p__Proteobacteria.c__Gammaproteobacteria.o__Betaproteobacteriales.f__Burkholderiaceae.g__Sutterella.s__Sutterella_unclassified	0			-
d__Bacteria.p__Firmicutes.c__Clostridia.o__Clostridiales.f__Eubacteriaceae.g__Anaerofustis	0			-
d__Bacteria.p__Elusimicrobia.c__Lineage_IIc.o__Lineage_IIc_unclassified.f__Lineage_IIc_unclassified	0			-
d__Bacteria.p__Proteobacteria.c__Gammaproteobacteria.o__Betaproteobacteriales.f__Hydrogenophilaceae.g__Tepidiphilus.s__Tepidiphilus_unclassified	0			-
d__Bacteria.p__Bacteroidetes.c__Bacteroidia.o__Bacteroidales.f__Prevotellaceae.g__Prevotella.s__Prevotella_sp__HGBC36	0.128231			-
d__Bacteria.p__Cyanobacteria.c__Oxyphotobacteria.o__Nostocales.f__Chroococcidiopsaceae.g__Chroococcidiopsis_SAG_2023	0			-
d__Bacteria.p__Proteobacteria.c__Alphaproteobacteria.o__Sphingomonadales.f__Sphingomonadaceae.g__Ellin6055.s__Ellin6055_unclassified	0			-
d__Bacteria.p__Proteobacteria.c__Deltaproteobacteria.o__Bdellovibrionales.f__Bdellovibrionaceae.g__OM27_clade.s__OM27_clade_unclassified	0			-
d__Archaea.p__Euryarchaeota	0.87076			-
d__Bacteria.p__Acidobacteria.c__Subgroup_15.o__Subgroup_15_unclassified	0.0712412			-
d__Bacteria.p__Tenericutes.c__Mollicutes.o__Anaeroplasmatales.f__Anaeroplasmataceae	0.536243			-
d__Bacteria.p__Firmicutes.c__Tissierellia.o__Tissierellales.f__Tissierellaceae.g__Tissierella.s__Tissierella_sp__canine_oral_taxon_029	0			-
d__Bacteria.p__Firmicutes.c__Bacilli.o__Lactobacillales.f__Carnobacteriaceae.g__Granulicatella.s__uncultured_Granulicatella_sp_	2.97576			-
d__Bacteria.p__Chlamydiae.c__LD1_PA32.o__LD1_PA32_unclassified	0			-
d__Bacteria.p__Verrucomicrobia.c__Verrucomicrobiae.o__S_BQ2_57_soil_group.f__S_BQ2_57_soil_group_unclassified.g__S_BQ2_57_soil_group_unclassified	0			-
d__Bacteria.p__Spirochaetes.c__Spirochaetia.o__Spirochaetales.f__Spirochaetaceae.g__Spirochaeta.s__uncultured_Spirochaeta_sp_	0			-
d__Bacteria.p__Firmicutes.c__Bacilli.o__Lactobacillales.f__Lactobacillaceae.g__Lactobacillus.s__Lactobacillus_faecis	0			-
d__Bacteria.p__Proteobacteria.c__Gammaproteobacteria.o__Betaproteobacteriales.f__Burkholderiaceae.g__Ralstonia.s__Ralstonia_unclassified	2.41225	FE	2.21223	0.045948910182
d__Bacteria.p__Firmicutes.c__Bacilli.o__Bacillales.f__Staphylococcaceae.g__Macrococcus.s__Macrococcus_unclassified	0			-
d__Bacteria.p__Proteobacteria.c__Gammaproteobacteria.o__Methylococcales.f__Methylococcaceae.g__Methylobacter	0			-
d__Bacteria.p__Firmicutes.c__Clostridia.o__Natranaerobiales.f__Natranaerobiaceae.g__Natronoanaerobium	0			-
d__Bacteria.p__Firmicutes.c__Bacilli.o__Bacillales.f__Bacillaceae.g__Oceanobacillus	0			-
d__Bacteria.p__Actinobacteria.c__Actinobacteria.o__Micrococcales.f__Micrococcaceae.g__Neomicrococcus	0			-
d__Bacteria.p__Actinobacteria.c__Actinobacteria.o__Propionibacteriales.f__Nocardioidaceae.g__Aeromicrobium.s__Aeromicrobium_ponti	0			-
d__Bacteria.p__Actinobacteria.c__Coriobacteriia.o__Coriobacteriales.f__Eggerthellaceae.g__Cryptobacterium	0.695938			-
d__Bacteria.p__Actinobacteria.c__Actinobacteria.o__Micrococcales.f__Micrococcaceae.g__Paeniglutamicibacter.s__Paeniglutamicibacter_unclassified	0			-
d__Bacteria.p__Firmicutes.c__Clostridia.o__Clostridiales.f__Lachnospiraceae.g__Roseburia.s__Roseburia_intestinalis	0			-
d__Bacteria.p__Gemmatimonadetes.c__BD2_11_terrestrial_group	0			-
d__Bacteria.p__Acidobacteria.c__Acidobacteriia.o__Subgroup_12.f__Subgroup_12_unclassified.g__Subgroup_12_unclassified	0			-
d__Bacteria.p__Firmicutes.c__Bacilli.o__Lactobacillales.f__Lactobacillaceae	2.59668			-
d__Bacteria.p__Firmicutes.c__Bacilli.o__Lactobacillales.f__Streptococcaceae.g__Streptococcus.s__Streptococcus_sp__oral_clone_P4PA_30_P4	0			-
d__Bacteria.p__Proteobacteria.c__Betaproteobacteria.o__Burkholderiales.f__Comamonadaceae.g__Acidovorax.s__Acidovorax_cavernicola	0			-
d__Bacteria.p__Proteobacteria.c__Gammaproteobacteria.o__Chromatiales.f__Chromatiaceae.g__Thiodictyon	0			-
d__Bacteria.p__Proteobacteria.c__Alphaproteobacteria.o__Rhodobacterales.f__Rhodobacteraceae.g__Paracoccus.s__uncultured_Paracoccus_sp_	0.4002			-
d__Bacteria.p__Firmicutes.c__Clostridia.o__Clostridiales.f__Christensenellaceae.g__Beduinibacterium	0			-
d__Bacteria.p__Firmicutes.c__Negativicutes.o__Selenomonadales.f__Selenomonadaceae.g__Selenomonas.s__Selenomonas_sp__oral_clone_EY047	0.819132			-
d__Bacteria.p__Chloroflexi.c__Anaerolineae.o__Anaerolineales.f__Anaerolineaceae.g__Flexilinea	0			-
d__Bacteria.p__Bacteroidetes.c__Bacteroidia.o__Cytophagales.f__Spirosomaceae.g__Spirosomaceae_unclassified.s__Spirosomaceae_unclassified	0			-
d__Bacteria.p__Bacteroidetes.c__Bacteroidia.o__Bacteroidales.f__Paludibacteraceae.g__F0058.s__F0058_unclassified	1.92926			-
d__Bacteria.p__Proteobacteria.c__Deltaproteobacteria.o__Myxococcales.f__Archangiaceae.g__Anaeromyxobacter	0			-
d__Bacteria.p__Actinobacteria.c__Thermoleophilia.o__Solirubrobacterales.f__Solirubrobacteraceae.g__Patulibacter.s__Patulibacter_unclassified	0			-
d__Bacteria.p__Proteobacteria.c__Alphaproteobacteria.o__Rhizobiales.f__Beijerinckiaceae.g__Bosea.s__Bosea_unclassified	2.00079			-
d__Bacteria.p__Proteobacteria.c__Gammaproteobacteria.o__Xanthomonadales.f__Xanthomonadaceae.g__Stenotrophomonas.s__Stenotrophomonas_sp_WP13A	0			-
d__Bacteria.p__Proteobacteria.c__Alphaproteobacteria.o__Rickettsiales.f__SM2D12.g__SM2D12_unclassified	0			-
d__Bacteria.p__Firmicutes.c__Clostridia.o__Clostridiales.f__Ruminococcaceae.g__Saccharofermentans.s__Saccharofermentans_unclassified	0			-
d__Bacteria.p__Actinobacteria.c__Actinobacteria.o__Bifidobacteriales.f__Bifidobacteriaceae.g__Parascardovia.s__Parascardovia_denticolens	0			-
d__Bacteria.p__Firmicutes.c__Clostridia.o__Clostridiales.f__Lachnospiraceae.g__Lachnoanaerobaculum.s__Lachnoanaerobaculum_unclassified	2.33793			-
d__Bacteria.p__Firmicutes.c__Bacilli.o__Bacillales.f__Staphylococcaceae.g__Jeotgalicoccus.s__Jeotgalicoccus_schoeneichii	0			-
d__Bacteria.p__Bacteroidetes.c__Bacteroidia.o__Bacteroidales.f__Bacteroidaceae.g__Bacteroides.s__Bacteroides_unclassified	1.23156			-
d__Bacteria.p__Zixibacteria	0			-
d__Bacteria.p__Firmicutes.c__Clostridia.o__Clostridiales.f__Lachnospiraceae.g__Kineothrix.s__Kineothrix_sp_	1.07697			-
d__Bacteria.p__Actinobacteria.c__Thermoleophilia.o__Solirubrobacterales.f__Solirubrobacteraceae.g__Solirubrobacter.s__uncultured_Solirubrobacter_sp_	0			-
d__Bacteria.p__Firmicutes.c__Erysipelotrichia.o__Erysipelotrichales.f__Erysipelotrichaceae.g__Bulleidia.s__uncultured_Bulleidia_sp_	1.55938			-
d__Bacteria.p__Armatimonadetes.c__Armatimonadetes_unclassified.o__Armatimonadetes_unclassified.f__Armatimonadetes_unclassified.g__Armatimonadetes_unclassified	0			-
d__Bacteria.p__Proteobacteria.c__Gammaproteobacteria.o__Alteromonadales.f__Shewanellaceae.g__Shewanella	0.819132			-
d__Bacteria.p__Proteobacteria.c__Gammaproteobacteria.o__Betaproteobacteriales.f__Burkholderiaceae.g__Xenophilus.s__Xenophilus_unclassified	0.62711			-
d__Bacteria.p__Firmicutes.c__Clostridia.o__Clostridiales.f__Lachnospiraceae.g__Fusimonas	0			-
d__Bacteria.p__Proteobacteria.c__Gammaproteobacteria.o__Vibrionales.f__Vibrionaceae.g__Vibrio.s__Vibrio_sp__G45bio	0			-
d__Bacteria.p__Proteobacteria.c__Gammaproteobacteria.o__Enterobacteriales.f__Enterobacteriaceae.g__Yokenella.s__Yokenella_unclassified	0			-
d__Bacteria.p__Proteobacteria.c__Gammaproteobacteria.o__Betaproteobacteriales.f__Chitinibacteraceae	0			-
d__Bacteria.p__Firmicutes.c__Bacilli.o__Bacillales.f__Staphylococcaceae.g__Jeotgalicoccus	0			-
d__Bacteria.p__Actinobacteria.c__Rubrobacteria.o__Rubrobacteria_unclassified.f__Rubrobacteria_unclassified.g__Rubrobacteria_unclassified.s__Rubrobacteria_unclassified	0			-
d__Bacteria.p__Proteobacteria.c__Gammaproteobacteria.o__Pseudomonadales.f__Moraxellaceae.g__Faucicola.s__Faucicola_mancuniensis	0			-
d__Bacteria.p__Verrucomicrobia.c__Opitutae.o__Opitutales	0			-
d__Bacteria.p__Actinobacteria.c__Rubrobacteria.o__Gaiellales.f__Gaiellales_unclassified.g__Gaiellales_unclassified.s__Gaiellales_unclassified	0			-
d__Bacteria.p__Actinobacteria.c__Actinobacteria.o__Micrococcales.f__Intrasporangiaceae.g__Arsenicicoccus.s__Arsenicicoccus_bolidensis	0			-
d__Bacteria.p__Firmicutes.c__Clostridia.o__Clostridiales.f__Lachnospiraceae.g__Roseburia.s__Roseburia_unclassified	0			-
d__Bacteria.p__Halanaerobiaeota.c__Halanaerobiia.o__Halanaerobiales.f__Halobacteroidaceae.g__Halobacteroidaceae_unclassified.s__Halobacteroidaceae_unclassified	0			-
d__Bacteria.p__Proteobacteria.c__Betaproteobacteria.o__Rhodocyclales.f__Azonexaceae.g__Dechloromonas.s__uncultured_Dechloromonas_sp_	0			-
d__Bacteria.p__Actinobacteria.c__Actinobacteria.o__Micrococcales.f__Dermacoccaceae.g__Dermacoccus.s__Dermacoccus_profundi	0			-
d__Bacteria.p__Gemmatimonadetes.c__AKAU4049.o__AKAU4049_unclassified	0.41183			-
d__Bacteria.p__Acidobacteria.c__Acidobacteriia.o__Acidobacteriales.f__Acidobacteriaceae.g__Acidobacterium.s__uncultured_Acidobacterium_sp_	0			-
d__Bacteria.p__Proteobacteria.c__Gammaproteobacteria.o__Betaproteobacteriales.f__Rhodocyclaceae.g__Thauera	0			-
d__Bacteria.p__Proteobacteria.c__Gammaproteobacteria.o__Xanthomonadales.f__Xanthomonadaceae.g__Stenotrophomonas.s__Stenotrophomonas_sp__XYY_2015	0			-
d__Bacteria.p__Acidobacteria.c__Acidobacteriia.o__Bryobacterales.f__Solibacteraceae.g__Candidatus_Solibacter.s__uncultured_Candidatus_Solibacter_sp_	0			-
d__Bacteria.p__Firmicutes.c__Clostridia.o__Clostridiales.f__Family_XIII.g__Anaerovorax	0			-
d__Bacteria.p__Chloroflexi.c__Dehalococcoidia.o__RBG_13_46_9	0			-
d__Bacteria.p__Bacteroidetes.c__Bacteroidia.o__Bacteroidales.f__Bacteroidaceae.g__Bacteroides.s__Bacteroides_salyersiae	0			-
d__Bacteria.p__Kiritimatiellaeota.c__Kiritimatiellae.o__WCHB1_41.f__WCHB1_41_unclassified	0			-
d__Bacteria.p__Bacteroidetes.c__Bacteroidia.o__Bacteroidales.f__Bacteroidaceae.g__Bacteroides.s__Bacteroides_caccae	0			-
d__Bacteria.p__Planctomycetes.c__Phycisphaerae.o__CCM11a	0			-
d__Bacteria.p__Atribacteria.c__Caldatribacteriia.o__Caldatribacteriales.f__Caldatribacteriaceae.g__Candidatus_Caldatribacterium.s__Candidatus_Caldatribacterium_unclassified	0			-
d__Bacteria.p__Firmicutes.c__Bacilli.o__Lactobacillales.f__Aerococcaceae.g__Globicatella.s__Globicatella_sp__feline_oral_taxon_122	0			-
d__Bacteria.p__Firmicutes.c__Negativicutes.o__Veillonellales.f__Veillonellaceae.g__Megasphaera	0			-
d__Bacteria.p__Actinobacteria.c__Actinobacteria.o__Micrococcales.f__Dermabacteraceae	2.07673			-
d__Bacteria.p__Acidobacteria.c__Fischerbacteria.o__Fischerbacteria_unclassified.f__Fischerbacteria_unclassified.g__Fischerbacteria_unclassified.s__Fischerbacteria_unclassified	0			-
d__Bacteria.p__Proteobacteria.c__Gammaproteobacteria.o__Cellvibrionales.f__Cellvibrionaceae.g__Cellvibrionaceae_unclassified	0			-
d__Bacteria.p__Proteobacteria.c__Gammaproteobacteria.o__Enterobacteriales.f__Enterobacteriaceae.g__Plesiomonas	0			-
d__Bacteria.p__Bacteroidetes.c__Bacteroidia.o__Bacteroidales.f__Marinifilaceae.g__Butyricimonas.s__Butyricimonas_unclassified	0			-
d__Bacteria.p__Elusimicrobia.c__Lineage_IIc.o__Lineage_IIc_unclassified	0			-
d__Bacteria.p__Firmicutes.c__Clostridia.o__Clostridiales.f__Lachnospiraceae.g__Shuttleworthia.s__Shuttleworthia_unclassified	0			-
d__Bacteria.p__Proteobacteria.c__Alphaproteobacteria.o__Rhizobiales.f__Rhizobiaceae.g__Aminobacter.s__Aminobacter_unclassified	0			-
d__Bacteria.p__Cyanobacteria.c__Oxyphotobacteria.o__Synechococcales.f__Cyanobiaceae.g__Synechococcus_CC9902	0			-
d__Bacteria.p__Firmicutes.c__Bacilli.o__Lactobacillales.f__Aerococcaceae	2.21458			-
d__Bacteria.p__Fusobacteria.c__Fusobacteriia.o__Fusobacteriales.f__Leptotrichiaceae.g__Leptotrichia.s__Leptotrichia_sp__oral_clone_FP036	0.760611			-
d__Bacteria.p__Proteobacteria.c__Alphaproteobacteria.o__Sphingomonadales.f__Sphingomonadaceae.g__Sphingosinicella.s__uncultured_Sphingosinicella_sp_	0			-
d__Bacteria.p__Firmicutes.c__Bacilli.o__Lactobacillales.f__Streptococcaceae.g__Streptococcus.s__uncultured_Streptococcus_sp_	3.99062			-
d__Bacteria.p__Firmicutes.c__Clostridia.o__Clostridiales.f__Lachnospiraceae.g__Marvinbryantia.s__Marvinbryantia_sp_	0			-
d__Bacteria.p__Proteobacteria.c__Gammaproteobacteria.o__Pasteurellales.f__Pasteurellaceae.g__Aggregatibacter.s__uncultured_Aggregatibacter_sp_	2.04883			-
d__Bacteria.p__Proteobacteria.c__Gammaproteobacteria.o__Enterobacteriales.f__Enterobacteriaceae.g__Morganella.s__Morganella_unclassified	0			-
d__Bacteria.p__Proteobacteria.c__Gammaproteobacteria.o__Betaproteobacteriales.f__Burkholderiaceae.g__Pelomonas.s__Pelomonas_unclassified	1.91798			-
d__Bacteria.p__Acidobacteria.c__Acidobacteriia.o__Acidobacteriales	0			-
d__Bacteria.p__Acidobacteria.c__Subgroup_5.o__Subgroup_5_unclassified.f__Subgroup_5_unclassified.g__Subgroup_5_unclassified.s__Subgroup_5_unclassified	0			-
d__Bacteria.p__Actinobacteria.c__Actinobacteria.o__Frankiales.f__Nakamurellaceae.g__Nakamurella.s__Nakamurella_unclassified	0			-
d__Bacteria.p__Proteobacteria.c__Deltaproteobacteria.o__Desulfovibrionales.f__Desulfomicrobiaceae	0			-
d__Bacteria.p__Firmicutes.c__Bacilli.o__Lactobacillales.f__Streptococcaceae.g__Streptococcus.s__Streptococcus_danieliae	0			-
d__Bacteria.p__Firmicutes.c__Erysipelotrichia.o__Erysipelotrichales.f__Erysipelotrichaceae.g__Faecalibaculum.s__Faecalibaculum_unclassified	0			-
d__Bacteria.p__Proteobacteria.c__Gammaproteobacteria.o__Methylococcales.f__Methylomonaceae	0			-
d__Bacteria.p__Proteobacteria.c__Gammaproteobacteria.o__Betaproteobacteriales.f__Nitrosomonadaceae.g__Nitrosospira.s__Nitrosospira_unclassified	0.380211			-
d__Bacteria.p__Actinobacteria.c__RBG_16_55_12.o__RBG_16_55_12_unclassified.f__RBG_16_55_12_unclassified.g__RBG_16_55_12_unclassified.s__RBG_16_55_12_unclassified	0			-
d__Bacteria.p__Proteobacteria.c__Gammaproteobacteria.o__Pseudomonadales.f__Moraxellaceae.g__Acinetobacter.s__Acinetobacter_movanagherensis	0.41183			-
d__Bacteria.p__Firmicutes.c__Limnochordia.o__Limnochordales.f__Limnochordaceae.g__Limnochordaceae_unclassified	0			-
d__Bacteria.p__Actinobacteria.c__Actinobacteria.o__Micrococcales.f__Micrococcaceae.g__Nesterenkonia	1.6592			-
d__Bacteria.p__Tenericutes.c__Mollicutes.o__Mycoplasmatales.f__Mycoplasmataceae.g__Mycoplasma.s__Mycoplasma_orale	0			-
d__Bacteria.p__Acidobacteria.c__Thermoanaerobaculia	0			-
d__Bacteria.p__Actinobacteria.c__Actinobacteria.o__Micrococcales.f__Brevibacteriaceae.g__Brevibacterium.s__Brevibacterium_paucivorans	0			-
d__Bacteria.p__Bacteroidetes.c__Bacteroidia.o__Flavobacteriales.f__Flavobacteriaceae.g__Hyunsoonleella.s__Hyunsoonleella_unclassified	0			-
d__Bacteria.p__Acidobacteria.c__Acidobacteriia.o__Solibacterales.f__Solibacteraceae__Subgroup_3_.g__Bryobacter	0			-
d__Bacteria.p__Proteobacteria.c__Betaproteobacteria.o__Burkholderiales.f__Oxalobacteraceae.g__Massilia.s__Massilia_sp__OS322	0			-
d__Bacteria.p__Firmicutes.c__Clostridia.o__Clostridiales.f__Clostridiaceae_1.g__Clostridium_sensu_stricto_7.s__Clostridium_sensu_stricto_7_unclassified	0			-
d__Bacteria.p__Proteobacteria.c__Alphaproteobacteria.o__Rhizobiales.f__Phyllobacteriaceae.g__Hoeflea.s__Hoeflea_sp_	0			-
d__Archaea.p__Crenarchaeota.c__Crenarchaeota_unclassified.o__Crenarchaeota_unclassified.f__Crenarchaeota_unclassified.g__Crenarchaeota_unclassified.s__Crenarchaeota_unclassified	0			-
d__Bacteria.p__Bacteroidetes.c__Ignavibacteria.o__SJA_28.f__SJA_28_unclassified	0			-
d__Bacteria.p__Proteobacteria.c__Gammaproteobacteria.o__Pseudomonadales.f__Moraxellaceae.g__Moraxella	1.64375			-
d__Bacteria.p__Actinobacteria	4.17373			-
d__Bacteria.p__Fusobacteria.c__Fusobacteriia.o__Fusobacteriales.f__Leptotrichiaceae	2.91358			-
d__Bacteria.p__Proteobacteria.c__Gammaproteobacteria.o__Enterobacterales.f__Enterobacteriaceae.g__Klebsiella	1.85263			-
d__Bacteria.p__Proteobacteria.c__Alphaproteobacteria.o__Rhodobacterales	1.621			-
d__Bacteria.p__Firmicutes.c__Clostridia.o__Clostridiales.f__Lachnospiraceae.g__Dorea	0.625492			-
[truncated: 2,752 more rows]
